# Supplementary material for: Silencer variants are key drivers of gene up-regulation in Alzheimer’s disease
Source: Sci Adv. 2026 Feb 11;12(7):eadz3323. doi: 10.1126/sciadv.adz3323 (PMC12893287; doi:10.1126/sciadv.adz3323)
Supplement: Supplementary file 2 — Tables S1 to S6 [file sciadv.adz3323_tables_s1_to_s6.zip]

Archive with 1 entries (1 files):
- adz3323_tables_s1_to_s6.xlsx
