# Supplementary material for: Silencer variants are key drivers of gene up-regulation in Alzheimer’s disease
Source: Sci Adv. 2026 Feb 11;12(7):eadz3323. doi: 10.1126/sciadv.adz3323 (PMC12893287; doi:10.1126/sciadv.adz3323)
Supplement: Supplementary file 2 — Tables S1 to S6 [file sciadv.adz3323_tables_s1_to_s6.zip › adz3323_tables_s1_to_s6.xlsx]

## Sheet: Table legend
Table S1	List of AD susceptibility loci
Table S2	auPRCs and auRPCs of the DLPFC TREDnet in DLPFC and brain cell types
Table S3	list of regulatory AD-associated SNVs (radSNVs)
Table S4	differential H3K27ac and H3K27me3 intensities between healthy and AD samples
Table S5	Motif gain and loss enrichments among putative causal radSNVs
Table S6	prediction results on CRISPR-validated MPRA SNVs

## Sheet: Table S1
Table S1 AD susceptibility loci
chrom	pos	start	end	EN.p	SL.p	gene	class1	lociID
chr1	42335877	42335877	42430329	0	0.103765	RIMKLA;ENSG00000235002;	UA	0		SL: loci exclusively enriched in silencer radSNVs
chr1	62451804	62451804	62905180	0	0	DOCK7;ANGPTL3;ENSG00000213703;ENSG00000270549;ENSG00000278967;ATG4C;	UA	1		EN: loci exclusively enriched in enhancer radSNVs
chr1	151146631	151146631	151364304	0.595632	0	TNFAIP8L2;LYSMD1;SCNM1;TMOD4;VPS72;PIP5K1A;PSMD4;ZNF687;PI4KB;ZNF687-AS1;RN7SL444P;RFX5;ENSG00000224645;RFX5-AS1;	UA	2		SL: loci enriched in both silencer and enhanccer radSNVs
chr1	161100346	161100346	161258745	20.189	0	PFDN2;NIT1;DEDD;UFC1;USP21;PPOX;B4GALT3;ENSG00000290115;ADAMTS4;NDUFS2;FCER1G;APOA2;NR1I3;TOMM40L;MIR5187;	EN	3
chr1	200915742	200915742	201113943	1.68601	1.71394	RNU6-704P;MROH3P;KIF21B;CACNA1S;	UA	4
chr1	206970625	206970625	207752037	6.09167	3.73551	C1orf116;PFKFB2;YOD1;C4BPB;C4BPA;ENSG00000275392;ENSG00000226565;C4BPAP1;ENSG00000243636;C4BPAP2;CD55;CR2;CR1;ENSG00000236911;CR1L;CDCA4P3;CD46P1;RNA5SP534;ENSG00000285239;	ENSL	5
chr2	9081727	9081727	9746704	2.92831	0.000550633	ITGB1BP1;ASAP2;EIF1P7;CPSF3;IAH1;ADAM17;ENSG00000239300;ENSG00000271855;YWHAQ;Y_RNA;	EN	6
chr2	37231596	37231596	37641882	0.0173543	0	NDUFAF7;PRKD3;QPCT;ENSG00000285925;	UA	7
chr2	43226606	43226606	43637260	7.95935	0	THADA;RNU6-958P;RN7SL531P; PLEKHH2	EN	8
chr2	65023865	65023865	65511771	1.68601	0	CEP68;RAB1A;VDAC2P5;ENSG00000273763;ACTR2;SPRED2;ENSG00000232693;DNAJB12P1;	UA	9
chr2	105349211	105349211	106093308	3.64352	0.391647	FHL2;ENSG00000238273;NCK2;ENSG00000235522;ENSG00000290119;ECRG4;	EN	10
chr2	126696667	126696667	127183832	101.681	1.38379e-06	TEX51;BIN1;NIFKP9;	EN	11
chr2	132671579	132671579	135052289	0	0	NCKAP5;RN7SKP154;ENSG00000223430;NCKAP5-AS2;ENSG00000228721;NCKAP5-IT1;NCKAP5-AS1;RNU6-579P;ENSG00000279512;ENSG00000286068;MGAT5;RNA5SP104;EDDM3CP;MIR3679;ENSG00000289534;TMEM163;ENSG00000287463;VDAC2P4;ENSG00000228098;ACMSD;MIR5590;CCNT2;CCNT2-AS1;MAP3K19;	UA	12
chr2	202769757	202769757	203634577	5.78596e-15	0	ICA1L;KRT8P15;ENSG00000240761;CARF;WDR12;NBEAL1;ENSG00000202059;RPL12P16;RPL23AP36;ENSG00000228513;KRT8P52;RPL7P14;ENSG00000270664;CYP20A1;RN7SL670P;ENSG00000289294;MRPL50P2;ABI2;RAPH1;ENSG00000256458;	UA	13
chr2	233035057	233035057	233210051	34.0658	43.2614	INPP5D;RN7SL32P;ENSG00000289129;	ENSL	14
chr3	36764553	36764553	36976316	0.0564005	0	HSPD1P6;TRANK1;ENSG00000234073;	UA	15
chr3	52493068	52493068	52777595	0.504231	0	STAB1;GLT8D1;SPCS1;NEK4;GNL3;PBRM1;NT5DC2;SMIM4;SNORD69;SNORD19;RNU6ATAC16P;SNORD19C;SNORD19B;RNU6-856P;ENSG00000252787;ENSG00000270941;ENSG00000271137;ENSG00000275956;ENSG00000280904;	UA	16
chr3	55490539	55490539	56557161	0.0903946	0.113311	ERC2;RNA5SP133;RN7SKP45;ENSG00000240777;MIR3938;ERC2-IT1;	UA	17
chr3	81368021	81368021	84691681	0	0	GBE1;RNU2-28P;ENSG00000240404;SETP6;RPL7AP23;CYP51A1P1;SRRM1P2;	UA	18
chr3	135959590	135959590	137535572	0.00283411	0	PPP2R3A;ENSG00000227267;ENSG00000273455;MSL2;TDGF1P6;ENSG00000244740;PCCB;STAG1;RNU6-1284P;ENSG00000240695;HMGN1P10;RNU6-789P;ENSG00000242968;SLC35G2;ENSG00000273486;NCK1;IL20RB;RAD51AP1P1;NCK1-DT;IL20RB-AS1;RNA5SP142;	UA	19
chr3	154677119	154677119	155760617	0	0.113255	MME;MME-AS1;STRIT1;ENSG00000242790;PABPC1P10;PLCH1;ENSG00000214919;RPL6P7;PLCH1-AS1;ENSG00000242152;PLCH1-AS2;ENSG00000243518;ENSG00000248772;RN7SL715P;	UA	20					K
chr3	184184214	184184214	184249672	0.13892	0.335672	ABCF3;VWA5B2;ALG3;MIR1224;	UA	21
chr4	689271	689271	1009936	0.816185	0	PCGF3;ENSG00000233799;ENSG00000248416;ENSG00000272588;CPLX1;ENSG00000289983;GAK;TMEM175;IDUA;DGKQ;SLC26A1;	UA	22
chr4	10478923	10478923	11393150	0.000360429	0	CLNK;RNPS1P1;	UA	23
chr4	106349456	106349456	107824563	0	0	GIMD1;ACTR6P1;DKK2;RAC1P5;ENSG00000251081;PAPSS1;	UA	24
chr4	143223874	143223874	143497412	0	0	GAB1;ENSG00000228981;RPSAP36;MIR3139;ENSG00000286771;	UA	25
chr5	14621313	14621313	14874400	7.24474	0.149891	CCT6P2;EEF1A1P13;OTULIN;ANKH;RBBP4P1;MIR4637;ENSG00000286970;	EN	26
chr5	86402960	86402960	88189633	1.05528e-08	0	COX7C;SNORD138;ENSG00000242477;CCNH;RASA1;RNU6-606P;RN7SL629P;ENSG00000285190;	UA	27
chr5	140129392	140129392	140360194	0.206417	0	PFDN1;CYSTM1;ENSG00000250069;HBEGF;	UA	28
chr5	156963226	156963226	157266079	0.00103503	0	HAVCR1;ITK;HAVCR2;MED7;GARIN3;ENSG00000253980;ENSG00000254246;	UA	29
chr5	177511274	177511274	177600132	4.1699	0	DDX41;FAM193B;TMED9;	EN	30
chr5	180087038	180087038	180233143	-0.85454	0.197577	RASGEF1C;ENSG00000229721;	EN	31
chr6	22214237	22214237	23102680	0	0	PRL;HDGFL1;	UA	32
chr6	27873534	27873534	28783633	11.356	13.3173	H3C12;H2AC17;H2BC17;OR2B2;OR2W6P;OR2B6;RPLP2P1;OR2W4P;IQCB2P;OR2W2P;OR2B7P;OR2B8P;OR1F12P;ZNF165;ENSG00000272009;ZSCAN12P1;ZSCAN16;ZNF602P;ENSG00000290891;ZKSCAN8;ZKSCAN8P1;ZNF603P;ZKSCAN8P2;TOB2P1;ZSCAN9;ZKSCAN4;NKAPL;PGBD1;ZSCAN26;ENSG00000276302;ENSG00000273712;SMIM15P2;ZKSCAN3;ZSCAN31;ENSG00000289467;ENSG00000290051;ZSCAN12;ZSCAN23;COX11P1;OR2E1P;GPX6;GPX5;ZBED9;ZBED9-AS1;ENSG00000271440;RPSA…	ENSL	33
chr6	30242279	30242279	30600413	19.4279	15.47	HLA-L;TRIM39;HCG18;RPP21;TRIM39-RPP21;HLA-N;ENSG00000224486;UBQLN1P1;MICC;TMPOP1;SUCLA2P1;RANP1;HLA-E;GNL1;PRR3;ABCF1;MIR877;	ENSL	34
chr6	30955636	30955636	31377419	0.0506168	0.624641	NAPGP2;MUC21;MUC22;HCG22;C6orf15;PSORS1C2;CDSN;PSORS1C1;POLR2LP1;CCHCR1;TCF19;PSORS1C3;POU5F1;ENSG00000255726;ENSG00000255899;HLA-C;USP8P1;RPL3P2;WASF5P;ENSG00000229836;DHFRP2;HLA-B;ENSG00000271581;MIR6891;ENSG00000285647;	UA	35
chr6	31382288	31382288	31515979	0	1.25939	MICA;ENSG00000288587;HCP5;ENSG00000233902;MICB;MICB-DT;	UA	36
chr6	31582522	31582522	31777518	0.358746	0	NCR3;LST1;UQCRHP1;AIF1;SNORA38;PRRC2A;MIR6832;ENSG00000289282;APOM;BAG6;C6orf47;C6orf47-AS1;Y_RNA;CSNK2B;GPANK1;LY6G5B;ENSG00000263020;LY6G5C;ABHD16A;MIR4646;ENSG00000204422;LY6G6F;LY6G6D;LY6G6F-LY6G6D;LY6G6E;MPIG6B;LY6G6C;MSH5;CLIC1;DDAH2;SAPCD1;RNU6-850P;MSH5-SAPCD1;VWA7;	UA	37
chr6	32190202	32190202	32840717	0	2.36687	NOTCH4;GPSM3;TSBP1;RNU6-603P;HNRNPA1P2;BTNL2;HLA-DRA;HLA-DRB9;HLA-DRB5;HLA-DRB6;HLA-DRB1;HLA-DQA1;HLA-DQB1;HLA-DQB1-AS1;MTCO3P1;HLA-DQB3;HLA-DQA2;HLA-DQB2;TAP2;HLA-DOB;ENSG00000250264;	SL	38
chr6	34576656	34576656	34889255	45.2755	0	ILRUN;RPL7P25;ENSG00000220643;RN7SL200P;ILRUN-AS1;ENSG00000186328;ENSG00000217130;SNRPC;TAF11;UHRF1BP1;Y_RNA;RNY3P15;	EN	39
chr6	40000527	40000527	41636882	0.00764496	22.3943	LRFN2;ENSG00000226454;ENSG00000236075;RNU6-250P;NFYA;TSPO2;OARD1;UNC5CL;APOBEC2;ADCY10P1;ENSG00000287678;ADCY10P1;TREML1;TREM2;TREML2;TREML3P;ENSG00000290563;TREML4;RNA5SP207;TREML5P;ENSG00000274256;ENSG00000278745;TREM1;ENSG00000218809;RPL32P15;NCR2;FOXP4;FOXP4-AS1;MIR4641;	SL	40
chr6	47309905	47309905	49358185	1.11516e-11	5.5418e-08	B3GNTL1P2;CD2AP;Y_RNA;ENSG00000216813;CD2AP-DT;ADGRF4;ADGRF2;RN7SKP116;ENSG00000216616;OPN5;RNU1-105P;PTCHD4;ENSG00000286811;HNRNPA3P4;RBMXP1;ENSG00000278736;ENSG00000271162;ENSG00000218337;ENSG00000274867;ENSG00000217631;	UA	41
chr6	114011308	114011308	115931149	0	0	NUDT19P3;RNA5SP213;RPSAP43;HS3ST5;DNAJA1P4;ENSG00000219619;	UA	42
chr7	1504389	1504389	1567332	0.237782	0	TMEM184A;MAFK;	UA	43
chr7	7608932	7608932	9084022	0.0173543	0	RPA3;RNU6-534P;CCNB2P1;UMAD1;ENSG00000234141;ENSG00000234718;ENSG00000270314;ENSG00000283549;GLCCI1;GLCCI1-DT;ENSG00000233264;ICA1;ENSG00000227719;ENSG00000229970;ICA1-AS1;NXPH1;ENSG00000236748;	UA	44
chr7	11258535	11258535	12439419	0.00135678	0	THSD7A;ENSG00000230435;THRAP3P3;TMEM106B;VWDE;	UA	45
chr7	27458849	27458849	28995235	0.352599	0.140339	PSMC1P2;ENSG00000235574;HIBADH;ENSG00000286478;TAX1BP1;JAZF1;RNU6-979P;TAX1BP1-AS1;JAZF1-AS1;ENSG00000287489;PPIAP80;CREB5;ENSG00000225286;ENSG00000228421;TRIL;	UA	46
chr7	36819690	36819690	38178245	4.61381e-08	0	ELMO1;ENSG00000200113;Y_RNA;RPS10P14;MIR1200;RNU6-565P;ELMO1-AS1;RPS17P13;NECAP1P1;NME8;EPDR1;SFRP4;GPR141;ENSG00000225314;GPR141BP;ENSG00000290149;	UA	47
chr7	49259846	49259846	50444128	0	0	ZPBP;SPATA48;VWC2;GNL2P1;ENSG00000228005;ENSG00000287521;IKZF1;ENSG00000285165;	UA	48
chr7	54677369	54677369	55244247	0.0564005	1.71394	SEC61G;SEC61G-DT;ENSG00000218586;EGFR;EGFR-AS1;	UA	49
chr7	57074664	57074664	57163168	0	0	ZNF479;ENSG00000235095;	UA	50
chr7	99820086	99820086	100867387	17.8672	0.756479	CYP3A43;ENSG00000260445;CYP3A52P;TRIM4;OR2AE1;GJC3;ENSG00000237640;AZGP1;ENSG00000286921;AZGP1P1;ENSG00000235713;ZKSCAN1;ZNF3;ZSCAN21;COPS6;TAF6;MCM7;CNPY4;MIR25;MIR93;MIR106B;AP4M1;MBLAC1;ENSG00000242798;RPL7P60;TRAPPC14;LAMTOR4;MIR4658;GAL3ST4;GPC2;STAG3;PVRIG;CASTOR3;SPDYE3;PMS2P1;Y_RNA;STAG3L5P;ZCWPW1;PILRA;PILRB;MEPCE;PVRIG2P;MIR6840;ENSG00000287631;ENSG00000289690;ENSG00000289691;PPP1R35;PP…	EN	51
chr7	129488399	129488399	129830732	1.55029	0	SMKR1;NRF1;RNA5SP244;ENSG00000288881;	UA	52
chr7	143362770	143362770	143509256	0.0156579	3.09622	EPHA1;ZYX;EPHA1-AS1;MIR6892;TAS2R62P;TAS2R60;TAS2R41;OR2R1P;	SL	53
chr8	27010746	27010746	28021964	4.17219	14.3902	ENSG00000215288;ENSG00000253899;STMN4;TRIM35;PTK2B;MIR6842;CHRNA2;EPHX2;ENSG00000289323;GULOP;CLU;MIR6843;SCARA3;ENSG00000253560;CCDC25;PBK;ESCO2;RNU6-1276P;ENSG00000253176;SCARA5;ENSG00000253290;ENSG00000253397;ENSG00000253615;MIR4287;	ENSL	54
chr8	94793836	94793836	95244913	22.9872	7.59894e-06	NDUFAF6;TP53INP1;INTS8;CCNE2;PLEKHF2;RNU6-1209P;ENSG00000243979;MIR3150BHG;ENSG00000253528;ENSG00000254248;ENSG00000272509;MIR3150A;MIR3150B;ENSG00000287322;	EN	55
chr8	100559784	100559784	100776512	2.62719	0.530271	SNX31;ENSG00000253740;PABPC1;MIR7705;ENSG00000289284;	EN	56
chr8	125367120	125367120	126072587	4.72909	0	TRIB1;SOD1P3;	EN	57
chr8	137698467	137698467	139600838	0.0164037	0.0142317	FAM135B;COL22A1;ENSG00000275078;	UA	58
chr8	143840973	143840973	144137774	0.358746	1.51689	EPPK1;PLEC;MIR661;PARP10;GRINA;SPATC1;OPLAH;SMPD5;MIR6846;EXOSC4;GPAA1;ENSG00000255224;MIR6847;ENSG00000290230;CYC1;SHARPIN;MAF1;WDR97;	UA	59
chr9	31506615	31506615	32333457	0	0	HMGB3P23;RNA5SP281;	UA	60
chr9	93036236	93036236	93121496	0.368796	0	SUSD3;CARD19;	UA	61
chr9	104777764	104777764	105244622	1.55029	0	ABCA1;ENSG00000226334;	UA	62
chr10	10776661	10776661	12129637	0.120012	5.57822	CELF2;CELF2-AS1;ENSG00000228027;ENSG00000229206;LINC00710;ENSG00000230322;ENSG00000231496;CELF2-AS2;USP6NL;USP6NL-AS1;ECHDC3;PROSER2;UPF2;RNU6-1095P;DHTKD1;RNU6-88P;	SL	63
chr10	59736002	59736002	60778331	5.95094	0.00371033	MRLN;CCDC6;ARL4AP1;ANK3;Y_RNA;ENSG00000232682;ENSG00000282121;	EN	64
chr10	80205572	80205572	80716483	8.63581	0.300018	RPS12P2;ENSG00000234382;EIF5AP4;MAT1A;ZNF519P1;DYDC2;DYDC1;PRXL2A;TSPAN14;SH2D4B;	EN	65
chr10	96060870	96060870	96518110	0.0793081	4.45932	BLNK;ZNF518A;NPM1P25;ENSG00000287009;DNTT;ENSG00000229418;OPALIN;TLL2;	SL	66
chr10	122254545	122254545	122458551	-0.205407	0.624641	BTBD16;PLEKHA1;MIR3941;ARMS2;	EN	67
chr10	132786147	132786147	133087924	0.595632	0	CFAP46;	UA	68
chr11	47186443	47186443	48216810	16.8423	4.29936e-10	ENSG00000243802;DDB2;ENSG00000256897;NR1H3;ACP2;MADD;MADD-AS1;ENSG00000283338;MYBPC3;SPI1;SLC39A13;ENSG00000255197;PSMC3;RAPSN;PTPMT1;KBTBD4;CELF1;RNU5E-10P;NDUFS3;ENSG00000231880;RN7SL652P;ENSG00000270072;FAM180B;C1QTNF4;MTCH2;AGBL2;FNBP4;Y_RNA;NUP160;Y_RNA;RNA5SP340;ENSG00000271543;YPEL5P2;ENSG00000254780;PTPRJ;PTPRJ-AS1;MIR3161;	EN	69
chr11	59810778	59810778	60429572	0	12.397	CBLIF;TCN1;OOSP3;SRD5A3P1;ENSG00000214788;OOSP1;OOSP4A;OOSP4B;OOSP2;MS4A3;ENSG00000255331;MS4A2;MS4A6A;MS4A4A;MS4A4E;MIR6503;MS4A6E;MS4A7;MS4A14;	SL	70
chr11	65780976	65780976	65892049	3.70863	0	OVOL1;OVOL1-AS1;EFEMP2;MUS81;CFL1;SNX32;FIBP;CTSW;CCDC85B;	EN	71
chr11	67805313	67805313	67935558	0	0	ENSG00000254792;ENPP7P7;RPS3AP40;	UA	72
chr11	83329246	83329246	86244753	34.8447	1.31934e-11	DLG2;RNU6-1292P;HNRNPCP6;ENSG00000240174;LDHAL6DP;ENSG00000254629;ENSG00000254684;HNRNPA1P72;ENSG00000254787;ENSG00000254897;DLG2-AS2;ENSG00000255396;ENSG00000255555;ENSG00000274006;ENSG00000276179;TMEM126B;TMEM126A;CREBZF;CCDC89;SYTL2;CCDC83;SLC25A1P1;PICALM;FNTAP1;	EN	73
chr11	121427416	121427416	123035867	4.86849	0.0145042	SORL1;SORL1-AS1;BLID;GLULP3;ENSG00000254935;UBASH3B;ENSG00000239079;ENSG00000286341;CRTAM;ENSG00000285909;JHY;RNU4-23P;ATP5PBP5;BSX;ENSG00000213184;	EN	74
chr12	6970780	6970780	7115736	0.319451	0	LPCAT3;EMG1;C1S;ENSG00000239701;ENSG00000257078;ENSG00000290146;C1RL;C1R;C1RL-AS1;	UA	75
chr12	113136239	113136239	113392445	11.987	0.000303493	DDX54;CFAP73;Y_RNA;Y_RNA;MIR7106;RITA1;ENSG00000257286;IQCD;TPCN1;MIR6762;ENSG00000277566;SLC8B1;PLBD2;ENSG00000288863;	EN	76
chr13	33350630	33350630	34262863	0	0	RFC3;RNU5A-4P;ENSG00000276672;VDAC1P12;	UA	77
chr14	52637713	52637713	53023055	42.3028	1.65648e-07	ERO1A;ENSG00000258757;PSMC6;STYX;GNPNAT1;ENSG00000259049;ENSG00000258802;FERMT2;ENSG00000271075;ENSG00000288045;ENSG00000258503;	EN	78
chr14	73274640	73274640	73567620	0.13892	0	NUMB;RIOX1;ACOT1;HEATR4;NT5CP2;ENSG00000258443;ENSG00000258695;	UA	79
chr14	92172145	92172145	92703807	41.7864	17.3582	SLC24A4;RIN3;	ENSL	80
chr14	105626066	105626066	105851705	0.0111224	20.1764	IGHG2;MIR8071-2;IGHGP;ELK2AP;IGHA1;IGHEP1;IGHG1;IGHG3;ATP6V1G1P1;IGHD;	SL	81
chr14	106606551	106606551	106723574	0	22.8142	IGHV7-56;IGHV3-57;IGHV1-58;IGHV4-59;IGHV3-60;RNA5SP389;IGHVII-60-1;IGHV4-61;IGHV3-62;IGHVII-62-1;IGHV3-63;IGHV3-64;IGHV3-65;IGHVII-65-1;IGHV3-66;IGHV1-67;SLC20A1P1;IGHVII-67-1;IGHVIII-67-2;IGHVIII-67-3;IGHVIII-67-4;IGHV1-68;IGHV1-69;	SL	82
chr14	106771020	106771020	106823687	0	3.58688	IGHV3-71;IGHV3-72;IGHV3-73;IGHV3-74;IGHVII-74-1;	SL	83
chr15	49796097	49796097	50908672	1.95046e-09	0	ATP8B4;SLC27A2;Y_RNA;RNA5SP394;ENSG00000259188;HDC;RN7SL494P;GABPB1;GABPB1-AS1;RNU6-94P;GABPB1-IT1;AHCYP7;USP8;USP50;ENSG00000242737;RNA5SP395;TRPM7;ENSG00000259684;ENSG00000288645;SPPL2A;ENSG00000259773;ENSG00000279665;RPL32P30;	UA	84
chr15	57326447	57326447	59105126	8.16516	0	CGNL1;RNU6-844P;ENSG00000261265;ENSG00000261489;ENSG00000240874;GCOM1;POLR2M;ENSG00000261219;MYZAP;AQP9;ALDH1A2;LIPC;ENSG00000240934;ALDH1A2-AS1;LIPC-AS1;MTND5P32;ENSG00000259476;ENSG00000259477;ENSG00000259600;MTND3P12;MTCO3P23;MTCYBP23;ENSG00000274719;ENSG00000277229;ENSG00000277790;ENSG00000289948;ADAM10;ENSG00000182625;RN7SKP95;HMGB1P51;ENSG00000278513;HSP90AB4P;ENSG00000259173;MINDY2;ENSG000…	EN	85
chr15	62954124	62954124	63504511	21.8767	0.000125539	TPM1;TPM1-AS;ENSG00000259627;LACTB;RPS27L;RAB8B;APH1B;CA12;	EN	86
chr15	63890317	63890317	64815632	3.9841	0	DAPK2;ENSG00000259351;CIAO2A;SNX1;Y_RNA;SNX22;PPIB;PCLAF;CSNK1G1;ENSG00000252774;ENSG00000259316;TRIP4;Y_RNA;ZNF609;RNU6-549P;Y_RNA;ENSG00000239465;ENSG00000243403;GAPDHP61;ENSG00000259682;OAZ2;ENSG00000259635;ENSG00000264937;ENSG00000265967;RBPMS2;MIR1272;	EN	87
chr15	78753308	78753308	79236332	0.743667	0	ADAMTS7;MORF4L1;RPL21P116;ENSG00000288561;CTSH;RASGRF1;ENSG00000177699;	UA	88
chr16	23381294	23381294	23581014	3.13336	0	COG7;SNORA75;ENSG00000259782;ENSG00000260136;RN7SKP23;UBFD1;EARS2;GGA2;SUB1P4;ENSG00000260751;CCNYL7;	EN	89
chr16	29868053	29868053	30114105	7.1875	0.154975	SEZ6L2;ASPHD1;KCTD13;ENSG00000279789;TMEM219;TAOK2;TLCD3B;DOC2A;HIRIP3;C16orf92;INO80E;ALDOA;ENSG00000274904;ENSG00000285043;PPP4C;TBX6;YPEL3;YPEL3-DT;GDPD3;ENSG00000261367;ENSG00000275371;	EN	90
chr16	30776307	30776307	31174573	11.7039	5.93326e-05	ZNF629;ENSG00000260082;ENSG00000274678;BCL7C;MIR762;MIR762HG;MIR4519;CTF1;CTF2P;FBXL19;FBXL19-AS1;ENSG00000261487;ORAI3;SETD1A;HSD3B7;ENSG00000279196;STX1B;STX4;ZNF668;ENSG00000261124;PRSS53;ZNF646;VKORC1;ENSG00000255439;ENSG00000280160;BCKDK;KAT8;ENSG00000262766;ENSG00000278133;PRSS8;ENSG00000261385;PRSS36;ENSG00000263343;	EN	91
chr16	55353088	55353088	55760642	0	6.93982	MMP2;MMP2-AS1;ENSG00000274508;ENSG00000279030;LPCAT2;CAPNS2;ENSG00000261997;SLC6A2;ENSG00000278928;CES1P2;	SL	92
chr16	70577670	70577670	70802084	7.67832	0	IL34;MTSS2;ENSG00000279569;VAC14;VAC14-AS1;ENSG00000260156;ENSG00000279122;ENSG00000279123;ENSG00000279412;ENSG00000279815;	EN	93
chr16	81390809	81390809	81988855	8.61127	1.63617	CMIP;PPIAP51;MIR6504;MIR7854;ENSG00000279021;ENSG00000279294;ENSG00000279476;ENSG00000279681;ENSG00000279841;PLCG2;RN7SKP176;	EN	94
chr16	90047597	90047597	90338345	0.274467	0.678304	PRDM7;TUBB8P7;CICP25;	UA	95
chr17	1710377	1710377	1762029	6.43969	0.0323628	WDR81;MIR22HG;ENSG00000262791;SERPINF2;	EN	96
chr17	4798502	4798502	5471254	4.89768	7.44022e-05	C17orf114;PLD2;CHRNE;MINK1;GP1BA;C17orf107;ATP6V0CP1;RN7SL784P;RNF167;SLC25A11;ENO3;PFN1;SPAG7;CAMTA2;ENSG00000234203;ENSG00000262429;CAMTA2-AS1;MIR6864;MIR6865;INCA1;KIF1C;KIF1C-AS1;SLC52A1;ENSG00000262495;ZFP3;USP6;ZNF232;ENSG00000262855;ZNF594;SCIMP;DHX33;RABEP1;NUP88;C1QBP;RPAIN;ENSG00000263220;ENSG00000263272;	EN	97
chr17	17591708	17591708	18260597	4.47006	0	SREBF1;RAI1;MIR33B;SMCR5;RAI1-AS1;ENSG00000264167;MIR6777;TOM1L2;ENSG00000197815;ATPAF2;DRC3;BRI3P3;ENSG00000232344;ENSG00000280198;GID4;DRG2;MYO15A;ENSG00000279428;ALKBH5;ENSG00000266677;LLGL1;FLII;	EN	98
chr17	44324870	44324870	44395281	1.36712	0.421622	GRN;FAM171A2;RPL7L1P5;ITGA2B;	EN	99
chr17	45317029	45317029	46833201	94.8268	105.215	ARHGAP27;ENSG00000267344;PLEKHM1;ENSG00000236234;MIR4315-1;ENSG00000131484;LRRC37A4P;ENSG00000266918;ENSG00000267198;Metazoa_SRP;RDM1P1;ENSG00000267246;DND1P1;MAPK8IP1P2;RPS26P8;CRHR1;LINC02210;LINC02210-CRHR1;ENSG00000265547;ENSG00000265964;SPPL2C;MAPT;STH;ENSG00000262881;MAPT-AS1;Metazoa_SRP;MAPT-IT1;KANSL1;KANSL1-AS1;Y_RNA;ENSG00000262372;MAPK8IP1P1;ENSG00000262539;ENSG00000261575;LRRC37A;ARL1…	ENSL	100
chr17	49086702	49086702	49424269	16.2297	6.35726	B4GALNT2;ENSG00000240995;ABI3;GNGT2;PHOSPHO1;ZNF652;ZNF652-AS1;ENSG00000186244;PHB1;ENSG00000250186;	ENSL	101
chr17	58280935	58280935	58420167	2.21251	0	TSPOAP1;TSPOAP1-AS1;RNF43;SUPT4H1;ENSG00000285897;	UA	102
chr17	62951188	62951188	63523334	4.35027	10.7188	TANC2;ENSG00000226797;ENSG00000233635;ENSG00000263501;ENSG00000264513;DNAJB6P8;ENSG00000270324;ENSG00000271749;ENSG00000271919;ENSG00000272164;ENSG00000272383;ENSG00000283538;CYB561;PPIAP55;ACE;ACE3P;ENSG00000264813;	ENSL	103
chr18	31967545	31967545	32511663	-0.459483	0	RNF125;ENSG00000263917;ENSG00000274275;ENSG00000214917;RNF138;MEP1B;GAREM1;RNA5SP453;HNRNPA1P7;Y_RNA;ENSG00000263393;ENSG00000263904;ENSG00000264982;ENSG00000265008;CLUHP6;ENSG00000285095;	EN	104
chr18	45683688	45683688	45983536	0	0.209076	SLC14A1;ENSG00000288545;ENSG00000267558;EPG5;SIGLEC15;	UA	105
chr19	893218	893218	1177558	3.11219	2.34972	R3HDM4;KISS1R;ARID3A;ENSG00000267159;ENSG00000275162;WDR18;GRIN3B;TMEM259;ENSG00000266990;ENSG00000274177;CNN2;ENSG00000279753;ABCA7;POLR2E;ARHGAP45;GPX4;SBNO2;ENSG00000290166;	ENSL	106
chr19	1780988	1780988	2037465	19.2223	0	ATP8B3;REXO1;ENSG00000267007;ENSG00000267244;MIR1909;KLF16;ENSG00000267141;ABHD17A;ADAT3;SCAMP4;CSNK1G2;CSNK1G2-AS1;BTBD2;ENSG00000267180;ENSG00000267283;ENSG00000275468;ENSG00000279653;	EN	107
chr19	5904006	5904006	5993164	0.168702	0	RANBP3;CAPS;VMAC;ENSG00000267314;ENSG00000267571;	UA	108
chr19	6767463	6767463	6954659	0	1.71394	VAV1;ADGRE1;ENSG00000269385;Metazoa_SRP;ENSG00000280091;	UA	109
chr19	32829580	32829580	32972209	0.101705	0.0622345	SLC7A9;RN7SKP22;ENSG00000267555;CEP89;RPL31P60;	UA	110
chr19	43504935	43504935	46111079	93.2615	5.16375	ETHE1;ZNF575;XRCC1;IRGQ;PINLYP;ENSG00000268361;ENSG00000269177;ENSG00000269583;ZNF576;ZNF428;SRRM5;CADM4;PLAUR;RN7SL368P;ENSG00000283525;ENSG00000290609;IRGC;SMG9;KCNN4;LYPD5;ENSG00000268601;ZNF283;ZNF404;ENSG00000278917;ENSG00000286613;ZNF45;ZNF221;ZNF155;ENSG00000277806;ENSG00000278492;ZNF230;ZNF230-DT;ZNF222;ZNF223;ZNF284;RNU6-902P;ENSG00000267022;ZNF224;ZNF225-AS1;ZNF225;ZNF234;ZNF226;ZNF227;…	ENSL	111
chr19	46137547	46137547	47220822	1.03768	1.76541	IGFL2;IGFL1P1;RPL12P41;IGFL1;ENSG00000269745;ENSG00000277748;IGFL1P2;HIF3A;RNU6-924P;ENSG00000269124;PPP5C;ENSG00000268810;ENSG00000291298;CCDC8;PNMA8C;PNMA8A;ENSG00000204850;PNMA8B;PPP5D1P;ENSG00000278797;GAPDHP38;CALM3;ENSG00000269292;PPP5D1P;PTGIR;GNG8;DACT3;DACT3-AS1;PRKD2;MIR320E;RN7SL364P;STRN4;SLC1A5;FKRP;Y_RNA;ENSG00000269487;ENSG00000275719;HNRNPMP2;ENSG00000275862;ENSG00000269014;AP2S1;…	UA	112
chr19	48682245	48682245	48740852	5.98026	0	FUT2;MAMSTR;RASIP1;	EN	113
chr19	49888750	49888750	49969600	0	1.09925	IL4I1;SIGLEC11;ATF5;NUP62;U3;ENSG00000269179;MIR4751;	UA	114
chr19	51108409	51108409	51137970	2.82905	3.16452	SIGLEC18P;SIGLEC9;	ENSL	115
chr19	51195540	51195540	51246348	0	0.57839	SIGLEC21P;SIGLEC22P;CD33;	UA	116
chr19	54249003	54249003	54328272	0	9.24624	LILRB5;ENSG00000240296;LILRB2;ENSG00000240197;ENSG00000276758;ENSG00000251431;ENSG00000234436;LILRA5;VN1R104P;	SL	117
chr19	54543728	54543728	54671231	0	7.7916	ENSG00000235181;LILRA2;ENSG00000269271;LILRA1;ENSG00000238094;LILRB1;LILRB4;ENSG00000237323;VN1R105P;MIR8061;	SL	118
chr20	1779995	1779995	1978757	5.10671	0	SIRPA;ENSG00000276649;	EN	119
chr20	56392337	56392337	56533246	3.24229	0.0173591	CSTF1;CASS4;RPL39P;RTF2;GCNT7;FAM209A;ENSG00000280387;	EN	120
chr20	57620576	57620576	58097267	5.55416	0	PMEPA1;NKILA;	EN	121
chr21	25607517	25607517	26917922	18.4476	0	JAM2;ATP5PF;GABPA;FDX1P2;LLPHP2;RNGTTP1;ENSG00000287109;APP;ENSG00000224541;ENSG00000233783;RNU6-123P;APP-DT;CYYR1;ADAMTS1;	EN	122
chr21	33072413	33072413	33324387	0	0	IFNAR2;IL10RB-DT;IL10RB;ENSG00000249624;	UA	123

## Sheet: Table 2
Table S2	auPRCs and auRPCs of the DLPFC TREDnet in DLPFC and brain cell types
cell	auROC	auPRC	class	gc	repeat
DLPFC	silencer	0.857	0.602	0.376	0.47
AST	silencer	0.926	0.793	0.389	0.458
END	silencer	0.948	0.819	0.375	0.458
EXC	silencer	0.94	0.813	0.375	0.455
IMU	silencer	0.884	0.674	0.366	0.453
INH	silencer	0.924	0.781	0.385	0.462
MIG	silencer	0.9	0.713	0.377	0.464
OPC	silencer	0.939	0.808	0.381	0.462
ODC	silencer	0.931	0.825	0.371	0.466
DLPFC	enhancer	0.976	0.882	0.374	0.453
AST	enhancer	0.983	0.899	0.382	0.451
END	enhancer	0.995	0.972	0.392	0.453
EXC	enhancer	0.982	0.902	0.375	0.449
IMU	enhancer	0.985	0.942	0.385	0.455
INH	enhancer	0.987	0.928	0.383	0.452
MIG	enhancer	0.993	0.963	0.393	0.457
OPC	enhancer	0.991	0.952	0.387	0.452
ODC	enhancer	0.973	0.882	0.382	0.457

## Sheet: Table S3
Table S3 adSNVs
loci_id = 0	variants not located in AD susceptiblity locus
delt:	the predicted change, i.e., the delt score
target_gene_Schmitt	target genes based on Hi-C contacts reported in PMID: 27851967
target_gene_PMID34446921	target genes based on single cell Hi-C contacts reported in PMID34446921
ref_motif:	motifs (and their TFs) mapped on allele1; TF motifs are downloaded from the MEME suite; https://meme-suite.org/meme/db/motifs
alt_motif	motifs (and their TFs) mapped on alt allele2
chrom	pos	rsID	allele1	allele2	enhancer	silencer	delt	causal	loci_id	dMPRA:p.value	dMPRA:log2FC	skMPRA:p.value	skMPRA:log2FC	npMPRA:p.value	npMPRA:log2FC	MPRAduo_En02:p.value	MPRAduo_En02:log2FC	MPRAduo_En09:p.value	MPRAduo_En09:log2FC	MPRAduo_En11:p.value	MPRAduo_En11:log2FC	MPRAduo_En19:p.value	MPRAduo_En19:log2FC	MPRAduo_En21:p.value	MPRAduo_En21:log2FC	id	target_gene_Schmitt	target_gene_PMID34446921	ref_motf	alt_motf
chr1	1053552	rs2710871	C	G	1	0	-0.0311234	0	0	NULL	NULL	NULL	NULL	NULL	NULL	NULL	NULL	NULL	NULL	NULL	NULL	NULL	NULL	NULL	NULL	NULL	NULL	NULL	KLF16_DBD:KLF16;M0401_1.02:Sp4;M0405_1.02:KLF7;M1906_1.02:SP1;M2391_1.02:KLF5;M4604_1.02:ZNF263;M4640_1.02:ZBTB7A;M6123_1.02:ZNF281;M6325_1.02:KLF6;M6336_1.02:MAZ;M6539_1.02:ZBTB7B;M6553_1.02:ZNF219;MA0079.2:SP1;MA0528.1:ZNF263;MA0746.1:SP3;MA0768.1:LEF1;MAZ.p2:MAZ;MZF1.p2:MZF1;PATZ1.p2:PATZ1;SP1.p2:SP1;TFDP1_f1:TFDP1;THB_do:THB;UP00002_1:Sp;UP00032_1:Gata3;ZNF740_full:ZNF740;	M6336_1.02:MAZ;M6539_1.02:ZBTB7B;MA0768.1:LEF1;SP1.p2:SP1;TAL1_f2:TAL1;THB_do:THB;UP00032_1:Gata3;UP00067_1:Lef1;ZBTB6.p2:ZBTB6;
chr1	1056344	rs3121562	T	C	0	1	-0.0960505	0	0	NULL	NULL	NULL	NULL	NULL	NULL	NULL	NULL	NULL	NULL	NULL	NULL	NULL	NULL	NULL	NULL	NULL	NULL	NULL	EGR2_full:EGR2;KLF16_DBD:KLF16;KLF3_f1:KLF3;KLF4:KLF4;M5856_1.02:SP8;M6212_1.02:EPAS1;MA0746.1:SP3;RREB1.p2:RREB1;WT1_f1:WT1;	EGR4_DBD_2:EGR4;GCM1_full_1:GCM1;M6212_1.02:EPAS1;RREB1.p2:RREB1;WT1_f1:WT1;
chr1	1059011	rs2488991	T	G	1	1	0.102305	0	0	NULL	NULL	NULL	NULL	NULL	NULL	NULL	NULL	NULL	NULL	NULL	NULL	NULL	NULL	NULL	NULL	NULL	NULL	NULL	HINFP1_full_2:HINFP1;M0427_1.02:Dnajc21;M4604_1.02:ZNF263;M6123_1.02:ZNF281;M6336_1.02:MAZ;M6539_1.02:ZBTB7B;M6552_1.02:ZNF148;MA0528.1:ZNF263;MZF1.p2:MZF1;UP00021_1:Zfp28;	M1906_1.02:SP1;M2391_1.02:KLF5;M4604_1.02:ZNF263;M6123_1.02:ZNF281;M6212_1.02:EPAS1;M6336_1.02:MAZ;M6483_1.02:SP4;M6539_1.02:ZBTB7B;M6552_1.02:ZNF148;MA0079.2:SP1;MA0149.1:EWSR1-FLI1;MA0528.1:ZNF263;MZF1.p2:MZF1;PATZ1.p2:PATZ1;PAX5.p2:PAX5;RREB1.p2:RREB1;SP1.p2:SP1;SP4_f1:SP4;UP00002_1:Sp;UP00021_1:Zfp28;WT1_f1:WT1;
chr1	2850271	rs568515579	T	C	0	1	0.0944982	0	0	NULL	NULL	NULL	NULL	NULL	NULL	NULL	NULL	NULL	NULL	NULL	NULL	NULL	NULL	NULL	NULL	NULL	NULL	NULL		M1867_1.02:GATA1;M1868_1.02:GATA2;MA0482.1:Gata4;UP00100_1:Gata6;
chr1	5486077	rs149769255	C	G	0	1	-0.000132265	0	0	NULL	NULL	NULL	NULL	NULL	NULL	NULL	NULL	NULL	NULL	NULL	NULL	NULL	NULL	NULL	NULL	NULL	NULL	NULL	HAND1:HAND1;M4971_1.02:FERD3L;MA0521.1:Tcf12;MA0745.1:SNAI2;MYOD1.p2:MYOD1;ZEB1.p2:ZEB1;cell09.v2_HLH-1_v11_deBruijn:HLH-1;	HAND1:HAND1;ZEB1.p2:ZEB1;
chr1	5487091	rs80230814	C	T	0	1	0.0856723	0	0	NULL	NULL	NULL	NULL	NULL	NULL	NULL	NULL	NULL	NULL	NULL	NULL	NULL	NULL	NULL	NULL	NULL	NULL	NULL	M6306_1.02:INSM1;M6336_1.02:MAZ;MA0149.1:EWSR1-FLI1;PAX5.p2:PAX5;ZNF143.p2:ZNF143;	M0435_1.02:Zkscan5;M6131_1.02:TFCP2L1;M6336_1.02:MAZ;MA0149.1:EWSR1-FLI1;RORA_DBD_2:RORA;
chr1	5487249	rs116014362	C	T	0	1	-0.00991284	0	0	NULL	NULL	NULL	NULL	NULL	NULL	NULL	NULL	NULL	NULL	NULL	NULL	NULL	NULL	NULL	NULL	NULL	NULL	NULL	AP2C_f1:TFAP2C;COE1_f2:COE1;M1669_1.02:PRKRIR;M1968_1.02:EBF1;M6338_1.02:NR3C2;M6539_1.02:ZBTB7B;M6547_1.02:ZFX;MA0815.1:TFAP2C;MCR_f1:MCR;MYOD1.p2:MYOD1;NKX21_f1:NKX2-1;PURA_f1:PURA;ZBTB4_si:ZBTB4;	M1669_1.02:PRKRIR;MYOD1.p2:MYOD1;ZBTB4_si:ZBTB4;
chr1	5487375	rs77356484	C	T	0	1	-0.0289995	0	0	NULL	NULL	NULL	NULL	NULL	NULL	NULL	NULL	NULL	NULL	NULL	NULL	NULL	NULL	NULL	NULL	NULL	NULL	NULL		UP00031_1:Zbtb3;
chr1	5487569	rs114246390	A	C	0	1	0.0308766	0	0	NULL	NULL	NULL	NULL	NULL	NULL	NULL	NULL	NULL	NULL	NULL	NULL	NULL	NULL	NULL	NULL	NULL	NULL	NULL	M6441_1.02:PTF1A;	M1923_1.02:MYB;M6441_1.02:PTF1A;
chr1	5487844	rs76416545	T	A	0	1	0.0586941	0	0	NULL	NULL	NULL	NULL	NULL	NULL	NULL	NULL	NULL	NULL	NULL	NULL	NULL	NULL	NULL	NULL	NULL	NULL	NULL		MLXPL_f1:MLXPL;
chr1	5488098	rs114670660	G	T	0	1	0.0323255	0	0	NULL	NULL	NULL	NULL	NULL	NULL	NULL	NULL	NULL	NULL	NULL	NULL	NULL	NULL	NULL	NULL	NULL	NULL	NULL	CUX1_DBD_2:CUX1;CUX2_DBD_1:CUX2;HXA1_f1:HXA1;M6291_1.02:HOXA1;MA0594.1:Hoxa9;UP00185_1:Pbx1;YY2_full_2:YY2;	CUX1_DBD_2:CUX1;CUX2_DBD_1:CUX2;HXA1_f1:HXA1;M6291_1.02:HOXA1;UP00185_1:Pbx1;nbt06.v1_Rap1_deBruijn_v1:Rap1;
chr1	5488131	rs115228556	T	C	0	1	0.00759175	0	0	NULL	NULL	NULL	NULL	NULL	NULL	NULL	NULL	NULL	NULL	NULL	NULL	NULL	NULL	NULL	NULL	NULL	NULL	NULL	MA0728.1:Nr2f6;MA0768.1:LEF1;PAX8.p2:PAX8;	MA0149.1:EWSR1-FLI1;MA0528.1:ZNF263;UP00055_1:Hbp;
chr1	5488523	rs114455947	C	T	0	0	0.0467131	0	0	NULL	NULL	NULL	NULL	NULL	NULL	NULL	NULL	NULL	NULL	NULL	NULL	NULL	NULL	NULL	NULL	NULL	NULL	NULL
chr1	11497931	rs373542953	C	T	0	0	-0.125096	1	0	NULL	NULL	NULL	NULL	NULL	NULL	NULL	NULL	NULL	NULL	NULL	NULL	NULL	NULL	NULL	NULL	NULL	NULL	NULL	KLF16_DBD:KLF16;M0404_1.02:ZNF202;M0422_1.02:ZIC5;M0427_1.02:Dnajc21;M1906_1.02:SP1;M2391_1.02:KLF5;M4604_1.02:ZNF263;M4640_1.02:ZBTB7A;M5856_1.02:SP8;M6123_1.02:ZNF281;M6336_1.02:MAZ;M6483_1.02:SP4;M6539_1.02:ZBTB7B;M6552_1.02:ZNF148;M6553_1.02:ZNF219;MA0079.2:SP1;MA0149.1:EWSR1-FLI1;MA0746.1:SP3;MAZ.p2:MAZ;MZF1.p2:MZF1;PATZ1.p2:PATZ1;SP1.p2:SP1;SP4_f1:SP4;UP00007_1:Egr1;UP00021_1:Zfp28;UP00022_…	M0404_1.02:ZNF202;M1906_1.02:SP1;M1937_1.02:ZNF521;M4640_1.02:ZBTB7A;M6123_1.02:ZNF281;M6306_1.02:INSM1;M6336_1.02:MAZ;M6539_1.02:ZBTB7B;M6552_1.02:ZNF148;MA0079.2:SP1;MA0116.1:Znf423;MA0149.1:EWSR1-FLI1;MAZ.p2:MAZ;MZF1.p2:MZF1;PATZ1.p2:PATZ1;SRBP2_f1:SREBF2;UP00007_1:Egr1;UP00021_1:Zfp28;ZNF148.p2:ZNF148;ZNF423.p2:ZNF423;
chr1	13878792	rs764784	A	G	0	0	0.0195109	0	0	NULL	NULL	NULL	NULL	NULL	NULL	NULL	NULL	NULL	NULL	NULL	NULL	NULL	NULL	NULL	NULL	NULL	NULL	NULL	MA0083.3:SRF;
chr1	20013249	rs818668	T	C	0	0	-0.00911214	0	0	NULL	NULL	NULL	NULL	NULL	NULL	NULL	NULL	NULL	NULL	NULL	NULL	NULL	NULL	NULL	NULL	NULL	NULL	NULL	MA0769.1:Tcf7;
chr1	20013662	rs1093664	C	G	0	0	0.0156347	0	0	NULL	NULL	NULL	NULL	NULL	NULL	NULL	NULL	NULL	NULL	NULL	NULL	NULL	NULL	NULL	NULL	NULL	NULL	NULL	M6464_1.02:SMAD2;MYFfamily.p2:MYF;TFAP4.p2:TFAP4;	M6464_1.02:SMAD2;TFAP4.p2:TFAP4;
chr1	20035367	rs114565995	T	C	0	0	0.121634	1	0	NULL	NULL	NULL	NULL	NULL	NULL	NULL	NULL	NULL	NULL	NULL	NULL	NULL	NULL	NULL	NULL	18	RNU1-7P;			M1549_1.02:Sp100;M5363_1.02:E2F8;NFIX_full_4:NFIX;
chr1	20808104	rs12030051	A	G	0	0	-0.01275	0	0	NULL	NULL	NULL	NULL	NULL	NULL	NULL	NULL	NULL	NULL	NULL	NULL	NULL	NULL	NULL	NULL	NULL	NULL	NULL	MA0728.1:Nr2f6;	M4569_1.02:HSF1;MA0728.1:Nr2f6;MA0729.1:RARA;RARB_full:RARB;
chr1	20894585	rs10737453	A	G	0	0	0.0345136	0	0	NULL	NULL	NULL	NULL	NULL	NULL	NULL	NULL	NULL	NULL	NULL	NULL	NULL	NULL	NULL	NULL	NULL	NULL	NULL	ESRRB:ESRRB;M2304_1.02:Nr5a2;M6126_1.02:Esrrb;MA0141.2:Esrrb;UP00009_1:Nr2f2;UP00048_1:Rar;UP00079_1:Esrra;	ESRRB:ESRRB;M2304_1.02:Nr5a2;M6126_1.02:Esrrb;MA0141.2:Esrrb;UP00009_1:Nr2f2;UP00048_1:Rar;UP00079_1:Esrra;
chr1	20894586	rs10737454	C	G	0	0	-0.00659071	0	0	NULL	NULL	NULL	NULL	NULL	NULL	NULL	NULL	NULL	NULL	NULL	NULL	NULL	NULL	NULL	NULL	NULL	NULL	NULL	ESRRB:ESRRB;M2304_1.02:Nr5a2;M6126_1.02:Esrrb;MA0141.2:Esrrb;UP00079_1:Esrra;	ESRRB:ESRRB;M2304_1.02:Nr5a2;M6126_1.02:Esrrb;MA0141.2:Esrrb;UP00009_1:Nr2f2;UP00048_1:Rar;UP00079_1:Esrra;
chr1	23962567	rs1043880	C	G	0	0	-0.024333	0	0	NULL	NULL	NULL	NULL	NULL	NULL	NULL	NULL	NULL	NULL	NULL	NULL	NULL	NULL	NULL	NULL	NULL	NULL	NULL	HOX{A5:HOX{A5,B5};UP00095_1:Zfp69;sci09.v2_Zfp691_0895:Zfp691;	M2289_1.02:JUN;
chr1	23996556	rs6695656	T	C	0	0	0.0306636	0	0	NULL	NULL	NULL	NULL	NULL	NULL	NULL	NULL	NULL	NULL	NULL	NULL	NULL	NULL	NULL	NULL	NULL	NULL	NULL		M1528_1.02:RFX6;
chr1	34660616	rs192748513	A	G	0	0	-0.0128633	0	0	NULL	NULL	NULL	NULL	NULL	NULL	NULL	NULL	NULL	NULL	NULL	NULL	NULL	NULL	NULL	NULL	NULL	NULL	NULL	M0635_1.02:DMRTC2;	M0635_1.02:DMRTC2;
chr1	34915691	rs944920	C	T	1	1	-0.0908151	0	0	NULL	NULL	NULL	NULL	NULL	NULL	NULL	NULL	NULL	NULL	NULL	NULL	NULL	NULL	NULL	NULL	25	ERRFI1;		Creb3l2_DBD_1:Creb3l2;HAND1:HAND1;SP4_f1:SP4;	ATF6A_si:ATF6A;Creb3l2_DBD_1:Creb3l2;M6106_1.02:Trp73;MA0861.1:TP73;P53_f2:TP53;SP4_f1:SP4;
chr1	40164022	rs61502285	A	G	0	0	-0.0246504	0	0	NULL	NULL	NULL	NULL	NULL	NULL	NULL	NULL	NULL	NULL	NULL	NULL	NULL	NULL	NULL	NULL	NULL	NULL	NULL
chr1	40184935	rs68165653	G	A	0	0	0.00495751	0	0	NULL	NULL	NULL	NULL	NULL	NULL	NULL	NULL	NULL	NULL	NULL	NULL	NULL	NULL	NULL	NULL	NULL	NULL	NULL	IRF3_full:IRF3;M4453_1.02:BCL11A;M6224_1.02:ETV7;	IRF1:IRF1;IRF3_full:IRF3;M4453_1.02:BCL11A;
chr1	40194750	rs7415236	A	G	0	0	0.00550404	0	0	NULL	NULL	NULL	NULL	NULL	NULL	NULL	NULL	NULL	NULL	NULL	NULL	NULL	NULL	NULL	NULL	NULL	NULL	NULL	MA0149.1:EWSR1-FLI1;	M1915_1.02:ZNF76;MA0149.1:EWSR1-FLI1;ZN143_si:ZNF143;ZNF143.p2:ZNF143;
chr1	40218903	rs16827061	T	C	0	0	-0.0273281	0	0	NULL	NULL	NULL	NULL	NULL	NULL	NULL	NULL	NULL	NULL	NULL	NULL	NULL	NULL	NULL	NULL	NULL	NULL	NULL		M0181_1.02:Mlx;M1889_1.02:MAX;M4532_1.02:MYC;M5321_1.02:CLOCK;M5430_1.02:FIGLA;M5634_1.02:MNT;M5636_1.02:MSC;M6166_1.02:CDC5L;M6441_1.02:PTF1A;MA0058.1:MAX;MA0058.3:MAX;MA0147.2:Myc;MA0626.1:Npas2;MA0667.1:MYF6;MA0828.1:SREBF2;MAX_f1:MAX;MYC_f1:MYC;Mlx_DBD:Mlx;UP00060_1:Max;gr09.v1_Cbf1-9_deBruijn:Cbf1-9;sci09.v2_Max_3864:Max;
chr1	42401175	rs76026110	A	C	0	0	-0.0189672	0	1	NULL	NULL	NULL	NULL	NULL	NULL	NULL	NULL	NULL	NULL	NULL	NULL	NULL	NULL	NULL	NULL	NULL	NULL	NULL	M1358_1.02:TERF2;OTX2_DBD_1:OTX2;Otx1_DBD_1:Otx1;	M1358_1.02:TERF2;M5974_1.02:ZNF524;
chr1	42401872	rs72964219	A	G	0	0	-0.0420402	0	1	NULL	NULL	NULL	NULL	NULL	NULL	NULL	NULL	NULL	NULL	NULL	NULL	NULL	NULL	NULL	NULL	NULL	NULL	NULL	MA0080.4:SPI1;SPIB_DBD:SPIB;Spic_DBD:Spic;UP00085_1:Sfpi1;	MA0528.1:ZNF263;
chr1	42402211	rs72964220	C	G	0	0	-0.055699	0	1	NULL	NULL	NULL	NULL	NULL	NULL	NULL	NULL	NULL	NULL	NULL	NULL	NULL	NULL	NULL	NULL	NULL	NULL	NULL	KLF13_full:KLF13;KLF16_DBD:KLF16;KLF3_f1:KLF3;KLF4:KLF4;M0405_1.02:KLF7;M1906_1.02:SP1;M2391_1.02:KLF5;M5209_1.02:SP5;M5856_1.02:SP8;M6123_1.02:ZNF281;M6127_1.02:Klf2;M6552_1.02:ZNF148;M6553_1.02:ZNF219;MA0685.1:SP4;MA0746.1:SP3;PATZ1.p2:PATZ1;PURA_f1:PURA;SP1.p2:SP1;SP1_DBD:SP1;UP00002_1:Sp;UP00021_1:Zfp28;UP00022_1:Zfp740;UP00035_1:Hic;WT1_f1:WT1;ZN219_f1:ZNF219;ZNF148.p2:ZNF148;ZNF740_full:ZNF…	EP300.p2:EP300;KLF16_DBD:KLF16;M5209_1.02:SP5;M5856_1.02:SP8;M6123_1.02:ZNF281;M6552_1.02:ZNF148;MA0685.1:SP4;MA0746.1:SP3;SP1_DBD:SP1;WT1_f1:WT1;
chr1	42402297	rs75254085	T	C	0	0	0.244893	1	1	NULL	NULL	NULL	NULL	NULL	NULL	NULL	NULL	NULL	NULL	NULL	NULL	NULL	NULL	NULL	NULL	NULL	NULL	NULL	CTCF_full:CTCF;UP00056_1:Rfx;UP00076_1:Rfxdc2;UP00098_1:Rfx;	CTCF_full:CTCF;UP00056_1:Rfx;UP00076_1:Rfxdc2;UP00098_1:Rfx;
chr1	42402313	rs72964222	T	C	0	0	0.00813854	0	1	NULL	NULL	NULL	NULL	NULL	NULL	NULL	NULL	NULL	NULL	NULL	NULL	NULL	NULL	NULL	NULL	NULL	NULL	NULL	ERR3_f1:ERR3;M6076_1.02:RFX8;M6126_1.02:Esrrb;M6215_1.02:ESRRB;M6358_1.02:NEUROD1;MA0141.3:ESRRB;RFX2_DBD_2:RFX2;TFE2_f2:TFE2;TFE3_f1:TFE3;THA_f1:THA;UP00009_1:Nr2f2;UP00048_1:Rar;UP00098_1:Rfx;gd09_Nsy-7_deBruijn:Nsy-7;	M4343_1.02:Arid2;M6076_1.02:RFX8;RFX2_DBD_2:RFX2;RFX4_DBD_2:RFX4;RFX5_DBD_2:RFX5;UP00098_1:Rfx;gd09_Nsy-7_deBruijn:Nsy-7;
chr1	42403146	rs34364474	T	C	0	0	-0.0124602	0	1	NULL	NULL	NULL	NULL	NULL	NULL	NULL	NULL	NULL	NULL	NULL	NULL	NULL	NULL	NULL	NULL	NULL	NULL	NULL	NKX31_si:NKX3-1;UP00113_1:Hoxc4;UP00128_1:Pou3f2;UP00144_1:Hoxb4;UP00196_1:Hoxa4;UP00218_1:Dbx2;UP00252_1:Hoxc5;	M2273_1.02:E2F6;NR0B1_si:NR0B1;UP00113_1:Hoxc4;UP00128_1:Pou3f2;UP00129_1:Pou3f1;UP00130_1:Lhx3;UP00142_1:Uncx4.1;UP00144_1:Hoxb4;UP00149_1:Phox2b;UP00175_1:Lhx9;UP00196_1:Hoxa4;UP00215_1:Vax1;UP00218_1:Dbx2;UP00237_1:Otp;UP00252_1:Hoxc5;
chr1	42403731	rs4660631	T	C	0	0	0.0131646	0	1	NULL	NULL	NULL	NULL	NULL	NULL	NULL	NULL	NULL	NULL	NULL	NULL	NULL	NULL	NULL	NULL	NULL	NULL	NULL	M5349_1.02:DUXA;M6235_1.02:FOXC1;NR5A1:NR5A1;UP00219_1:Cutl1;UP00227_1:Duxl;	M5349_1.02:DUXA;UP00219_1:Cutl1;UP00227_1:Duxl;
chr1	42404667	rs1105670	T	C	0	0	0.0219226	0	1	NULL	NULL	NULL	NULL	NULL	NULL	NULL	NULL	NULL	NULL	NULL	NULL	NULL	NULL	NULL	NULL	NULL	NULL	NULL	NR3C1.p2:NR3C1;
chr1	42405334	rs1889697	T	C	0	0	0.000600914	0	1	NULL	NULL	NULL	NULL	NULL	NULL	NULL	NULL	NULL	NULL	NULL	NULL	NULL	NULL	NULL	NULL	NULL	NULL	NULL	MA0149.1:EWSR1-FLI1;	M2390_1.02:EHF;M6154_1.02:ATF5;MA0474.1:Erg;
chr1	42405359	rs1889698	T	G	0	1	-0.0156153	0	1	NULL	NULL	NULL	NULL	NULL	NULL	NULL	NULL	NULL	NULL	NULL	NULL	NULL	NULL	NULL	NULL	NULL	NULL	NULL	M1890_1.02:NFYA;M2301_1.02:NFYB;M6174_1.02:CEBPZ;M6373_1.02:NFYC;NFY{A:NFY{A,B};PBX3_f2:PBX3;UP00220_1:Nkx1-1;	PATZ1.p2:PATZ1;PAX5.p2:PAX5;PBX3_f2:PBX3;Zic3_DBD:Zic3;
chr1	42405585	rs12403091	A	G	0	0	0.00575914	0	1	NULL	NULL	NULL	NULL	NULL	NULL	NULL	NULL	NULL	NULL	NULL	NULL	NULL	NULL	NULL	NULL	NULL	NULL	NULL
chr1	42405663	rs12401926	A	C	0	0	0.0236189	0	1	NULL	NULL	NULL	NULL	NULL	NULL	NULL	NULL	NULL	NULL	NULL	NULL	NULL	NULL	NULL	NULL	NULL	NULL	NULL	AIRE.p2:AIRE;BPTF.p2:BPTF;CDX1:CDX1;FOXD3.p2:FOXD3;FOXG1_DBD_1:FOXG1;FOXJ2_DBD_1:FOXJ2;HXD10_f1:HXD10;M0720_1.02:RCJMB04_8e18;M0728_1.02:FOXJ1;M2283_1.02:FOXP1;M6243_1.02:FOXN2;M6244_1.02:FOXM1;M6251_1.02:FUBP1;M6301_1.02:HOXD10;M6311_1.02:IRF5;M6490_1.02:SRY;PAX4.p2:PAX4;UP00030_1:Sox1;UP00034_1:Sox7;UP00037_1:Zfp105;UP00062_1:Sox4;	AIRE.p2:AIRE;BPTF.p2:BPTF;FOXG1_DBD_1:FOXG1;FOXJ2_DBD_1:FOXJ2;FOXJ3_DBD_2:FOXJ3;M6243_1.02:FOXN2;M6244_1.02:FOXM1;PAX4.p2:PAX4;UP00030_1:Sox1;UP00034_1:Sox7;UP00037_1:Zfp105;UP00062_1:Sox4;
chr1	42406111	rs12403406	T	G	0	0	0.020348	0	1	NULL	NULL	NULL	NULL	NULL	NULL	NULL	NULL	NULL	NULL	NULL	NULL	NULL	NULL	NULL	NULL	NULL	NULL	NULL	FOXG1_DBD_1:FOXG1;FOXJ2_DBD_1:FOXJ2;M4708_1.02:TBP;UP00032_1:Gata3;	M1174_1.02:Peml;UP00032_1:Gata3;ZNF282_DBD:ZNF282;
chr1	42406755	rs56784291	T	C	0	0	-0.0158411	0	1	NULL	NULL	NULL	NULL	NULL	NULL	NULL	NULL	NULL	NULL	NULL	NULL	NULL	NULL	NULL	NULL	NULL	NULL	NULL	IRF1:IRF1;IRF3_full:IRF3;M0105_1.02:ARID3C;MA0627.1:Pou2f3;MA0784.1:POU1F1;MA0786.1:POU3F1;POU2F1..3.p2:POU2F1;POU2F2;POU2F3;POU3F3_DBD_1:POU3F3;SRY_DBD_4:SRY;UP00018_1:Irf4;UP00040_1:Irf5;UP00191_1:Pou2f2;	IRF1:IRF1;IRF3_full:IRF3;IRF4_full:IRF4;M4635_1.02:STAT2;MA0627.1:Pou2f3;MA0786.1:POU3F1;POU2F1..3.p2:POU2F1;POU2F2;POU2F3;UP00011_1:Irf6;UP00018_1:Irf4;UP00040_1:Irf5;UP00074_1:Isgf3;UP00086_1:Irf3;UP00191_1:Pou2f2;sci09.v2_Irf6_3803:Irf6;sci09.v2_Isgf3g_2853:Isgf3g;
chr1	42409073	rs113187436	A	G	0	0	-0.00173474	0	1	NULL	NULL	NULL	NULL	NULL	NULL	NULL	NULL	NULL	NULL	NULL	NULL	NULL	NULL	NULL	NULL	NULL	NULL	NULL	TEAD3_DBD_1:TEAD3;	M6547_1.02:ZFX;NRF1_full:NRF1;
chr1	42409169	rs60420788	T	C	0	0	0.00182946	0	1	NULL	NULL	NULL	NULL	NULL	NULL	NULL	NULL	NULL	NULL	NULL	NULL	NULL	NULL	NULL	NULL	NULL	NULL	NULL	UP00031_1:Zbtb3;	UP00031_1:Zbtb3;
chr1	42411586	rs4075750	A	G	0	0	0.0182236	0	1	NULL	NULL	NULL	NULL	NULL	NULL	NULL	NULL	NULL	NULL	NULL	NULL	NULL	NULL	NULL	NULL	NULL	NULL	NULL	ALX1.p2:ALX1;Ci:Ci;GLI1:GLI1;KLF3_f1:KLF3;UP00132_1:Evx2;UP00140_1:Hoxd1;UP00259_1:Hoxb6;UP00261_1:Lhx4;	HOX{A5:HOX{A5,B5};
chr1	42413899	rs72964253	T	C	0	0	0.0182313	0	1	NULL	NULL	NULL	NULL	NULL	NULL	NULL	NULL	NULL	NULL	NULL	NULL	NULL	NULL	NULL	NULL	NULL	NULL	NULL	M4608_1.02:JUN;ZN423_f1:ZNF423;
chr1	42414183	rs17378546	T	C	0	0	-0.00239875	0	1	NULL	NULL	NULL	NULL	NULL	NULL	NULL	NULL	NULL	NULL	NULL	NULL	NULL	NULL	NULL	NULL	NULL	NULL	NULL	HAND1:HAND1;M1669_1.02:PRKRIR;ZBTB6.p2:ZBTB6;	M1669_1.02:PRKRIR;ZBTB6.p2:ZBTB6;
chr1	42416009	rs12403920	A	G	0	0	0.017653	0	1	NULL	NULL	NULL	NULL	NULL	NULL	NULL	NULL	NULL	NULL	NULL	NULL	NULL	NULL	NULL	NULL	NULL	NULL	NULL	HAND1:HAND1;UP00000_1:Smad3;	HAND1:HAND1;M6441_1.02:PTF1A;UP00000_1:Smad3;
chr1	44553601	rs78861936	T	C	1	0	0.18805	1	0	NULL	NULL	NULL	NULL	NULL	NULL	NULL	NULL	NULL	NULL	NULL	NULL	NULL	NULL	NULL	NULL	NULL	NULL	NULL		FOXO6_DBD_3:FOXO6;M0401_1.02:Sp4;M0405_1.02:KLF7;M5209_1.02:SP5;M6127_1.02:Klf2;MA0685.1:SP4;PAX5.p2:PAX5;SP1.p2:SP1;SP1_DBD:SP1;
chr1	48663793	rs320010	C	T	0	0	0.0611461	0	0	NULL	NULL	NULL	NULL	NULL	NULL	NULL	NULL	NULL	NULL	NULL	NULL	NULL	NULL	NULL	NULL	NULL	NULL	NULL	TEAD1_full_2:TEAD1;TEAD3_DBD_1:TEAD3;TEF_f1:TEF;nbt06.v1_Rap1_deBruijn_v1:Rap1;	TEAD1_full_2:TEAD1;TEAD3_DBD_1:TEAD3;
chr1	50703014	rs56274214	A	T	0	0	0.0222688	0	0	NULL	NULL	NULL	NULL	NULL	NULL	NULL	NULL	NULL	NULL	NULL	NULL	NULL	NULL	NULL	NULL	NULL	NULL	NULL	AIRE.p2:AIRE;ARI3A_do:ARI3A;BPTF.p2:BPTF;CDX1:CDX1;FOXD2_DBD_1:FOXD2;FOXD3.p2:FOXD3;M0131_1.02:Ahctf1;M6147_1.02:ARID3A;M6243_1.02:FOXN2;TEAD4_f1:TEAD4;UP00029_1:Tbp;UP00037_1:Zfp105;ZBTB16.p2:ZBTB16;	AIRE.p2:AIRE;ARI3A_do:ARI3A;CDX1:CDX1;FOXD2_DBD_1:FOXD2;FOXD3.p2:FOXD3;M0131_1.02:Ahctf1;M6147_1.02:ARID3A;TEAD4_f1:TEAD4;UP00029_1:Tbp;ZBTB16.p2:ZBTB16;
chr1	62723893	rs7517372	A	G	0	0	-0.0650285	0	2	NULL	NULL	NULL	NULL	NULL	NULL	NULL	NULL	NULL	NULL	NULL	NULL	NULL	NULL	NULL	NULL	NULL	NULL	NULL	HXC6_f1:HXC6;M6225_1.02:MECOM;M6299_1.02:HOXC6;MA0029.1:Mecom;MA0083.3:SRF;MA0910.1:Hoxd8;UP00032_1:Gata3;UP00240_1:Cdx1;	MA0910.1:Hoxd8;UP00032_1:Gata3;UP00240_1:Cdx1;
chr1	62725847	rs4915624	A	G	0	0	-0.0452725	0	2	NULL	NULL	NULL	NULL	NULL	NULL	NULL	NULL	NULL	NULL	NULL	NULL	NULL	NULL	NULL	NULL	NULL	NULL	NULL		ETS1_full_2:ETS1;M4569_1.02:HSF1;UP00038_1:Spdef;
chr1	62729989	rs6664692	T	C	0	0	-0.00282455	0	2	NULL	NULL	NULL	NULL	NULL	NULL	NULL	NULL	NULL	NULL	NULL	NULL	NULL	NULL	NULL	NULL	NULL	NULL	NULL	IKZF2.p2:IKZF2;IRF1:IRF1;M6311_1.02:IRF5;M6491_1.02:STAT5A;M6492_1.02:STAT5B;MA0518.1:Stat4;NFAC3_f1:NFAC3;NFAC4_f1:NFAC4;STA5B_f1:STAT5B;STAT1:STAT1;STAT5{A:STAT5{A,B};UP00043_1:Bcl6;UP00118_1:Pou4f3;UP00225_1:Hlx1;UP00263_1:Hoxb8;	IKZF1.p2:IKZF1;IRF1:IRF1;M6311_1.02:IRF5;M6491_1.02:STAT5A;M6492_1.02:STAT5B;MA0518.1:Stat4;MA0598.2:EHF;RHD_1:RHD;RHD_4:RHD;SPDEF_full_2:SPDEF;STA5B_f1:STAT5B;STAT1:STAT1;STAT5{A:STAT5{A,B};UP00049_1:Sp100;UP00105_1:Pou3f4;UP00118_1:Pou4f3;h-ETV6:ETV6;
chr1	62733601	rs4630152	T	C	0	0	0.0142363	0	2	NULL	NULL	NULL	NULL	NULL	NULL	NULL	NULL	NULL	NULL	NULL	NULL	NULL	NULL	NULL	NULL	NULL	NULL	NULL	AIRE.p2:AIRE;FOXP3.p2:FOXP3;M0728_1.02:FOXJ1;
chr1	62736790	rs12121288	A	G	0	0	0.00140671	0	2	NULL	NULL	NULL	NULL	NULL	NULL	NULL	NULL	NULL	NULL	NULL	NULL	NULL	NULL	NULL	NULL	NULL	NULL	NULL	KLF4:KLF4;M0405_1.02:KLF7;M0427_1.02:Dnajc21;M2391_1.02:KLF5;M5856_1.02:SP8;M6127_1.02:Klf2;MA0079.1:SP1;MA0746.1:SP3;MGA_DBD_2:MGA;SP1_DBD:SP1;TBX21_full_1:TBX21;TBX4_DBD_2:TBX4;TBX5_DBD_2:TBX5;TFCP2.p2:TFCP2;ZNF148.p2:ZNF148;	EGR4_DBD_2:EGR4;KLF16_DBD:KLF16;KLF4:KLF4;M0405_1.02:KLF7;M2391_1.02:KLF5;M5209_1.02:SP5;M5856_1.02:SP8;M6127_1.02:Klf2;MA0079.1:SP1;MA0685.1:SP4;MA0746.1:SP3;MGA_DBD_2:MGA;SP1.p2:SP1;SP1_DBD:SP1;TBX4_DBD_2:TBX4;TBX5_DBD_2:TBX5;
chr1	62736922	rs72915166	A	G	0	0	0.00456655	0	2	NULL	NULL	NULL	NULL	NULL	NULL	NULL	NULL	NULL	NULL	NULL	NULL	NULL	NULL	NULL	NULL	NULL	NULL	NULL	Atf4_DBD:Atf4;MA0113.1:NR3C1;	Atf4_DBD:Atf4;M4653_1.02:Zfp110;M5497_1.02:GRHL1;MA0113.1:NR3C1;
chr1	62737950	rs10789123	A	T	0	0	-0.0197967	0	2	NULL	NULL	NULL	NULL	NULL	NULL	NULL	NULL	NULL	NULL	NULL	NULL	NULL	NULL	NULL	NULL	NULL	NULL	NULL	M6037_1.02:IRX1;MA0258.1:ESR2;NR1D1_f1:NR1D1;RORA_DBD_2:RORA;	M1594_1.02:SOX12;MA0258.1:ESR2;MA0869.1:Sox11;SOX2_full_1:SOX2;SOX7_full_2:SOX7;SRY_DBD_1:SRY;Sox17_DBD_1:Sox17;Sox3_DBD_1:Sox3;UP00023_1:Sox3;
chr1	62738235	rs12027341	A	G	0	0	0.023762	0	2	NULL	NULL	NULL	NULL	NULL	NULL	NULL	NULL	NULL	NULL	NULL	NULL	NULL	NULL	NULL	NULL	NULL	NULL	NULL		FOX{C1:FOX{C1,C2};M4626_1.02:MAFK;TLX2.p2:TLX2;ZNF784_full:ZNF784;
chr1	62738693	rs77870744	T	C	0	0	-0.0688422	0	2	NULL	NULL	NULL	NULL	NULL	NULL	NULL	NULL	NULL	NULL	NULL	NULL	NULL	NULL	NULL	NULL	NULL	NULL	NULL	Irx3_DBD:Irx3;M6037_1.02:IRX1;	M6185_1.02:CXXC1;MYC_f1:MYC;
chr1	69653865	rs111235262	A	G	0	0	-0.0187433	0	0	NULL	NULL	NULL	NULL	NULL	NULL	NULL	NULL	NULL	NULL	NULL	NULL	NULL	NULL	NULL	NULL	62	RNU6-828P;		UP00101_1:Sox1;
chr1	77409325	rs76093362	A	G	0	0	0.00315099	0	0	NULL	NULL	NULL	NULL	NULL	NULL	NULL	NULL	NULL	NULL	NULL	NULL	NULL	NULL	NULL	NULL	NULL	NULL	NULL	M6491_1.02:STAT5A;M6492_1.02:STAT5B;MA0518.1:Stat4;NKX28_f1:NKX2-8;STA5B_f1:STAT5B;UP00012_1:Bbx;	EBF1.p2:EBF1;M6491_1.02:STAT5A;M6492_1.02:STAT5B;STA5B_f1:STAT5B;UP00043_1:Bcl6;
chr1	78266877	rs533866052	G	A	0	0	-0.0109477	0	0	NULL	NULL	NULL	NULL	NULL	NULL	NULL	NULL	NULL	NULL	NULL	NULL	NULL	NULL	NULL	NULL	NULL	NULL	NULL
chr1	78610118	rs191099859	C	T	0	0	0.0276185	0	0	NULL	NULL	NULL	NULL	NULL	NULL	NULL	NULL	NULL	NULL	NULL	NULL	NULL	NULL	NULL	NULL	NULL	NULL	NULL	M0448_1.02:Ovol2;	UP00016_1:Sr;UP00071_1:Sox2;ZNF410_DBD:ZNF410;
chr1	101360269	rs559763257	G	A	0	0	-0.00791616	0	0	NULL	NULL	NULL	NULL	NULL	NULL	NULL	NULL	NULL	NULL	NULL	NULL	NULL	NULL	NULL	NULL	NULL	NULL	NULL		M2390_1.02:EHF;M4468_1.02:NFKB1;MA0101.1:REL;
chr1	102641962	rs377304413	C	T	0	0	-0.00159976	0	0	NULL	NULL	NULL	NULL	NULL	NULL	NULL	NULL	NULL	NULL	NULL	NULL	NULL	NULL	NULL	NULL	NULL	NULL	NULL	M6383_1.02:NR1H2;MA0029.1:Mecom;	M5973_1.02:ZSCAN16;M6383_1.02:NR1H2;PDX1_DBD_1:PDX1;
chr1	104574270	rs76458139	A	G	0	0	-0.00939592	0	0	NULL	NULL	NULL	NULL	NULL	NULL	NULL	NULL	NULL	NULL	NULL	NULL	NULL	NULL	NULL	NULL	NULL	NULL	NULL		M5967_1.02:ZNF232;
chr1	105131178	rs78752649	A	G	0	0	-0.00737171	0	0	NULL	NULL	NULL	NULL	NULL	NULL	NULL	NULL	NULL	NULL	NULL	NULL	NULL	NULL	NULL	NULL	NULL	NULL	NULL	FOXB1_DBD_2:FOXB1;M6375_1.02:NKX2-2;NKX22_si:NKX2-2;NKX3-1.p2:NKX3-1;NKX31_si:NKX3-1;UP00029_1:Tbp;	M6375_1.02:NKX2-2;NKX22_si:NKX2-2;UP00029_1:Tbp;UP00105_1:Pou3f4;ZBTB16.p2:ZBTB16;
chr1	108643216	rs562886324	G	A	0	0	-0.011482	0	0	NULL	NULL	NULL	NULL	NULL	NULL	NULL	NULL	NULL	NULL	NULL	NULL	NULL	NULL	NULL	NULL	NULL	NULL	NULL	GLIS1_DBD:GLIS1;KLF16_DBD:KLF16;KLF4:KLF4;M0405_1.02:KLF7;M2391_1.02:KLF5;M4667_1.02:REST;M5209_1.02:SP5;M5856_1.02:SP8;M6127_1.02:Klf2;M6539_1.02:ZBTB7B;M6547_1.02:ZFX;M6552_1.02:ZNF148;MA0079.1:SP1;MA0685.1:SP4;MA0746.1:SP3;SP1.p2:SP1;SP1_DBD:SP1;SP4_f1:SP4;	GLIS1_DBD:GLIS1;HIC2_DBD:HIC2;M1915_1.02:ZNF76;M4667_1.02:REST;M6547_1.02:ZFX;MA0079.1:SP1;SP4_f1:SP4;ZN143_si:ZNF143;
chr1	109345810	rs141749679	T	C	0	0	0.0180369	0	0	NULL	NULL	NULL	NULL	NULL	NULL	NULL	NULL	NULL	NULL	NULL	NULL	NULL	NULL	NULL	NULL	NULL	NULL	NULL	M1628_1.02:TBX10;M5363_1.02:E2F8;M5628_1.02:MGA;MA0009.1:T;T.p2:T;TBR1_full:TBR1;TBX5_DBD_2:TBX5;UP00068_1:Eomes;ZNF75A_DBD:ZNF75A;	NFAT5_DBD:NFAT5;SMAD1:SMAD1;
chr1	109359338	rs148589700	A	G	0	0	0.00771746	0	0	NULL	NULL	NULL	NULL	NULL	NULL	NULL	NULL	NULL	NULL	NULL	NULL	NULL	NULL	NULL	NULL	NULL	NULL	NULL	M6111_1.02:ZNF652;MA0728.1:Nr2f6;RARB_full:RARB;cell09.v1_HLH-11_v9_deBruijn:HLH-11;	M1358_1.02:TERF2;M6111_1.02:ZNF652;MA0009.1:T;MA0728.1:Nr2f6;RARB_full:RARB;T.p2:T;Zic3_DBD:Zic3;
chr1	109594385	rs545361651	G	A	0	0	0.0134312	0	0	NULL	NULL	NULL	NULL	NULL	NULL	NULL	NULL	NULL	NULL	NULL	NULL	NULL	NULL	NULL	NULL	NULL	NULL	NULL
chr1	149784224	rs74315310	T	C	0	0	0.0129129	0	0	NULL	NULL	NULL	NULL	NULL	NULL	NULL	NULL	NULL	NULL	NULL	NULL	NULL	NULL	NULL	NULL	NULL	NULL	NULL	ESRRG_full_2:ESRRG;Esrra_DBD_1:Esrra;M4453_1.02:BCL11A;MA0066.1:PPARG;MA0112.3:ESR1;MA0258.1:ESR2;TBX21_full_1:TBX21;UP00053_1:Rxra;UP00066_1:Hnf4;	MA0112.3:ESR1;MA0258.1:ESR2;UP00053_1:Rxra;UP00066_1:Hnf4;
chr1	151173211	rs78781885	G	A	0	0	0.0108158	0	3	NULL	NULL	NULL	NULL	NULL	NULL	NULL	NULL	NULL	NULL	NULL	NULL	NULL	NULL	NULL	NULL	NULL	NULL	NULL	M0203_1.02:Figla;M5627_1.02:MESP1;M6316_1.02:TCF4;M6468_1.02:SNAI1;MA0522.1:Tcf3;SNAI2_f1:SNAI2;TWST1_f1:TWST1;UP00026_1:Zscan4;UP00046_1:Tcfe2a;UP00095_1:Zfp69;ZEB1.p2:ZEB1;sci09.v2_Tcfe2a_3865:Tcfe2a;	NKX21_f1:NKX2-1;UP00026_1:Zscan4;UP00042_1:Gm397;UP00095_1:Zfp69;
chr1	151209287	rs35829525	T	C	0	0	0.0247905	0	3	NULL	NULL	NULL	NULL	NULL	NULL	NULL	NULL	NULL	NULL	NULL	NULL	NULL	NULL	NULL	NULL	NULL	NULL	NULL	MA0528.1:ZNF263;MZF1.p2:MZF1;	KLF4:KLF4;M0405_1.02:KLF7;M1906_1.02:SP1;M2391_1.02:KLF5;M4598_1.02:E2F4;M6127_1.02:Klf2;M6552_1.02:ZNF148;M6553_1.02:ZNF219;MA0079.2:SP1;MA0746.1:SP3;MAZ.p2:MAZ;MZF1.p2:MZF1;NR0B1_si:NR0B1;SP1.p2:SP1;ZN219_f1:ZNF219;ZNF740_full:ZNF740;
chr1	151244605	rs71625114	A	G	0	0	0.0165947	0	3	NULL	NULL	NULL	NULL	NULL	NULL	NULL	NULL	NULL	NULL	NULL	NULL	NULL	NULL	NULL	NULL	NULL	NULL	NULL	M1507_1.02:LCOR;M4636_1.02:THAP1;M4639_1.02:Yy1;TLX1..3_NFIC{dimer}.p2:TLX1..3::NFIC;	M0130_1.02:Setbp1;M1507_1.02:LCOR;M6211_1.02:EOMES;
chr1	151281261	rs71625119	T	C	1	0	-0.00131679	0	3	NULL	NULL	NULL	NULL	NULL	NULL	NULL	NULL	NULL	NULL	NULL	NULL	NULL	NULL	NULL	NULL	NULL	NULL	NULL	UP00388_1:Six6;	MA0768.1:LEF1;
chr1	151299175	rs12737576	T	G	0	0	0.0113574	0	3	NULL	NULL	NULL	NULL	NULL	NULL	NULL	NULL	NULL	NULL	NULL	NULL	NULL	NULL	NULL	NULL	NULL	NULL	NULL
chr1	151328883	rs35320791	G	C	0	0	-0.0339023	0	3	NULL	NULL	NULL	NULL	NULL	NULL	NULL	NULL	NULL	NULL	NULL	NULL	NULL	NULL	NULL	NULL	NULL	NULL	NULL	BSX_DBD:BSX;HESX1_DBD_2:HESX1;M1054_1.02:Bsx;M1070_1.02:HOXC5;M6373_1.02:NFYC;cell08_Hoxa3_2783:Hoxa3;cell08_Hoxb4_2627:Hoxb4;	BSX_DBD:BSX;M1054_1.02:Bsx;
chr1	155425346	rs144315738	C	T	0	0	0.000424633	0	0	NULL	NULL	NULL	NULL	NULL	NULL	NULL	NULL	NULL	NULL	NULL	NULL	NULL	NULL	NULL	NULL	NULL	NULL	NULL	M4636_1.02:THAP1;M5711_1.02:PAX9;M6211_1.02:EOMES;SPDEF_full_2:SPDEF;UP00031_1:Zbtb3;	M4636_1.02:THAP1;M4639_1.02:Yy1;UP00031_1:Zbtb3;
chr1	161101539	rs7525124	A	G	0	0	0.0183816	0	4	NULL	NULL	NULL	NULL	NULL	NULL	NULL	NULL	NULL	NULL	NULL	NULL	NULL	NULL	NULL	NULL	NULL	NULL	NULL	M4665_1.02:GATA3;PO3F1_f1:PO3F1;
chr1	161104545	rs4656982	A	G	0	0	0.0102685	0	4	NULL	NULL	NULL	NULL	NULL	NULL	NULL	NULL	NULL	NULL	NULL	NULL	NULL	NULL	NULL	NULL	83		Astro:ACTRT2;		UP00219_1:Cutl1;
chr1	161104811	rs4233365	A	G	0	0	0.0261217	0	4	NULL	NULL	NULL	NULL	NULL	NULL	NULL	NULL	NULL	NULL	NULL	NULL	NULL	NULL	NULL	NULL	NULL	NULL	NULL	M1174_1.02:Peml;
chr1	161104839	rs4347230	A	G	0	0	0.0368639	0	4	NULL	NULL	NULL	NULL	NULL	NULL	NULL	NULL	NULL	NULL	NULL	NULL	NULL	NULL	NULL	NULL	NULL	NULL	NULL
chr1	161105440	rs4402147	T	C	0	0	0.0342543	0	4	NULL	NULL	NULL	NULL	NULL	NULL	NULL	NULL	NULL	NULL	NULL	NULL	NULL	NULL	NULL	NULL	NULL	NULL	NULL	M0975_1.02:LHX1;M5635_1.02:MNX1;MA0153.1:HNF1B;MA0601.1:Arid3b;MA0910.1:Hoxd8;UP00113_1:Hoxc4;UP00118_1:Pou4f3;UP00123_1:Hlxb9;UP00141_1:Vsx1;UP00142_1:Uncx4.1;UP00144_1:Hoxb4;UP00149_1:Phox2b;UP00151_1:Barx2;UP00164_2:Hoxa7;UP00169_1:Lmx1b;UP00175_1:Lhx9;UP00187_1:Alx;UP00188_1:Lmx1a;UP00196_1:Hoxa4;UP00197_1:Hoxc9;UP00200_2:Nkx6-1;UP00206_1:Hoxb7;UP00212_1:Lhx5;UP00218_1:Dbx2;UP00221_1:Phox2a;U…	En2_DBD:En2;HOXB2_DBD:HOXB2;Hoxa2_DBD:Hoxa2;M0975_1.02:LHX1;M5394_1.02:EN2;M5542_1.02:HOXB3;M5623_1.02:MEOX1;M5635_1.02:MNX1;MA0153.1:HNF1B;MA0910.1:Hoxd8;UP00063_1:Hoxa3;UP00113_1:Hoxc4;UP00141_1:Vsx1;UP00142_1:Uncx4.1;UP00144_1:Hoxb4;UP00149_1:Phox2b;UP00151_1:Barx2;UP00164_2:Hoxa7;UP00175_1:Lhx9;UP00182_1:Hoxa6;UP00187_1:Alx;UP00188_1:Lmx1a;UP00196_1:Hoxa4;UP00197_1:Hoxc9;UP00215_1:Vax1;UP0023…
chr1	161108386	rs10218497	A	C	0	0	0.0179839	0	4	NULL	NULL	NULL	NULL	NULL	NULL	NULL	NULL	NULL	NULL	NULL	NULL	NULL	NULL	NULL	NULL	NULL	NULL	NULL	UP00066_1:Hnf4;	MA0832.1:Tcf21;UP00066_1:Hnf4;
chr1	161108415	rs10218620	A	G	0	0	0.0177423	0	4	NULL	NULL	NULL	NULL	NULL	NULL	NULL	NULL	NULL	NULL	NULL	NULL	NULL	NULL	NULL	NULL	NULL	NULL	NULL	M4639_1.02:Yy1;	E2F2_DBD_1:E2F2;M0613_1.02:Mbd1;M0671_1.02:ENSOANG00000014967;M4636_1.02:THAP1;M4639_1.02:Yy1;UP00003_1:E2F3;
chr1	161108502	rs10218622	A	T	0	0	-0.00465165	0	4	NULL	NULL	NULL	NULL	NULL	NULL	NULL	NULL	NULL	NULL	NULL	NULL	NULL	NULL	NULL	NULL	NULL	NULL	NULL	UP00031_1:Zbtb3;	MA0112.3:ESR1;MA0258.1:ESR2;UP00031_1:Zbtb3;VDR_f2:VDR;
chr1	161109365	rs4656985	T	C	0	0	-0.0103476	0	4	NULL	NULL	NULL	NULL	NULL	NULL	NULL	NULL	NULL	NULL	NULL	NULL	NULL	NULL	NULL	NULL	NULL	NULL	NULL	HMGA1:HMGA1;M0428_1.02:ZNF691;Pou2f2_DBD_1:Pou2f2;UP00026_1:Zscan4;UP00082_1:Zfp187;	HMGA1:HMGA1;M0428_1.02:ZNF691;OCT4:OCT4;Pou2f2_DBD_1:Pou2f2;UP00026_1:Zscan4;UP00045_1:Maf;
chr1	161110994	rs12062416	T	C	0	0	0.00134442	0	4	NULL	NULL	NULL	NULL	NULL	NULL	NULL	NULL	NULL	NULL	NULL	NULL	NULL	NULL	NULL	NULL	NULL	NULL	NULL	M6373_1.02:NFYC;M6539_1.02:ZBTB7B;UP00003_1:E2F3;	EGR1_full:EGR1;EGR2_full:EGR2;EGR4_DBD_2:EGR4;HEY2_f1:HEY2;M6185_1.02:CXXC1;M6210_1.02:ENO1;M6539_1.02:ZBTB7B;SP4_f1:SP4;
chr1	161114217	rs11265554	T	C	0	0	-0.00585379	0	4	NULL	NULL	NULL	NULL	NULL	NULL	NULL	NULL	NULL	NULL	NULL	NULL	NULL	NULL	NULL	NULL	NULL	NULL	NULL	Ci:Ci;GLI1:GLI1;KLF3_f1:KLF3;M6120_1.02:Gli3;RBPJ.p2:RBPJ;ZNF75A_DBD:ZNF75A;	FOXO6_DBD_3:FOXO6;M6120_1.02:Gli3;
chr1	161114983	rs4523530	T	G	0	0	0.00521121	0	4	NULL	NULL	NULL	NULL	NULL	NULL	NULL	NULL	NULL	NULL	NULL	NULL	NULL	NULL	NULL	NULL	NULL	NULL	NULL	M0641_1.02:Dmrta1;M4635_1.02:STAT2;	FOXP3.p2:FOXP3;Irx3_DBD:Irx3;M6037_1.02:IRX1;UP00034_1:Sox7;UP00194_1:Irx4;UP00236_1:Irx2;
chr1	161125044	rs10908823	T	C	0	0	0.00675735	0	4	NULL	NULL	0.00949756	0.00497705	NULL	NULL	NULL	NULL	NULL	NULL	NULL	NULL	NULL	NULL	NULL	NULL	NULL	NULL	NULL	UP00031_1:Zbtb3;	MA0883.1:Dmbx1;UP00031_1:Zbtb3;
chr1	161127451	rs12727614	A	T	0	0	0.0265425	0	4	NULL	NULL	NULL	NULL	NULL	NULL	NULL	NULL	NULL	NULL	NULL	NULL	NULL	NULL	NULL	NULL	NULL	NULL	NULL	M4545_1.02:ZNF683;PRDM1_dimer:PRDM1;	HOX{A5:HOX{A5,B5};
chr1	161128338	rs11265555	T	C	0	0	0.0401335	0	4	NULL	NULL	0.982894	0.533069	NULL	NULL	NULL	NULL	NULL	NULL	NULL	NULL	NULL	NULL	NULL	NULL	NULL	NULL	NULL	M6441_1.02:PTF1A;	M6441_1.02:PTF1A;
chr1	161130546	rs11583045	A	T	0	0	0.0342465	0	4	NULL	NULL	NULL	NULL	NULL	NULL	NULL	NULL	NULL	NULL	NULL	NULL	NULL	NULL	NULL	NULL	NULL	NULL	NULL	BPTF.p2:BPTF;M0574_1.02:Myt1l;M6243_1.02:FOXN2;TAL1_f2:TAL1;UP00037_1:Zfp105;ZBTB16.p2:ZBTB16;	FOXD3.p2:FOXD3;FOXP3.p2:FOXP3;M0131_1.02:Ahctf1;M0632_1.02:DMRTA2;M0636_1.02:ENSOANG00000013938;TAL1_f2:TAL1;UP00037_1:Zfp105;
chr1	161132100	rs7517289	A	C	1	0	0.0107915	0	4	NULL	NULL	0.0517395	-0.235293	NULL	NULL	NULL	NULL	NULL	NULL	NULL	NULL	NULL	NULL	NULL	NULL	NULL	NULL	NULL	COT1_f1:COT1;COT2_f1:COT2;ERR1_f1:ERR1;ERR3_f1:ERR3;ESRRB:ESRRB;ESRRG_full_2:ESRRG;Esrra_DBD_1:Esrra;HNF4A_full_2:HNF4A;M4576_1.02:RXRalpha;M4604_1.02:ZNF263;M6126_1.02:Esrrb;M6204_1.02:ELF2;M6215_1.02:ESRRB;M6385_1.02:NR1I2;M6387_1.02:NR1I3;M6389_1.02:NR2C1;MA0141.2:Esrrb;MA0512.2:Rxra;NR2F1_DBD_1:NR2F1;NR4A3_f1:NR4A3;PPARA_f2:PPARA;RREB1.p2:RREB1;RXRG_full_1:RXRG;Rxrb_DBD:Rxrb;THA_f2:THA;UP0000…	COT1_f1:COT1;COT2_f1:COT2;ERR1_f1:ERR1;ESRRG_full_2:ESRRG;Esrra_DBD_1:Esrra;HNF4A_full_2:HNF4A;M1906_1.02:SP1;M4576_1.02:RXRalpha;M4604_1.02:ZNF263;M6123_1.02:ZNF281;M6126_1.02:Esrrb;M6204_1.02:ELF2;M6336_1.02:MAZ;M6385_1.02:NR1I2;M6387_1.02:NR1I3;M6389_1.02:NR2C1;M6552_1.02:ZNF148;MA0079.2:SP1;MA0141.2:Esrrb;MA0512.2:Rxra;MA0528.1:ZNF263;NR2F1_DBD_1:NR2F1;NR4A3_f1:NR4A3;PATZ1.p2:PATZ1;PPARA_f2:P…
chr1	161133655	rs10797093	T	G	1	0	0.0597682	0	4	NULL	NULL	NULL	NULL	NULL	NULL	NULL	NULL	NULL	NULL	NULL	NULL	NULL	NULL	NULL	NULL	NULL	NULL	NULL	UP00146_2:Pou6f1;ZN350_f1:ZNF350;	MAZ.p2:MAZ;UP00021_1:Zfp28;UP00022_1:Zfp740;ZN350_f1:ZNF350;
chr1	161134232	rs4288617	A	G	0	0	-0.0120937	0	4	NULL	NULL	0.875447	-0.964763	NULL	NULL	NULL	NULL	NULL	NULL	NULL	NULL	NULL	NULL	NULL	NULL	NULL	NULL	NULL	CDX1:CDX1;FOXD3.p2:FOXD3;HMGA1:HMGA1;M6238_1.02:FOXF1;sci09.v2_Zfp105_2634:Zfp105;	CDX1:CDX1;HMGA1:HMGA1;UP00037_1:Zfp105;
chr1	161134334	rs4540676	A	G	0	0	0.00428907	0	4	NULL	NULL	NULL	NULL	NULL	NULL	NULL	NULL	NULL	NULL	NULL	NULL	NULL	NULL	NULL	NULL	NULL	NULL	NULL	FOXO3_full_1:FOXO3;UP00219_1:Cutl1;	FOXO1_DBD_2:FOXO1;FOXO3_full_1:FOXO3;FOXO4_DBD_1:FOXO4;
chr1	161134669	rs11265556	T	C	0	0	-0.0099694	0	4	NULL	NULL	0.14964	0.16144	NULL	NULL	NULL	NULL	NULL	NULL	NULL	NULL	NULL	NULL	NULL	NULL	NULL	NULL	NULL	Ci:Ci;GLI1:GLI1;M4343_1.02:Arid2;M6539_1.02:ZBTB7B;	M4639_1.02:Yy1;M6539_1.02:ZBTB7B;
chr1	161136564	rs11265557	T	G	0	0	-0.000437598	0	4	NULL	NULL	NULL	NULL	NULL	NULL	NULL	NULL	NULL	NULL	NULL	NULL	NULL	NULL	NULL	NULL	NULL	NULL	NULL		M6504_1.02:TBX3;MA0009.2:T;MA0737.1:GLIS3;RREB1.p2:RREB1;SP4_f1:SP4;
chr1	161137391	rs11265558	A	G	1	0	0.086939	0	4	NULL	NULL	0.300445	0.181593	NULL	NULL	NULL	NULL	NULL	NULL	NULL	NULL	NULL	NULL	NULL	NULL	NULL	NULL	NULL	M6251_1.02:FUBP1;M6464_1.02:SMAD2;M6466_1.02:SMAD4;RUNX2_DBD_2:RUNX2;	M6466_1.02:SMAD4;RUNX2_DBD_2:RUNX2;RUNX3_DBD_3:RUNX3;
chr1	161140557	rs12041364	A	G	0	0	0.00769351	0	4	NULL	NULL	NULL	NULL	NULL	NULL	NULL	NULL	NULL	NULL	NULL	NULL	NULL	NULL	NULL	NULL	NULL	NULL	NULL	BHE41_f1:BHE41;M4481_1.02:USF2;M6161_1.02:BHLHE41;MA0728.1:Nr2f6;RORA_DBD_2:RORA;	BHE41_f1:BHE41;M4480_1.02:Usf1;M4481_1.02:USF2;M6161_1.02:BHLHE41;
chr1	161141573	rs11591206	T	C	0	0	0.0297218	0	4	NULL	NULL	NULL	NULL	NULL	NULL	NULL	NULL	NULL	NULL	NULL	NULL	NULL	NULL	NULL	NULL	NULL	NULL	NULL	Atf4_DBD:Atf4;M4569_1.02:HSF1;M6389_1.02:NR2C1;NR6A1.p2:NR6A1;	Atf4_DBD:Atf4;COT1_f1:COT1;M1963_1.02:ZFY;M4569_1.02:HSF1;M6389_1.02:NR2C1;NR6A1.p2:NR6A1;PPARA_f2:PPARA;
chr1	161141656	rs11576058	A	C	0	0	0.0272078	0	4	NULL	NULL	NULL	NULL	NULL	NULL	NULL	NULL	NULL	NULL	NULL	NULL	NULL	NULL	NULL	NULL	NULL	NULL	NULL	HINFP1_full_2:HINFP1;M6483_1.02:SP4;M6539_1.02:ZBTB7B;SP4_f1:SP4;TBX4_DBD_2:TBX4;TBX5_DBD_2:TBX5;	BACH2.p2:BACH2;M4607_1.02:Fos;M4623_1.02:JUNB;M5628_1.02:MGA;M6483_1.02:SP4;M6539_1.02:ZBTB7B;PAX3:PAX3;SP4_f1:SP4;TBX4_DBD_2:TBX4;TBX5_DBD_2:TBX5;TFCP2.p2:TFCP2;
chr1	161142141	rs10908824	A	G	0	0	-0.00683889	0	4	NULL	NULL	NULL	NULL	NULL	NULL	NULL	NULL	NULL	NULL	NULL	NULL	NULL	NULL	NULL	NULL	NULL	NULL	NULL	HMGA1:HMGA1;UP00078_1:Arid3a;UP00188_1:Lmx1a;UP00212_1:Lhx5;	HMGA1:HMGA1;NFAC1_do:NFAC1;NR4A2_full_2:NR4A2;UP00078_1:Arid3a;UP00188_1:Lmx1a;
chr1	161143891	rs72714911	T	C	0	0	-0.00120235	0	4	NULL	NULL	NULL	NULL	NULL	NULL	NULL	NULL	NULL	NULL	NULL	NULL	NULL	NULL	NULL	NULL	NULL	NULL	NULL	M4569_1.02:HSF1;NR6A1.p2:NR6A1;	NR3C1.p2:NR3C1;
chr1	161145525	rs10732962	C	G	0	0	0.0230429	0	4	NULL	NULL	1.12291	0.7569	NULL	NULL	NULL	NULL	NULL	NULL	NULL	NULL	NULL	NULL	NULL	NULL	NULL	NULL	NULL		HMX1.p2:HMX1;M4685_1.02:TCF8;M5627_1.02:MESP1;M6316_1.02:TCF4;MA0745.1:SNAI2;UP00046_1:Tcfe2a;ZEB1.p2:ZEB1;
chr1	161146232	rs11589567	T	G	0	0	-0.0432878	0	4	NULL	NULL	NULL	NULL	NULL	NULL	NULL	NULL	NULL	NULL	NULL	NULL	NULL	NULL	NULL	NULL	111		L23:ENSG00000284703;
chr1	161148344	rs11265560	T	C	0	0	-0.0038354	0	4	NULL	NULL	NULL	NULL	NULL	NULL	NULL	NULL	NULL	NULL	NULL	NULL	NULL	NULL	NULL	NULL	NULL	NULL	NULL	M6547_1.02:ZFX;SRBP1_f2:SREBF1;UP00031_1:Zbtb3;ZNF143.p2:ZNF143;	M2388_1.02:SREBF2;M4604_1.02:ZNF263;M6547_1.02:ZFX;SRBP1_f2:SREBF1;SRBP2_f1:SREBF2;TFAP4.p2:TFAP4;UP00031_1:Zbtb3;
chr1	161149085	rs10908825	T	C	0	0	-0.0114105	0	4	NULL	NULL	0.0662287	-0.0772089	NULL	NULL	NULL	NULL	NULL	NULL	NULL	NULL	NULL	NULL	NULL	NULL	NULL	NULL	NULL	M4484_1.02:ZNF143;	KLF13_full:KLF13;M6325_1.02:KLF6;M6336_1.02:MAZ;M6547_1.02:ZFX;P73_si:TP73;
chr1	161151520	rs12121272	T	C	0	0	0.0133197	0	4	NULL	NULL	0.838509	0.289765	NULL	NULL	NULL	NULL	NULL	NULL	NULL	NULL	NULL	NULL	NULL	NULL	NULL	NULL	NULL	M2388_1.02:SREBF2;MA0528.1:ZNF263;NANOG:NANOG;YY2_full_1:YY2;	M2388_1.02:SREBF2;M4569_1.02:HSF1;M4604_1.02:ZNF263;M4685_1.02:TCF8;M6139_1.02:AHR;MA0528.1:ZNF263;SRBP2_f1:SREBF2;
chr1	161151881	rs11588225	A	G	0	0	0.0446023	0	4	NULL	NULL	0.916568	-0.525821	NULL	NULL	NULL	NULL	NULL	NULL	NULL	NULL	NULL	NULL	NULL	NULL	NULL	NULL	NULL	M2321_1.02:TP63;M6106_1.02:Trp73;MA0861.1:TP73;PAX2_DBD:PAX2;REST.p3:REST;	KLF4:KLF4;M0405_1.02:KLF7;M2321_1.02:TP63;M5856_1.02:SP8;M6106_1.02:Trp73;M6127_1.02:Klf2;MA0079.1:SP1;MA0861.1:TP73;REST.p3:REST;
chr1	161153113	rs4656988	A	G	1	0	0.162963	1	4	NULL	NULL	0.219735	0.114365	NULL	NULL	NULL	NULL	NULL	NULL	NULL	NULL	NULL	NULL	NULL	NULL	NULL	NULL	NULL	FOXJ2_DBD_1:FOXJ2;FOXJ3_DBD_2:FOXJ3;FOX{I1: FOX{I1,J2};HMGA1:HMGA1;M6243_1.02:FOXN2;MEF2C_dimer:MEF2C;UP00014_1:Sox1;UP00034_1:Sox7;UP00039_1:Foxj3;UP00051_1:Sox8;UP00061_1:Foxl1;UP00073_1:Foxa2;UP00075_1:Sox1;UP00096_1:Sox1;UP00244_1:Tlx2;sci09.v2_Zfp105_2634:Zfp105;	FOXD3.p2:FOXD3;FOXJ2_DBD_1:FOXJ2;FOXJ3_DBD_2:FOXJ3;FOX{F1:FOX{F1,F2};FOX{I1: FOX{I1,J2};Fork_head:Fork_head;HMGA1:HMGA1;M0720_1.02:RCJMB04_8e18;M0722_1.02:FOXN3;M0728_1.02:FOXJ1;M0736_1.02:FOXK2;M0746_1.02:Gm5294;M2283_1.02:FOXP1;M2385_1.02:FOXP2;M6238_1.02:FOXF1;M6243_1.02:FOXN2;M6244_1.02:FOXM1;UP00014_1:Sox1;UP00025_1:Foxk1;UP00034_1:Sox7;UP00037_1:Zfp105;UP00039_1:Foxj3;UP00041_1:Foxj1;UP0006…
chr1	161156344	rs12145282	T	C	0	0	-0.000448627	0	4	NULL	NULL	NULL	NULL	NULL	NULL	NULL	NULL	NULL	NULL	NULL	NULL	NULL	NULL	NULL	NULL	NULL	NULL	NULL	M1925_1.02:CEBPA;MA0043.1:HLF;UP00159_1:Six2;	UP00159_1:Six2;UP00388_1:Six6;
chr1	161156643	rs12756718	A	T	0	0	0.00614706	0	4	NULL	NULL	NULL	NULL	NULL	NULL	NULL	NULL	NULL	NULL	NULL	NULL	NULL	NULL	NULL	NULL	NULL	NULL	NULL	M4569_1.02:HSF1;MA0729.1:RARA;	M4569_1.02:HSF1;MA0729.1:RARA;NR6A1.p2:NR6A1;
chr1	161157185	rs12031437	C	G	0	0	0.0111417	0	4	NULL	NULL	0.61538	0.211805	NULL	NULL	NULL	NULL	NULL	NULL	NULL	NULL	NULL	NULL	NULL	NULL	NULL	NULL	NULL	M6346_1.02:MLXIPL;M6358_1.02:NEUROD1;MLXPL_f1:MLXPL;	M0607_1.02:KDM2B;M1281_1.02:NAIF1;M6358_1.02:NEUROD1;MYOD1.p2:MYOD1;
chr1	161166434	rs2301286	A	C	0	0	-0.00379155	0	4	NULL	NULL	0.159493	0.0579901	NULL	NULL	NULL	NULL	NULL	NULL	NULL	NULL	NULL	NULL	NULL	NULL	NULL	NULL	NULL	M4604_1.02:ZNF263;MA0149.1:EWSR1-FLI1;MA0528.1:ZNF263;	EGR2_full:EGR2;M4440_1.02:NR3C1;M4604_1.02:ZNF263;M6336_1.02:MAZ;MA0149.1:EWSR1-FLI1;MA0528.1:ZNF263;
chr1	161167053	rs2301287	C	G	1	0	0.0461133	0	4	NULL	NULL	0.744141	-0.339104	NULL	NULL	NULL	NULL	NULL	NULL	NULL	NULL	NULL	NULL	NULL	NULL	NULL	NULL	NULL	COT1_f1:COT1;M0083_1.02:Tcfap2b;M0084_1.02:Tcfap2c;M0085_1.02:TFAP2E;M4576_1.02:RXRalpha;M6337_1.02:MBD2;M6389_1.02:NR2C1;M6483_1.02:SP4;M6486_1.02:SPZ1;M6559_1.02:ZNF589;MA0149.1:EWSR1-FLI1;NMYC:NMYC;PPARA_f2:PPARA;SP4_f1:SP4;TFAP2B.p2:TFAP2B;TFAP2{A:TFAP2{A,C};UP00005_1:Tcfap2a;UP00009_1:Nr2f2;UP00028_1:Tcfap2e;UP00048_1:Rar;UP00053_1:Rxra;UP00066_1:Hnf4;ZBTB4_si:ZBTB4;ZN589_f1:ZNF589;sci09.v2_…	HINFP1_full_2:HINFP1;M4576_1.02:RXRalpha;M6325_1.02:KLF6;M6389_1.02:NR2C1;M6483_1.02:SP4;M6486_1.02:SPZ1;UP00009_1:Nr2f2;UP00048_1:Rar;UP00053_1:Rxra;ZBTB4_si:ZBTB4;ZFX:ZFX;
chr1	161170161	rs12741203	T	C	0	0	0.0106829	0	4	NULL	NULL	NULL	NULL	NULL	NULL	NULL	NULL	NULL	NULL	NULL	NULL	NULL	NULL	NULL	NULL	NULL	NULL	NULL	ARID5B.p2:ARID5B;	M1556_1.02:IRC900814;M6251_1.02:FUBP1;MEF2C_dimer:MEF2C;UP00072_1:IRC900814;
chr1	161171642	rs6779	C	G	0	0	-0.0115704	0	4	NULL	NULL	NULL	NULL	NULL	NULL	NULL	NULL	NULL	NULL	NULL	NULL	NULL	NULL	NULL	NULL	NULL	NULL	NULL	M0083_1.02:Tcfap2b;M4640_1.02:ZBTB7A;UP00024_1:Glis2;UP00066_1:Hnf4;	M0083_1.02:Tcfap2b;M1937_1.02:ZNF521;M4640_1.02:ZBTB7A;M6422_1.02:PLAGL1;MA0116.1:Znf423;UP00066_1:Hnf4;ZNF423.p2:ZNF423;
chr1	161173522	rs11579514	T	C	1	0	0.163539	1	4	NULL	NULL	NULL	NULL	NULL	NULL	NULL	NULL	NULL	NULL	NULL	NULL	NULL	NULL	NULL	NULL	NULL	NULL	NULL	M6377_1.02:NKX2-8;NKX28_f1:NKX2-8;	NKX21_f1:NKX2-1;
chr1	161174179	rs11265561	A	G	1	0	0.00501176	0	4	NULL	NULL	NULL	NULL	NULL	NULL	NULL	NULL	NULL	NULL	NULL	NULL	NULL	NULL	NULL	NULL	NULL	NULL	NULL	M1963_1.02:ZFY;M6115_1.02:TP73;	M1963_1.02:ZFY;M4598_1.02:E2F4;MA0163.1:PLAG1;MA0597.1:THAP1;
chr1	161180073	rs11265562	A	T	0	0	0.0281471	0	4	NULL	NULL	NULL	NULL	NULL	NULL	NULL	NULL	NULL	NULL	NULL	NULL	NULL	NULL	NULL	NULL	NULL	NULL	NULL	EHF_si:EHF;	EHF_si:EHF;
chr1	161182054	rs11265563	A	G	1	0	0.0108063	0	4	NULL	NULL	NULL	NULL	NULL	NULL	NULL	NULL	NULL	NULL	NULL	NULL	NULL	NULL	NULL	NULL	NULL	NULL	NULL	KLF16_DBD:KLF16;KLF4:KLF4;M0405_1.02:KLF7;M2391_1.02:KLF5;M5209_1.02:SP5;M5856_1.02:SP8;M6127_1.02:Klf2;MA0079.1:SP1;MA0685.1:SP4;MA0746.1:SP3;SP1.p2:SP1;SP1_DBD:SP1;	M0405_1.02:KLF7;MA0079.1:SP1;SP1_DBD:SP1;SP4_f1:SP4;TFAP2B.p2:TFAP2B;
chr1	161185602	rs4575098	A	G	1	0	0.4017	1	4	NULL	NULL	NULL	NULL	NULL	NULL	NULL	NULL	NULL	NULL	NULL	NULL	NULL	NULL	NULL	NULL	128		L23:ENSG00000284703;	ARI3A_do:ARI3A;HXA13_f1:HXA13;M0133_1.02:Phf21a;M5740_1.02:POU4F1;M5743_1.02:POU4F3;M6147_1.02:ARID3A;MA0601.1:Arid3b;MA0683.1:POU4F2;NFY{A:NFY{A,B};NKX6-1:NKX6-1;UP00082_1:Zfp187;UP00121_1:Hoxd10;UP00133_1:Cdx2;UP00134_1:Hoxb13;UP00180_1:Hoxd13;UP00207_1:Hoxb9;UP00213_1:Hoxa9;UP00244_1:Tlx2;UP00255_1:Dbx1;sci09.v2_Zfp187_2626:Zfp187;	ARI3A_do:ARI3A;HXA13_f1:HXA13;M0635_1.02:DMRTC2;M6147_1.02:ARID3A;NFY{A:NFY{A,B};UP00121_1:Hoxd10;UP00133_1:Cdx2;UP00134_1:Hoxb13;UP00180_1:Hoxd13;UP00207_1:Hoxb9;UP00213_1:Hoxa9;UP00217_1:Hoxa10;UP00240_1:Cdx1;
chr1	161186243	rs11585858	A	C	1	0	0.0925217	0	4	NULL	NULL	NULL	NULL	NULL	NULL	NULL	NULL	NULL	NULL	NULL	NULL	NULL	NULL	NULL	NULL	NULL	NULL	NULL	M0404_1.02:ZNF202;M6306_1.02:INSM1;M6422_1.02:PLAGL1;PAX4.p2:PAX4;RREB1.p2:RREB1;UP00022_1:Zfp740;UP00035_1:Hic;UP00047_1:Zbtb7;ZNF740_full:ZNF740;	Ci:Ci;GLI1:GLI1;GLIS1_DBD:GLIS1;M0404_1.02:ZNF202;M0422_1.02:ZIC5;M0427_1.02:Dnajc21;M1915_1.02:ZNF76;M5133_1.02:ZIC3;M6306_1.02:INSM1;M6422_1.02:PLAGL1;M6552_1.02:ZNF148;MA0528.1:ZNF263;MA0737.1:GLIS3;PAX4.p2:PAX4;RREB1.p2:RREB1;SP4_f1:SP4;UP00007_1:Egr1;UP00022_1:Zfp740;UP00024_1:Glis2;UP00035_1:Hic;UP00047_1:Zbtb7;UP00088_1:Plagl1;ZN143_si:ZNF143;ZNF143.p2:ZNF143;ZNF740_full:ZNF740;
chr1	161188558	rs12077004	A	G	0	0	0.0191772	0	4	NULL	NULL	NULL	NULL	NULL	NULL	NULL	NULL	NULL	NULL	NULL	NULL	NULL	NULL	NULL	NULL	NULL	NULL	NULL	MA0258.1:ESR2;NFIX_full_4:NFIX;TLX1..3_NFIC{dimer}.p2:TLX1..3::NFIC;	E2F1_DBD_4:E2F1;M0671_1.02:ENSOANG00000014967;M5753_1.02:PROX1;
chr1	161189357	rs4233366	T	C	0	0	-0.0365021	0	4	NULL	NULL	1.10042	0.669049	NULL	NULL	NULL	NULL	NULL	NULL	NULL	NULL	NULL	NULL	NULL	NULL	NULL	NULL	NULL	UP00031_1:Zbtb3;	M6441_1.02:PTF1A;UP00031_1:Zbtb3;UP00095_1:Zfp69;
chr1	161189368	rs11583589	T	G	0	0	0.0991039	0	4	NULL	NULL	NULL	NULL	NULL	NULL	NULL	NULL	NULL	NULL	NULL	NULL	NULL	NULL	NULL	NULL	NULL	NULL	NULL		HLF.p2:HLF;M1925_1.02:CEBPA;M2268_1.02:CEBPB;
chr1	161198214	rs33941127	T	C	0	0	-0.245364	1	4	NULL	NULL	NULL	NULL	NULL	NULL	NULL	NULL	NULL	NULL	NULL	NULL	NULL	NULL	NULL	NULL	NULL	NULL	NULL
chr1	161198399	rs34448954	T	C	0	0	-0.0273231	0	4	NULL	NULL	NULL	NULL	NULL	NULL	NULL	NULL	NULL	NULL	NULL	NULL	NULL	NULL	NULL	NULL	NULL	NULL	NULL		HEY2_f1:HEY2;M4640_1.02:ZBTB7A;M6483_1.02:SP4;M6539_1.02:ZBTB7B;SP4_f1:SP4;UP00088_1:Plagl1;
chr1	161212418	rs11576415	C	G	0	0	0.0148373	0	4	NULL	NULL	NULL	NULL	NULL	NULL	NULL	NULL	NULL	NULL	NULL	NULL	NULL	NULL	NULL	NULL	NULL	NULL	NULL	COE1_f2:COE1;M1968_1.02:EBF1;MA0815.1:TFAP2C;TWST1_f1:TWST1;	COE1_f2:COE1;M1968_1.02:EBF1;M4639_1.02:Yy1;ZBTB4_si:ZBTB4;
chr1	161215268	rs2070901	T	G	1	0	0.161663	1	4	NULL	NULL	0.0175089	-0.00413526	NULL	NULL	NULL	NULL	NULL	NULL	NULL	NULL	NULL	NULL	NULL	NULL	NULL	NULL	NULL	M4468_1.02:NFKB1;M6544_1.02:HIVEP1;ZEP1_f1:ZEP1;
chr1	161216513	rs12094497	A	G	1	0	-0.0535647	0	4	NULL	NULL	NULL	NULL	NULL	NULL	NULL	NULL	NULL	NULL	NULL	NULL	NULL	NULL	NULL	NULL	NULL	NULL	NULL	BPTF.p2:BPTF;FOXD3.p2:FOXD3;FOX{I1: FOX{I1,J2};M0728_1.02:FOXJ1;M4439_1.02:FOXA1;M6234_1.02:FOXA3;M6238_1.02:FOXF1;M6244_1.02:FOXM1;M6490_1.02:SRY;	FOX{I1: FOX{I1,J2};M4439_1.02:FOXA1;M6234_1.02:FOXA3;M6238_1.02:FOXF1;
chr1	161216523	rs4379692	T	C	1	0	-0.158434	1	4	NULL	NULL	1.74577	-0.479237	NULL	NULL	NULL	NULL	NULL	NULL	NULL	NULL	NULL	NULL	NULL	NULL	NULL	NULL	NULL	M0176_1.02:Tcfap4;M0423_1.02:Zfp410;M5116_1.02:ATOH8;UP00033_1:Zfp41;	FOX{I1: FOX{I1,J2};
chr1	161217875	rs2070902	T	C	1	0	0.0392927	0	4	NULL	NULL	0.65091	-1.16176	NULL	NULL	NULL	NULL	NULL	NULL	NULL	NULL	NULL	NULL	NULL	NULL	NULL	NULL	NULL	M6483_1.02:SP4;MA0149.1:EWSR1-FLI1;NFIX_full_4:NFIX;PAX5.p2:PAX5;	M6483_1.02:SP4;PAX5.p2:PAX5;SP4_f1:SP4;ZN219_f1:ZNF219;
chr1	161219923	rs4489574	T	C	0	0	0.048799	0	4	NULL	NULL	NULL	NULL	NULL	NULL	NULL	NULL	NULL	NULL	NULL	NULL	NULL	NULL	NULL	NULL	NULL	NULL	NULL		M0174_1.02:Tcfe3;M0193_1.02:Tcfeb;M6518_1.02:TFEB;
chr1	161224731	rs12401322	A	G	0	0	0.0101201	0	4	NULL	NULL	NULL	NULL	NULL	NULL	NULL	NULL	NULL	NULL	NULL	NULL	NULL	NULL	NULL	NULL	NULL	NULL	NULL		STAT1:STAT1;
chr1	181701381	rs150169546	T	C	0	0	0.0190597	0	0	NULL	NULL	NULL	NULL	NULL	NULL	NULL	NULL	NULL	NULL	NULL	NULL	NULL	NULL	NULL	NULL	NULL	NULL	NULL	M0422_1.02:ZIC5;M0427_1.02:Dnajc21;M4484_1.02:ZNF143;M5133_1.02:ZIC3;M5965_1.02:ZIC4;M6123_1.02:ZNF281;M6553_1.02:ZNF219;MA0079.1:SP1;MA0528.1:ZNF263;RREB1.p2:RREB1;UP00021_1:Zfp28;UP00022_1:Zfp740;UP00024_1:Glis2;UP00047_1:Zbtb7;ZN219_f1:ZNF219;ZNF740_full:ZNF740;sci09.v1_Zfp281_0973:Zfp281;	KLF16_DBD:KLF16;M0401_1.02:Sp4;M0404_1.02:ZNF202;M0405_1.02:KLF7;M0422_1.02:ZIC5;M0608_1.02:MLL;M4640_1.02:ZBTB7A;M5133_1.02:ZIC3;M5209_1.02:SP5;M5856_1.02:SP8;M5965_1.02:ZIC4;M6553_1.02:ZNF219;MA0528.1:ZNF263;MA0685.1:SP4;MA0746.1:SP3;SP1.p2:SP1;SP1_DBD:SP1;UP00002_1:Sp;UP00021_1:Zfp28;UP00022_1:Zfp740;UP00024_1:Glis2;UP00047_1:Zbtb7;ZN219_f1:ZNF219;ZNF740_full:ZNF740;sci09.v1_Zfp281_0973:Zfp281;
chr1	181748731	rs12131032	A	C	0	0	-0.0320708	0	0	NULL	NULL	NULL	NULL	NULL	NULL	NULL	NULL	NULL	NULL	NULL	NULL	NULL	NULL	NULL	NULL	NULL	NULL	NULL	ARI3A_do:ARI3A;HXD13_f1:HXD13;M6147_1.02:ARID3A;MA0051.1:IRF2;RFX5_DBD_2:RFX5;	HMGA1:HMGA1;IKZF2.p2:IKZF2;IRF1:IRF1;MA0051.1:IRF2;NFAC2_f1:NFAC2;NFAC4_f1:NFAC4;
chr1	181755073	rs704331	A	G	0	0	0.0566852	0	0	NULL	NULL	NULL	NULL	NULL	NULL	NULL	NULL	NULL	NULL	NULL	NULL	NULL	NULL	NULL	NULL	NULL	NULL	NULL	ZNF410_DBD:ZNF410;
chr1	181983242	rs76634076	G	A	0	0	0.026401	0	0	NULL	NULL	NULL	NULL	NULL	NULL	NULL	NULL	NULL	NULL	NULL	NULL	NULL	NULL	NULL	NULL	145	LINC01778;
chr1	182390543	rs4110992	A	C	0	0	0.00642323	0	0	NULL	NULL	NULL	NULL	NULL	NULL	NULL	NULL	NULL	NULL	NULL	NULL	NULL	NULL	NULL	NULL	NULL	NULL	NULL	M4545_1.02:ZNF683;MA0693.1:Vdr;VDR_f2:VDR;	M6111_1.02:ZNF652;MA0693.1:Vdr;VDR_f2:VDR;
chr1	184836297	rs149043183	A	G	0	0	0.00835125	0	0	NULL	NULL	NULL	NULL	NULL	NULL	NULL	NULL	NULL	NULL	NULL	NULL	NULL	NULL	NULL	NULL	NULL	NULL	NULL	M0728_1.02:FOXJ1;M1965_1.02:FOXA1;M2283_1.02:FOXP1;M2385_1.02:FOXP2;M4439_1.02:FOXA1;M6235_1.02:FOXC1;M6236_1.02:FOXC2;UP00025_1:Foxk1;UP00030_1:Sox1;UP00062_1:Sox4;	IKZF2.p2:IKZF2;M0728_1.02:FOXJ1;M2283_1.02:FOXP1;M2385_1.02:FOXP2;M6235_1.02:FOXC1;M6236_1.02:FOXC2;NFAC4_f1:NFAC4;NFATC1_full_2:NFATC1;UP00025_1:Foxk1;UP00030_1:Sox1;UP00062_1:Sox4;
chr1	198710886	rs12733073	A	G	0	0	0.00658299	0	0	NULL	NULL	NULL	NULL	NULL	NULL	NULL	NULL	NULL	NULL	NULL	NULL	NULL	NULL	NULL	NULL	NULL	NULL	NULL		PAX2_DBD:PAX2;
chr1	198871112	rs113538588	A	G	0	0	-0.00419242	0	0	NULL	NULL	NULL	NULL	NULL	NULL	NULL	NULL	NULL	NULL	NULL	NULL	NULL	NULL	NULL	NULL	NULL	NULL	NULL	M5971_1.02:ZKSCAN3;UP00138_1:Bs;UP00181_1:Barx1;UP00204_1:Gbx1;ZNF306_full:ZNF306;	HXB6_f1:HXB6;M5971_1.02:ZKSCAN3;UP00126_1:Dlx2;UP00138_1:Bs;UP00139_1:Nkx1-2;UP00181_1:Barx1;UP00204_1:Gbx1;UP00220_1:Nkx1-1;ZNF306_full:ZNF306;
chr1	198957624	rs35224658	T	C	0	0	-0.00345082	0	0	NULL	NULL	NULL	NULL	NULL	NULL	NULL	NULL	NULL	NULL	NULL	NULL	NULL	NULL	NULL	NULL	NULL	NULL	NULL	UP00095_1:Zfp69;
chr1	200960354	rs6427868	G	A	0	1	-0.295156	1	5	NULL	NULL	NULL	NULL	NULL	NULL	NULL	NULL	NULL	NULL	NULL	NULL	NULL	NULL	NULL	NULL	NULL	NULL	NULL	M4576_1.02:RXRalpha;M4604_1.02:ZNF263;M6539_1.02:ZBTB7B;	M4576_1.02:RXRalpha;M4604_1.02:ZNF263;M6306_1.02:INSM1;
chr1	201005987	rs11589573	C	G	0	0	0.0973921	0	5	NULL	NULL	NULL	NULL	NULL	NULL	NULL	NULL	NULL	NULL	NULL	NULL	NULL	NULL	NULL	NULL	NULL	NULL	NULL	M6346_1.02:MLXIPL;MLXPL_f1:MLXPL;	HOX{A5:HOX{A5,B5};MA0528.1:ZNF263;
chr1	201014361	rs11580823	G	T	1	0	-0.035328	0	5	NULL	NULL	NULL	NULL	NULL	NULL	NULL	NULL	NULL	NULL	NULL	NULL	NULL	NULL	NULL	NULL	NULL	NULL	NULL	M4604_1.02:ZNF263;M4632_1.02:Sp2;M6539_1.02:ZBTB7B;
chr1	201020647	rs55862304	T	C	1	0	0.0352839	0	5	NULL	NULL	NULL	NULL	NULL	NULL	NULL	NULL	NULL	NULL	NULL	NULL	NULL	NULL	NULL	NULL	NULL	NULL	NULL	M6161_1.02:BHLHE41;ZNF423.p2:ZNF423;	M6161_1.02:BHLHE41;
chr1	201029403	rs17419032	T	C	1	0	-0.0140786	0	5	NULL	NULL	NULL	NULL	NULL	NULL	NULL	NULL	NULL	NULL	NULL	NULL	NULL	NULL	NULL	NULL	NULL	NULL	NULL	GCM1_full_1:GCM1;
chr1	201031177	rs72749166	C	G	0	0	-0.0260312	0	5	NULL	NULL	NULL	NULL	NULL	NULL	NULL	NULL	NULL	NULL	NULL	NULL	NULL	NULL	NULL	NULL	NULL	NULL	NULL	COT1_f1:COT1;M2321_1.02:TP63;M4576_1.02:RXRalpha;M4636_1.02:THAP1;M5958_1.02:ZBED1;M6106_1.02:Trp73;M6115_1.02:TP73;MA0861.1:TP73;P53_f2:TP53;UP00009_1:Nr2f2;UP00048_1:Rar;UP00053_1:Rxra;UP00066_1:Hnf4;ZNF143.p2:ZNF143;	COT1_f1:COT1;FOXO6_DBD_3:FOXO6;M4532_1.02:MYC;M4576_1.02:RXRalpha;M6210_1.02:ENO1;M6389_1.02:NR2C1;MA0528.1:ZNF263;MAZ.p2:MAZ;NR2F1_DBD_1:NR2F1;PATZ1.p2:PATZ1;PPARA_f2:PPARA;SRBP1_f2:SREBF1;SRBP2_f1:SREBF2;TWST1_f1:TWST1;UP00009_1:Nr2f2;UP00021_1:Zfp28;UP00048_1:Rar;UP00053_1:Rxra;UP00060_1:Max;UP00066_1:Hnf4;UP00099_1:Ascl2;ZNF148.p2:ZNF148;
chr1	201033045	rs11583328	A	G	0	0	0.0214489	0	5	NULL	NULL	NULL	NULL	NULL	NULL	NULL	NULL	NULL	NULL	NULL	NULL	NULL	NULL	NULL	NULL	NULL	NULL	NULL	M6338_1.02:NR3C2;MCR_f1:MCR;	MCR_f1:MCR;
chr1	201034923	rs11576681	G	C	0	0	0.0231587	0	5	NULL	NULL	NULL	NULL	NULL	NULL	NULL	NULL	NULL	NULL	NULL	NULL	NULL	NULL	NULL	NULL	NULL	NULL	NULL	CTCF_full:CTCF;HEN1_si:HEN1;HIF1A.p2:HIF1A;HTF4_f1:HTF4;M2266_1.02:BHE40;M2299_1.02:MYF5;M5627_1.02:MESP1;M6270_1.02:NHLH1;M6316_1.02:TCF4;M6358_1.02:NEUROD1;M6468_1.02:SNAI1;MA0521.1:Tcf12;MA0522.1:Tcf3;MA0745.1:SNAI2;MA0816.1:Ascl2;MYOD1.p2:MYOD1;UP00046_1:Tcfe2a;UP00099_1:Ascl2;ZEB1.p2:ZEB1;ZFP161.p2:ZFP161;sci09.v2_Tcfe2a_3865:Tcfe2a;	BHE41_f1:BHE41;HEN1_si:HEN1;HIF1A.p2:HIF1A;HTF4_f1:HTF4;M2299_1.02:MYF5;M5116_1.02:ATOH8;M5430_1.02:FIGLA;M5627_1.02:MESP1;M6161_1.02:BHLHE41;M6270_1.02:NHLH1;M6358_1.02:NEUROD1;M6468_1.02:SNAI1;MA0521.1:Tcf12;MA0522.1:Tcf3;MA0745.1:SNAI2;MYOD1.p2:MYOD1;UP00046_1:Tcfe2a;ZEB1.p2:ZEB1;sci09.v2_Tcfe2a_3865:Tcfe2a;
chr1	201038700	rs6701496	A	G	1	1	-0.498682	1	5	NULL	NULL	NULL	NULL	NULL	NULL	NULL	NULL	NULL	NULL	NULL	NULL	NULL	NULL	NULL	NULL	NULL	NULL	NULL
chr1	201043809	rs67602696	T	C	0	0	0.146712	1	5	NULL	NULL	NULL	NULL	NULL	NULL	NULL	NULL	NULL	NULL	NULL	NULL	NULL	NULL	NULL	NULL	NULL	NULL	NULL		M6539_1.02:ZBTB7B;
chr1	201045838	rs12122809	T	C	0	0	0.053149	0	5	NULL	NULL	NULL	NULL	NULL	NULL	NULL	NULL	NULL	NULL	NULL	NULL	NULL	NULL	NULL	NULL	161		MG:DNAJC11;ODC:DNAJC11;	M5967_1.02:ZNF232;	M2281_1.02:FOXH1;
chr1	201046655	rs3913893	G	C	0	0	0.00782771	0	5	NULL	NULL	NULL	NULL	NULL	NULL	NULL	NULL	NULL	NULL	NULL	NULL	NULL	NULL	NULL	NULL	NULL	NULL	NULL		M5628_1.02:MGA;UP00068_1:Eomes;
chr1	201049931	rs55734382	T	C	0	1	0.0842977	0	5	NULL	NULL	NULL	NULL	NULL	NULL	NULL	NULL	NULL	NULL	NULL	NULL	NULL	NULL	NULL	NULL	NULL	NULL	NULL		M6204_1.02:ELF2;
chr1	201460253	rs12090950	A	G	1	0	0.0391778	0	0	NULL	NULL	0.466633	0.496954	NULL	NULL	NULL	NULL	NULL	NULL	NULL	NULL	NULL	NULL	NULL	NULL	NULL	NULL	NULL
chr1	201460297	rs12753908	T	C	1	0	-0.0304384	0	0	NULL	NULL	NULL	NULL	NULL	NULL	NULL	NULL	NULL	NULL	NULL	NULL	NULL	NULL	NULL	NULL	NULL	NULL	NULL	M4453_1.02:BCL11A;M4604_1.02:ZNF263;	IKZF1.p2:IKZF1;M4604_1.02:ZNF263;M6499_1.02:RBPJ;M6539_1.02:ZBTB7B;RBPJ.p2:RBPJ;
chr1	201461157	rs11591030	T	C	1	0	0.0018478	0	0	NULL	NULL	NULL	NULL	NULL	NULL	NULL	NULL	NULL	NULL	NULL	NULL	NULL	NULL	NULL	NULL	NULL	NULL	NULL	M2385_1.02:FOXP2;M4439_1.02:FOXA1;UP00041_1:Foxj1;UP00232_1:Obox4;	M2385_1.02:FOXP2;M4439_1.02:FOXA1;
chr1	201461418	rs11589121	T	G	1	0	0.241256	1	0	NULL	NULL	NULL	NULL	NULL	NULL	NULL	NULL	NULL	NULL	NULL	NULL	NULL	NULL	NULL	NULL	NULL	NULL	NULL	M0641_1.02:Dmrta1;M4629_1.02:NFE2;MA0610.1:DMRT3;
chr1	204870764	rs187067667	A	G	1	0	0.287694	1	0	NULL	NULL	NULL	NULL	NULL	NULL	NULL	NULL	NULL	NULL	NULL	NULL	NULL	NULL	NULL	NULL	NULL	NULL	NULL	ANDR_do:AR;AR_DBD:AR;Ar_DBD:Ar;EBF1.p2:EBF1;GCR_do:GCR;M1841_1.02:AR;M1935_1.02:NR3C1;M4440_1.02:NR3C1;MA0007.3:Ar;MA0113.3:NR3C1;MA0258.1:ESR2;MA0727.1:NR3C2;YY2_full_1:YY2;	ANDR_do:AR;ATF6.p2:ATF6;EBF1.p2:EBF1;GCR_do:GCR;HIF1A.p2:HIF1A;MCR_f1:MCR;
chr1	205477998	rs11808935	G	A	1	1	-0.0166817	0	0	NULL	NULL	NULL	NULL	NULL	NULL	NULL	NULL	NULL	NULL	NULL	NULL	NULL	NULL	NULL	NULL	NULL	NULL	NULL	M2299_1.02:MYF5;M6358_1.02:NEUROD1;M6416_1.02:CBFB;MA0597.1:THAP1;TFAP4.p2:TFAP4;TWST1_f1:TWST1;UP00006_1:Zic;UP00046_1:Tcfe2a;UP00057_1:Zic;UP00102_1:Zic;ZEB1.p2:ZEB1;	M6483_1.02:SP4;UP00046_1:Tcfe2a;ZEB1.p2:ZEB1;
chr1	205678491	rs148712875	C	A	1	0	0.00743249	0	0	NULL	NULL	NULL	NULL	NULL	NULL	NULL	NULL	NULL	NULL	NULL	NULL	NULL	NULL	NULL	NULL	NULL	NULL	NULL	M4604_1.02:ZNF263;MA0528.1:ZNF263;PAX5.p2:PAX5;	MA0528.1:ZNF263;PAX4.p2:PAX4;
chr1	207029039	rs1340234	A	G	1	0	0.0826354	0	6	NULL	NULL	NULL	NULL	NULL	NULL	NULL	NULL	NULL	NULL	NULL	NULL	NULL	NULL	NULL	NULL	NULL	NULL	NULL	M6441_1.02:PTF1A;MA0728.1:Nr2f6;TAL1_f2:TAL1;	M6389_1.02:NR2C1;M6441_1.02:PTF1A;MA0728.1:Nr2f6;MA0729.1:RARA;RARB_full:RARB;TAL1_f2:TAL1;ZN350_f1:ZNF350;
chr1	207129203	rs61821016	C	A	0	0	0.0311401	0	6	NULL	NULL	NULL	NULL	NULL	NULL	NULL	NULL	NULL	NULL	NULL	NULL	NULL	NULL	NULL	NULL	NULL	NULL	NULL	M6557_1.02:ZNF384;UP00012_1:Bbx;ZNF384.p2:ZNF384;	HOX{A5:HOX{A5,B5};M6557_1.02:ZNF384;
chr1	207172474	rs6666604	T	G	0	0	-0.0392845	0	6	NULL	NULL	NULL	NULL	NULL	NULL	NULL	NULL	NULL	NULL	NULL	NULL	NULL	NULL	NULL	NULL	NULL	NULL	NULL	M6441_1.02:PTF1A;	M6384_1.02:NR1H4;
chr1	207198947	rs61821042	T	G	0	0	0.0100114	0	6	NULL	NULL	NULL	NULL	NULL	NULL	NULL	NULL	NULL	NULL	NULL	NULL	NULL	NULL	NULL	NULL	NULL	NULL	NULL		MA0528.1:ZNF263;ZNF282_DBD:ZNF282;
chr1	207199596	rs4844574	C	G	0	0	0.00212138	0	6	NULL	NULL	NULL	NULL	NULL	NULL	NULL	NULL	NULL	NULL	NULL	NULL	NULL	NULL	NULL	NULL	NULL	NULL	NULL	BPTF.p2:BPTF;M6466_1.02:SMAD4;	BPTF.p2:BPTF;
chr1	207200794	rs4844577	A	G	0	0	-0.000140921	0	6	NULL	NULL	NULL	NULL	NULL	NULL	NULL	NULL	NULL	NULL	NULL	NULL	NULL	NULL	NULL	NULL	NULL	NULL	NULL	BPTF.p2:BPTF;M0720_1.02:RCJMB04_8e18;UP00037_1:Zfp105;UP00226_1:Mrg1;	M0720_1.02:RCJMB04_8e18;M0736_1.02:FOXK2;
chr1	207204546	rs4844579	T	C	0	0	-0.0779161	0	6	NULL	NULL	NULL	NULL	NULL	NULL	NULL	NULL	NULL	NULL	NULL	NULL	NULL	NULL	NULL	NULL	NULL	NULL	NULL	M6243_1.02:FOXN2;	sci09.v2_Zbtb12_2932:Zbtb12;
chr1	207209384	rs34911917	A	G	0	0	-0.0199854	0	6	NULL	NULL	NULL	NULL	NULL	NULL	NULL	NULL	NULL	NULL	NULL	NULL	NULL	NULL	NULL	NULL	NULL	NULL	NULL
chr1	207210723	rs7532422	T	C	0	0	6.58072e-05	0	6	NULL	NULL	NULL	NULL	NULL	NULL	NULL	NULL	NULL	NULL	NULL	NULL	NULL	NULL	NULL	NULL	NULL	NULL	NULL	UP00185_1:Pbx1;	UP00011_1:Irf6;UP00224_1:Pax6;
chr1	207216859	rs6673080	T	C	0	0	0.0353512	0	6	NULL	NULL	NULL	NULL	NULL	NULL	NULL	NULL	NULL	NULL	NULL	NULL	NULL	NULL	NULL	NULL	NULL	NULL	NULL
chr1	207221638	rs6540874	T	C	0	0	-0.02979	0	6	NULL	NULL	NULL	NULL	NULL	NULL	NULL	NULL	NULL	NULL	NULL	NULL	NULL	NULL	NULL	NULL	NULL	NULL	NULL
chr1	207221686	rs6540875	T	C	0	0	-0.00954766	0	6	NULL	NULL	NULL	NULL	NULL	NULL	NULL	NULL	NULL	NULL	NULL	NULL	NULL	NULL	NULL	NULL	NULL	NULL	NULL	Ci:Ci;GLI1:GLI1;M1456_1.02:Ar;M1841_1.02:AR;M6120_1.02:Gli3;M6265_1.02:GLI2;	M6120_1.02:Gli3;M6265_1.02:GLI2;
chr1	207228335	rs6683677	C	G	0	0	0.00115892	0	6	NULL	NULL	NULL	NULL	NULL	NULL	NULL	NULL	NULL	NULL	NULL	NULL	NULL	NULL	NULL	NULL	NULL	NULL	NULL	IRF1:IRF1;IRF3_full:IRF3;MA0106.1:TP53;NFAC3_f1:NFAC3;UP00000_1:Smad3;UP00086_1:Irf3;	HMGA1:HMGA1;IRF1:IRF1;IRF3_full:IRF3;M1915_1.02:ZNF76;UP00000_1:Smad3;UP00086_1:Irf3;ZNF143.p2:ZNF143;
chr1	207228879	rs6696130	T	C	0	0	-0.00590099	0	6	NULL	NULL	NULL	NULL	NULL	NULL	NULL	NULL	NULL	NULL	NULL	NULL	NULL	NULL	NULL	NULL	NULL	NULL	NULL	HXA1_f1:HXA1;HXB6_f1:HXB6;HXB7_si:HXB7;M6291_1.02:HOXA1;M6296_1.02:HOXB6;M6297_1.02:HOXB7;M6298_1.02:HOXB8;MA0897.1:Hmx2;MA0898.1:Hmx3;PKNX1_si:PKNX1;UP00104_1:Hmx1;	HXB6_f1:HXB6;M5204_1.02:OSR2;M6291_1.02:HOXA1;M6296_1.02:HOXB6;MYFfamily.p2:MYF;sci09.v2_Osr1_3033:Osr1;
chr1	207228898	rs6696142	T	C	0	0	-0.017404	0	6	NULL	NULL	NULL	NULL	NULL	NULL	NULL	NULL	NULL	NULL	NULL	NULL	NULL	NULL	NULL	NULL	NULL	NULL	NULL	MZF1.p2:MZF1;	MZF1.p2:MZF1;NR0B1_si:NR0B1;
chr1	207230999	rs57003024	T	C	0	0	-0.0456496	0	6	NULL	NULL	NULL	NULL	NULL	NULL	NULL	NULL	NULL	NULL	NULL	NULL	NULL	NULL	NULL	NULL	NULL	NULL	NULL	BPTF.p2:BPTF;M2283_1.02:FOXP1;M6236_1.02:FOXC2;M6311_1.02:IRF5;PAX4.p2:PAX4;UP00037_1:Zfp105;	M2283_1.02:FOXP1;M6236_1.02:FOXC2;M6311_1.02:IRF5;MA0528.1:ZNF263;PAX4.p2:PAX4;SMAD1:SMAD1;
chr1	207234357	rs12119823	T	C	0	0	0.0193639	0	6	NULL	NULL	NULL	NULL	NULL	NULL	NULL	NULL	NULL	NULL	NULL	NULL	NULL	NULL	NULL	NULL	NULL	NULL	NULL	ERR1_f1:ERR1;ERR3_f1:ERR3;M1458_1.02:RORB;M4480_1.02:Usf1;M4481_1.02:USF2;M6504_1.02:TBX3;MA0728.1:Nr2f6;NR1D1_f1:NR1D1;Nr2e1_DBD_2:Nr2e1;RARB_full:RARB;RORA_DBD_2:RORA;UP00053_1:Rxra;UP00066_1:Hnf4;VDR_f1:VDR;sci09.v2_Nr2f2_2192:Nr2f2;	M4480_1.02:Usf1;M4481_1.02:USF2;RORA_DBD_2:RORA;SRBP1_f2:SREBF1;UP00060_1:Max;
chr1	207235253	rs61821050	A	C	0	0	-0.014616	0	6	NULL	NULL	NULL	NULL	NULL	NULL	NULL	NULL	NULL	NULL	NULL	NULL	NULL	NULL	NULL	NULL	NULL	NULL	NULL	HMGA1:HMGA1;M6555_1.02:ZNF333;ZBTB16.p2:ZBTB16;	HMGA1:HMGA1;M4484_1.02:ZNF143;ZBTB16.p2:ZBTB16;
chr1	207235624	rs61821051	C	G	0	0	0.0125439	0	6	NULL	NULL	NULL	NULL	NULL	NULL	NULL	NULL	NULL	NULL	NULL	NULL	NULL	NULL	NULL	NULL	NULL	NULL	NULL	IKZF1.p2:IKZF1;REST.p3:REST;	IKZF1.p2:IKZF1;M6499_1.02:RBPJ;REST.p3:REST;
chr1	207238567	rs11580394	T	C	0	0	0.0404152	0	6	NULL	NULL	NULL	NULL	NULL	NULL	NULL	NULL	NULL	NULL	NULL	NULL	NULL	NULL	NULL	NULL	NULL	NULL	NULL	UP00041_1:Foxj1;	FOX{F1:FOX{F1,F2};Foxk1_DBD_1:Foxk1;M0426_1.02:Zfp3;M0988_1.02:Irx6;UP00041_1:Foxj1;
chr1	207239696	rs76258276	A	G	0	0	-0.0602472	0	6	NULL	NULL	NULL	NULL	NULL	NULL	NULL	NULL	NULL	NULL	NULL	NULL	NULL	NULL	NULL	NULL	NULL	NULL	NULL	ALX3_full_2:ALX3;ARX_DBD:ARX;Arx_DBD:Arx;CART1_DBD:CART1;EMX1_DBD_2:EMX1;EMX2_DBD_2:EMX2;EN1_DBD_2:EN1;GBX2_DBD_2:GBX2;M0105_1.02:ARID3C;M5348_1.02:DRGX;M5584_1.02:ISX;M5637_1.02:MSX1;M5714_1.02:PHOX2A;M6303_1.02:HOXD4;M6304_1.02:HOXD9;M6440_1.02:PRRX2;MA0681.1:Phox2b;MA0869.1:Sox11;SOX2_full_1:SOX2;SRY_DBD_1:SRY;Sox17_DBD_1:Sox17;Sox3_DBD_1:Sox3;UP00004_1:Sox1;UP00014_1:Sox1;UP00016_1:Sr;UP00071…	ARI3A_do:ARI3A;UP00004_1:Sox1;UP00016_1:Sr;UP00071_1:Sox2;
chr1	207240098	rs7526658	A	G	0	0	0.0287071	0	6	NULL	NULL	NULL	NULL	NULL	NULL	NULL	NULL	NULL	NULL	NULL	NULL	NULL	NULL	NULL	NULL	NULL	NULL	NULL	HXC6_f1:HXC6;M4605_1.02:Zfp369;M6299_1.02:HOXC6;UP00224_1:Pax6;	BACH1_si:BACH1;BACH2.p2:BACH2;BATF_si:BATF;M1628_1.02:TBX10;M4526_1.02:SMARCC1;M4607_1.02:Fos;M4608_1.02:JUN;M4623_1.02:JUNB;M5542_1.02:HOXB3;M5672_1.02:NOTO;SMRC1_f1:SMARCC1;UP00137_1:Hoxb3;UP00162_1:Evx1;UP00201_1:Emx2;UP00224_1:Pax6;cell08_Hoxa3_2783:Hoxa3;
chr1	207240370	rs11120512	C	G	0	0	-0.00806857	0	6	NULL	NULL	NULL	NULL	NULL	NULL	NULL	NULL	NULL	NULL	NULL	NULL	NULL	NULL	NULL	NULL	NULL	NULL	NULL		M5838_1.02:SOX8;SOX9_full_1:SOX9;
chr1	207241050	rs7516416	A	G	0	0	0.057802	0	6	NULL	NULL	NULL	NULL	NULL	NULL	NULL	NULL	NULL	NULL	NULL	NULL	NULL	NULL	NULL	NULL	NULL	NULL	NULL	IKZF2.p2:IKZF2;MA0152.1:NFATC2;MA0625.1:NFATC3;NFAC2_f1:NFAC2;NFAC3_f1:NFAC3;PAX4.p2:PAX4;	MA0625.1:NFATC3;UP00049_1:Sp100;UP00090_1:Elf;
chr1	207241387	rs17258843	T	C	0	0	-0.0524411	0	6	NULL	NULL	NULL	NULL	NULL	NULL	NULL	NULL	NULL	NULL	NULL	NULL	NULL	NULL	NULL	NULL	NULL	NULL	NULL	M4665_1.02:GATA3;MEF2C_dimer:MEF2C;UP00034_1:Sox7;UP00051_1:Sox8;UP00054_1:Tcf;UP00075_1:Sox1;UP00096_1:Sox1;UP00100_1:Gata6;UP00101_1:Sox1;	M4665_1.02:GATA3;UP00100_1:Gata6;
chr1	207241788	rs6673890	T	C	1	0	0.0271833	0	6	NULL	NULL	NULL	NULL	NULL	NULL	NULL	NULL	NULL	NULL	NULL	NULL	NULL	NULL	NULL	NULL	NULL	NULL	NULL	M6336_1.02:MAZ;M6346_1.02:MLXIPL;MLXPL_f1:MLXPL;	M6336_1.02:MAZ;M6346_1.02:MLXIPL;MA0528.1:ZNF263;MLXPL_f1:MLXPL;
chr1	207243122	rs6682586	A	C	0	0	0.00886853	0	6	NULL	NULL	NULL	NULL	NULL	NULL	NULL	NULL	NULL	NULL	NULL	NULL	NULL	NULL	NULL	NULL	NULL	NULL	NULL
chr1	207243462	rs6668560	C	G	0	0	-0.0106982	0	6	NULL	NULL	NULL	NULL	NULL	NULL	NULL	NULL	NULL	NULL	NULL	NULL	NULL	NULL	NULL	NULL	NULL	NULL	NULL	M4639_1.02:Yy1;YY2_full_1:YY2;	M2268_1.02:CEBPB;MA0105.4:NFKB1;MA0778.1:NFKB2;UP00159_1:Six2;UP00388_1:Six6;ZBTB16.p2:ZBTB16;
chr1	207244081	rs7522618	A	G	1	0	0.00216606	0	6	NULL	NULL	NULL	NULL	NULL	NULL	NULL	NULL	NULL	NULL	NULL	NULL	NULL	NULL	NULL	NULL	NULL	NULL	NULL
chr1	207245047	rs11580382	A	C	0	0	-0.0111308	0	6	NULL	NULL	NULL	NULL	NULL	NULL	NULL	NULL	NULL	NULL	NULL	NULL	NULL	NULL	NULL	NULL	NULL	NULL	NULL	GZF1.p2:GZF1;UP00042_1:Gm397;
chr1	207245063	rs11580387	A	G	0	0	0.00626867	0	6	NULL	NULL	NULL	NULL	NULL	NULL	NULL	NULL	NULL	NULL	NULL	NULL	NULL	NULL	NULL	NULL	NULL	NULL	NULL	SOX15_full_3:SOX15;	M1233_1.02:Pou1f1;M6103_1.02:Trp53;M6338_1.02:NR3C2;SOX15_full_3:SOX15;SRY_DBD_4:SRY;
chr1	207246998	rs7518565	A	G	0	0	-0.00126017	0	6	NULL	NULL	NULL	NULL	NULL	NULL	NULL	NULL	NULL	NULL	NULL	NULL	NULL	NULL	NULL	NULL	NULL	NULL	NULL	ALX3_full_2:ALX3;ARX_DBD:ARX;Arx_DBD:Arx;CART1_DBD:CART1;HNF6_f1:HNF6;M0975_1.02:LHX1;M5348_1.02:DRGX;M5584_1.02:ISX;M5714_1.02:PHOX2A;M6303_1.02:HOXD4;M6384_1.02:NR1H4;MA0642.1:EN2;MA0681.1:Phox2b;MA0904.1:Hoxb5;MA0912.1:Hoxd3;UP00124_1:Ipf1;UP00126_1:Dlx2;UP00127_1:Gsh2;UP00138_1:Bs;UP00140_1:Hoxd1;UP00174_1:Hoxa2;UP00182_1:Hoxa6;UP00189_1:Hoxa5;UP00215_1:Vax1;UP00233_1:Meox1;UP00260_1:Hoxc6;UP…	ALX3_full_2:ALX3;BSX_DBD:BSX;CART1_DBD:CART1;DLX6_DBD:DLX6;EN1_DBD_1:EN1;GBX1_DBD:GBX1;Hoxa2_DBD:Hoxa2;ISX_DBD_2:ISX;LMX1B_full:LMX1B;M1039_1.02:ENSG00000229544;M1054_1.02:Bsx;M1125_1.02:NKX1-1;M5343_1.02:DLX5;M5348_1.02:DRGX;M5390_1.02:EN1;M5394_1.02:EN2;M5584_1.02:ISX;M5714_1.02:PHOX2A;M6174_1.02:CEBPZ;M6373_1.02:NFYC;M6534_1.02:VSX2;M6559_1.02:ZNF589;MA0027.2:EN1;MA0642.1:EN2;MA0681.1:Phox2b;M…
chr1	207247869	rs61822669	A	G	0	0	0.00214338	0	6	NULL	NULL	NULL	NULL	NULL	NULL	NULL	NULL	NULL	NULL	NULL	NULL	NULL	NULL	NULL	NULL	NULL	NULL	NULL	M6154_1.02:ATF5;M6483_1.02:SP4;PAX6_DBD:PAX6;SP4_f1:SP4;ZEP1_f1:ZEP1;	M6154_1.02:ATF5;TFAP2{A:TFAP2{A,C};
chr1	207251041	rs10494890	C	G	0	0	0.0293238	0	6	NULL	NULL	NULL	NULL	NULL	NULL	NULL	NULL	NULL	NULL	NULL	NULL	NULL	NULL	NULL	NULL	NULL	NULL	NULL
chr1	207253598	rs7532664	T	C	0	0	-0.0311454	0	6	NULL	NULL	NULL	NULL	NULL	NULL	NULL	NULL	NULL	NULL	NULL	NULL	NULL	NULL	NULL	NULL	NULL	NULL	NULL	ARI3A_do:ARI3A;IKZF2.p2:IKZF2;M5838_1.02:SOX8;MA0152.1:NFATC2;MA0625.1:NFATC3;NFAC2_f1:NFAC2;NFAC3_f1:NFAC3;NFAC4_f1:NFAC4;RHD_1:RHD;SOX10_full_2:SOX10;SOX9_full_1:SOX9;SRY_DBD_2:SRY;TEAD4_f1:TEAD4;UP00150_1:Irx6;
chr1	207255597	rs55638602	T	C	0	0	0.0157214	0	6	NULL	NULL	NULL	NULL	NULL	NULL	NULL	NULL	NULL	NULL	NULL	NULL	NULL	NULL	NULL	NULL	NULL	NULL	NULL	HNF4A_full_2:HNF4A;MA0512.2:Rxra;NR2F1_DBD_1:NR2F1;Rxrb_DBD:Rxrb;
chr1	207256095	rs61822673	A	G	0	0	-0.021683	0	6	NULL	NULL	NULL	NULL	NULL	NULL	NULL	NULL	NULL	NULL	NULL	NULL	NULL	NULL	NULL	NULL	NULL	NULL	NULL	M6383_1.02:NR1H2;M6391_1.02:NR2E3;NR6A1.p2:NR6A1;TBX1_DBD_4:TBX1;	COT1_f1:COT1;HNF4A_full_2:HNF4A;M2319_1.02:TCF7L2;M6383_1.02:NR1H2;MA0141.3:ESRRB;MA0512.2:Rxra;MA0769.1:Tcf7;NR2F1_DBD_1:NR2F1;NR6A1.p2:NR6A1;RXRG_full_1:RXRG;Rxrb_DBD:Rxrb;UP00054_1:Tcf;UP00058_1:Tcf;
chr1	207256323	rs4844588	T	C	0	0	-0.0134791	0	6	NULL	NULL	NULL	NULL	NULL	NULL	NULL	NULL	NULL	NULL	NULL	NULL	NULL	NULL	NULL	NULL	NULL	NULL	NULL	COT2_f1:COT2;M1458_1.02:RORB;M4576_1.02:RXRalpha;M6103_1.02:Trp53;M6391_1.02:NR2E3;PPARA_f2:PPARA;RXRG_full_1:RXRG;UP00009_1:Nr2f2;UP00048_1:Rar;UP00053_1:Rxra;VDR_f1:VDR;sci09.v2_Nr2f2_2192:Nr2f2;	RXRG_full_1:RXRG;RXR{A:RXR{A,B};Rxrb_DBD:Rxrb;UP00024_1:Glis2;UP00053_1:Rxra;UP00066_1:Hnf4;VDR_f1:VDR;sci09.v2_Nr2f2_2192:Nr2f2;
chr1	207259285	rs4844589	A	C	0	0	0.0139243	0	6	NULL	NULL	NULL	NULL	NULL	NULL	NULL	NULL	NULL	NULL	NULL	NULL	NULL	NULL	NULL	NULL	NULL	NULL	NULL	M1841_1.02:AR;MA0163.1:PLAG1;	M4605_1.02:Zfp369;MA0163.1:PLAG1;ZNF148.p2:ZNF148;
chr1	207261013	rs7514661	A	G	0	0	0.0963562	0	6	NULL	NULL	NULL	NULL	NULL	NULL	NULL	NULL	NULL	NULL	NULL	NULL	NULL	NULL	NULL	NULL	NULL	NULL	NULL	M1963_1.02:ZFY;M6547_1.02:ZFX;MA0163.1:PLAG1;MA0597.1:THAP1;UP00219_1:Cutl1;	M1963_1.02:ZFY;M4598_1.02:E2F4;M6336_1.02:MAZ;M6547_1.02:ZFX;M6553_1.02:ZNF219;MA0163.1:PLAG1;MA0597.1:THAP1;SP1.p2:SP1;SP4_f1:SP4;UP00219_1:Cutl1;
chr1	207262382	rs6540893	A	G	0	0	-0.016289	0	6	NULL	NULL	NULL	NULL	NULL	NULL	NULL	NULL	NULL	NULL	NULL	NULL	NULL	NULL	NULL	NULL	NULL	NULL	NULL	M0633_1.02:DMRT2;M6385_1.02:NR1I2;UP00240_1:Cdx1;	M6385_1.02:NR1I2;VDR_f2:VDR;
chr1	207262438	rs1583090	T	C	0	0	-0.00869638	0	6	NULL	NULL	NULL	NULL	NULL	NULL	NULL	NULL	NULL	NULL	NULL	NULL	NULL	NULL	NULL	NULL	NULL	NULL	NULL	M6166_1.02:CDC5L;M6418_1.02:PITX2;UP00208_1:Obox5;UP00216_1:Obox1;
chr1	207262693	rs1583091	T	C	0	0	0.0340341	0	6	NULL	NULL	NULL	NULL	NULL	NULL	NULL	NULL	NULL	NULL	NULL	NULL	NULL	NULL	NULL	NULL	NULL	NULL	NULL	HEY2_f1:HEY2;M2321_1.02:TP63;M4607_1.02:Fos;M4623_1.02:JUNB;P53_f2:TP53;	M2321_1.02:TP63;M4607_1.02:Fos;M4623_1.02:JUNB;M5628_1.02:MGA;TFCP2.p2:TFCP2;
chr1	207263378	rs61822674	T	C	0	0	0.061816	0	6	NULL	NULL	NULL	NULL	NULL	NULL	NULL	NULL	NULL	NULL	NULL	NULL	NULL	NULL	NULL	NULL	NULL	NULL	NULL	M2289_1.02:JUN;M4624_1.02:JUND;M6504_1.02:TBX3;M6555_1.02:ZNF333;NR1D1_f1:NR1D1;POU6F2_DBD_2:POU6F2;RORA_DBD_2:RORA;UP00053_1:Rxra;UP00146_2:Pou6f1;	BATF3_DBD:BATF3;M2289_1.02:JUN;M4624_1.02:JUND;M5349_1.02:DUXA;M6504_1.02:TBX3;Mafb_DBD_3:Mafb;RORA_DBD_2:RORA;THB_do:THB;THB_f1:THB;UP00053_1:Rxra;
chr1	207264783	rs10442696	A	T	0	0	0.00693941	0	6	NULL	NULL	NULL	NULL	NULL	NULL	NULL	NULL	NULL	NULL	NULL	NULL	NULL	NULL	NULL	NULL	NULL	NULL	NULL	IRF1:IRF1;M2319_1.02:TCF7L2;MA0051.1:IRF2;MA0768.1:LEF1;MA0769.1:Tcf7;TF7L2_f1:TF7L2;UP00054_1:Tcf;UP00067_1:Lef1;	M5976_1.02:ZNF713;MA0149.1:EWSR1-FLI1;
chr1	207264991	rs7535532	T	C	0	0	0.00911751	0	6	NULL	NULL	NULL	NULL	NULL	NULL	NULL	NULL	NULL	NULL	NULL	NULL	NULL	NULL	NULL	NULL	NULL	NULL	NULL	M1915_1.02:ZNF76;	TFAP2B.p2:TFAP2B;
chr1	207265261	rs7526831	C	G	0	0	0.00357406	0	6	NULL	NULL	NULL	NULL	NULL	NULL	NULL	NULL	NULL	NULL	NULL	NULL	NULL	NULL	NULL	NULL	NULL	NULL	NULL	CUX2_DBD_1:CUX2;HXA13_f1:HXA13;M5804_1.02:SCRT1;M5805_1.02:SCRT2;M5825_1.02:SOX21;M6304_1.02:HOXD9;MA0869.1:Sox11;SOX4_DBD:SOX4;SOX7_full_2:SOX7;SRY_DBD_1:SRY;Sox17_DBD_1:Sox17;Sox3_DBD_1:Sox3;UP00180_1:Hoxd13;UP00207_1:Hoxb9;	CUX2_DBD_1:CUX2;M5322_1.02:CPEB1;M5825_1.02:SOX21;MA0869.1:Sox11;SOX2_full_1:SOX2;SOX4_DBD:SOX4;SOX7_full_2:SOX7;SRY_DBD_1:SRY;Sox17_DBD_1:Sox17;Sox3_DBD_1:Sox3;UP00180_1:Hoxd13;
chr1	207265351	rs7543117	T	C	0	0	-0.00601231	0	6	NULL	NULL	NULL	NULL	NULL	NULL	NULL	NULL	NULL	NULL	NULL	NULL	NULL	NULL	NULL	NULL	NULL	NULL	NULL	UP00012_1:Bbx;UP00055_1:Hbp;UP00064_1:Sox1;
chr1	207265670	rs6684804	T	C	0	0	-0.00117744	0	6	NULL	NULL	NULL	NULL	NULL	NULL	NULL	NULL	NULL	NULL	NULL	NULL	NULL	NULL	NULL	NULL	NULL	NULL	NULL	M0747_1.02:FOXL2;UP00025_1:Foxk1;UP00061_1:Foxl1;UP00073_1:Foxa2;	Hoxc10_DBD_1:Hoxc10;M5555_1.02:HOXD11;MA0030.1:FOXF2;MA0651.1:HOXC11;MA0906.1:HOXC12;UP00061_1:Foxl1;UP00135_1:Hoxc12;UP00235_1:Hoxc11;UP00246_1:Hoxa11;
chr1	207268263	rs11582249	A	G	0	0	0.0224234	0	6	NULL	NULL	NULL	NULL	NULL	NULL	NULL	NULL	NULL	NULL	NULL	NULL	NULL	NULL	NULL	NULL	NULL	NULL	NULL	M4484_1.02:ZNF143;M4527_1.02:SMARCC2;M4618_1.02:ETS1;	HIC2_DBD:HIC2;M0404_1.02:ZNF202;M6306_1.02:INSM1;M6422_1.02:PLAGL1;UP00007_1:Egr1;UP00024_1:Glis2;UP00047_1:Zbtb7;
chr1	207268630	rs11584921	A	G	0	0	-0.0176276	0	6	NULL	NULL	NULL	NULL	NULL	NULL	NULL	NULL	NULL	NULL	NULL	NULL	NULL	NULL	NULL	NULL	NULL	NULL	NULL	M1925_1.02:CEBPA;M6186_1.02:DBP;MA0786.1:POU3F1;MA0836.1:CEBPD;MA0837.1:CEBPE;TEF_FL:TEF;
chr1	207272746	rs6660254	C	G	0	0	-0.00432156	0	6	NULL	NULL	NULL	NULL	NULL	NULL	NULL	NULL	NULL	NULL	NULL	NULL	NULL	NULL	NULL	NULL	NULL	NULL	NULL	M1589_1.02:SOX30;M4840_1.02:FEZF1;UP00023_1:Sox3;UP00034_1:Sox7;UP00075_1:Sox1;UP00096_1:Sox1;UP00181_1:Barx1;	SRY_DBD_2:SRY;UP00075_1:Sox1;UP00096_1:Sox1;
chr1	207281251	rs6660557	C	G	0	0	0.0286251	0	6	NULL	NULL	NULL	NULL	NULL	NULL	NULL	NULL	NULL	NULL	NULL	NULL	NULL	NULL	NULL	NULL	223	C1orf210;		M6204_1.02:ELF2;MA0149.1:EWSR1-FLI1;MA0474.1:Erg;MA0528.1:ZNF263;	M6204_1.02:ELF2;MA0149.1:EWSR1-FLI1;MA0474.1:Erg;UP00085_1:Sfpi1;
chr1	207283802	rs7521457	A	G	0	0	0.0196668	0	6	NULL	NULL	NULL	NULL	NULL	NULL	NULL	NULL	NULL	NULL	NULL	NULL	NULL	NULL	NULL	NULL	NULL	NULL	NULL	M1358_1.02:TERF2;RREB1.p2:RREB1;	FOXO6_DBD_3:FOXO6;M4685_1.02:TCF8;M6123_1.02:ZNF281;RREB1.p2:RREB1;nbt06.v1_Rap1_deBruijn_v1:Rap1;
chr1	207283922	rs7553157	C	G	0	0	-0.0119719	0	6	NULL	NULL	NULL	NULL	NULL	NULL	NULL	NULL	NULL	NULL	NULL	NULL	NULL	NULL	NULL	NULL	NULL	NULL	NULL	M0397_1.02:Zfp263;M4604_1.02:ZNF263;MA0149.1:EWSR1-FLI1;MA0528.1:ZNF263;THB_f1:THB;	GCR_do:GCR;M1906_1.02:SP1;M2391_1.02:KLF5;M4604_1.02:ZNF263;M6123_1.02:ZNF281;M6336_1.02:MAZ;M6539_1.02:ZBTB7B;MA0079.2:SP1;MA0080.4:SPI1;MA0149.1:EWSR1-FLI1;MA0528.1:ZNF263;MZF1.p2:MZF1;PAX5.p2:PAX5;SPIB_DBD:SPIB;
chr1	207284075	rs7553339	A	G	0	0	0.00884398	0	6	NULL	NULL	NULL	NULL	NULL	NULL	NULL	NULL	NULL	NULL	NULL	NULL	NULL	NULL	NULL	NULL	NULL	NULL	NULL		M2287_1.02:HOXC9;
chr1	207284500	rs12134133	A	G	0	0	0.0201384	0	6	NULL	NULL	NULL	NULL	NULL	NULL	NULL	NULL	NULL	NULL	NULL	NULL	NULL	NULL	NULL	NULL	NULL	NULL	NULL	ARI3A_do:ARI3A;M6147_1.02:ARID3A;NF2L1_f1:NF2L1;	BMAL1_f1:BMAL1;M1419_1.02:Gm98;M6162_1.02:ARNTL;creb_5:CREB1;
chr1	207285561	rs6658718	T	G	0	0	0.00670155	0	6	NULL	NULL	NULL	NULL	NULL	NULL	NULL	NULL	NULL	NULL	NULL	NULL	NULL	NULL	NULL	NULL	NULL	NULL	NULL	MA0619.1:LIN54;PO2F2_si:PO2F2;
chr1	207285802	rs6673333	A	G	0	0	-0.0152992	0	6	NULL	NULL	NULL	NULL	NULL	NULL	NULL	NULL	NULL	NULL	NULL	NULL	NULL	NULL	NULL	NULL	NULL	NULL	NULL	LHX2_DBD_2:LHX2;
chr1	207285846	rs6668683	T	C	0	0	0.00299087	0	6	NULL	NULL	NULL	NULL	NULL	NULL	NULL	NULL	NULL	NULL	NULL	NULL	NULL	NULL	NULL	NULL	NULL	NULL	NULL	M1890_1.02:NFYA;M1963_1.02:ZFY;	M1963_1.02:ZFY;
chr1	207286963	rs10494889	T	C	0	0	0.235681	1	6	NULL	NULL	NULL	NULL	NULL	NULL	NULL	NULL	NULL	NULL	NULL	NULL	NULL	NULL	NULL	NULL	NULL	NULL	NULL		M2285_1.02:Gfi1b;M5187_1.02:GFI1;
chr1	207288539	rs1429904	A	C	0	0	0.0631497	0	6	NULL	NULL	NULL	NULL	NULL	NULL	NULL	NULL	NULL	NULL	NULL	NULL	NULL	NULL	NULL	NULL	232	RNF220;		M2285_1.02:Gfi1b;	M6355_1.02:MYOG;UP00031_1:Zbtb3;
chr1	207289369	rs2782854	A	G	0	0	-0.00808087	0	6	NULL	NULL	NULL	NULL	NULL	NULL	NULL	NULL	NULL	NULL	NULL	NULL	NULL	NULL	NULL	NULL	NULL	NULL	NULL	M0720_1.02:RCJMB04_8e18;M1589_1.02:SOX30;M1594_1.02:SOX12;M2313_1.02:SOX6;M6490_1.02:SRY;NANOG:NANOG;OCT4:OCT4;PO2F2_si:PO2F2;PO3F1_f1:PO3F1;PO5F1_do:PO5F1;POU5F1P1_DBD_2:POU5F1P1;Pou2f2_DBD_1:Pou2f2;SOX5.p2:SOX5;SRY.p2:SRY;UP00014_1:Sox1;UP00023_1:Sox3;UP00030_1:Sox1;UP00034_1:Sox7;UP00051_1:Sox8;UP00075_1:Sox1;UP00211_1:Pou3f3;	PO3F1_f1:PO3F1;POU5F1P1_DBD_2:POU5F1P1;Pou2f2_DBD_1:Pou2f2;TEAD4_f1:TEAD4;
chr1	207290696	rs2564970	A	C	0	0	-0.0126039	0	6	NULL	NULL	NULL	NULL	NULL	NULL	NULL	NULL	NULL	NULL	NULL	NULL	NULL	NULL	NULL	NULL	NULL	NULL	NULL	M1889_1.02:MAX;M6499_1.02:RBPJ;TWST1_f1:TWST1;	M4444_1.02:RELA;M4468_1.02:NFKB1;RHD:RHD;
chr1	207290730	rs2782853	A	G	0	0	0.0216064	0	6	NULL	NULL	NULL	NULL	NULL	NULL	NULL	NULL	NULL	NULL	NULL	NULL	NULL	NULL	NULL	NULL	NULL	NULL	NULL	ALX3_full_2:ALX3;ARX_DBD:ARX;Arx_DBD:Arx;CART1_DBD:CART1;HOXB2_DBD:HOXB2;HOX{A5:HOX{A5,B5};HXD10_f1:HXD10;M0975_1.02:LHX1;M1027_1.02:HOXA6;M1157_1.02:HOXB9;M2270_1.02:DUX4;M5348_1.02:DRGX;M5349_1.02:DUXA;M5394_1.02:EN2;M5584_1.02:ISX;M5604_1.02:LMX1A;M5623_1.02:MEOX1;M5635_1.02:MNX1;M5714_1.02:PHOX2A;M5945_1.02:VAX2;M6301_1.02:HOXD10;MA0135.1:Lhx3;MA0681.1:Phox2b;MA0898.1:Hmx3;MA0904.1:Hoxb5;MA09…	ALX3_full_2:ALX3;ARX_DBD:ARX;Arx_DBD:Arx;CART1_DBD:CART1;HOX{A5:HOX{A5,B5};M0975_1.02:LHX1;M1915_1.02:ZNF76;M2270_1.02:DUX4;M5348_1.02:DRGX;M5349_1.02:DUXA;M5394_1.02:EN2;M5714_1.02:PHOX2A;M6303_1.02:HOXD4;MA0681.1:Phox2b;MA0912.1:Hoxd3;UP00069_1:Sox1;UP00126_1:Dlx2;UP00138_1:Bs;UP00174_1:Hoxa2;UP00182_1:Hoxa6;UP00198_1:Cphx;UP00233_1:Meox1;Uncx_DBD_1:Uncx;ZN143_si:ZNF143;
chr1	207291298	rs2564971	T	C	0	0	-0.0136446	0	6	NULL	NULL	NULL	NULL	NULL	NULL	NULL	NULL	NULL	NULL	NULL	NULL	NULL	NULL	NULL	NULL	NULL	NULL	NULL	BHE41_f1:BHE41;M4551_1.02:ZNF274;M6161_1.02:BHLHE41;	BHE41_f1:BHE41;M6161_1.02:BHLHE41;ZNF282_DBD:ZNF282;
chr1	207291479	rs2802230	A	T	0	0	0.00117022	0	6	NULL	NULL	NULL	NULL	NULL	NULL	NULL	NULL	NULL	NULL	NULL	NULL	NULL	NULL	NULL	NULL	NULL	NULL	NULL	HMGA1:HMGA1;SRY_DBD_3:SRY;	HMGA1:HMGA1;SRY_DBD_1:SRY;STAT5{A:STAT5{A,B};
chr1	207291717	rs2782851	T	C	0	0	-0.0690763	0	6	NULL	NULL	NULL	NULL	NULL	NULL	NULL	NULL	NULL	NULL	NULL	NULL	NULL	NULL	NULL	NULL	NULL	NULL	NULL	BACH2.p2:BACH2;BATF_si:BATF;M4526_1.02:SMARCC1;M4607_1.02:Fos;M4608_1.02:JUN;M4623_1.02:JUNB;SMRC1_f1:SMARCC1;	M4569_1.02:HSF1;PPARA_f2:PPARA;
chr1	207292078	rs78568716	A	G	0	0	0.0112845	0	6	NULL	NULL	NULL	NULL	NULL	NULL	NULL	NULL	NULL	NULL	NULL	NULL	NULL	NULL	NULL	NULL	NULL	NULL	NULL
chr1	207292092	rs2782850	A	T	0	0	0.00218311	0	6	NULL	NULL	NULL	NULL	NULL	NULL	NULL	NULL	NULL	NULL	NULL	NULL	NULL	NULL	NULL	NULL	NULL	NULL	NULL	M5750_1.02:PRDM4;M6149_1.02:ARID5B;MA0503.1:Nkx2-5;	M5750_1.02:PRDM4;M6149_1.02:ARID5B;
chr1	207293407	rs2782848	T	G	0	0	0.0124422	0	6	NULL	NULL	NULL	NULL	NULL	NULL	NULL	NULL	NULL	NULL	NULL	NULL	NULL	NULL	NULL	NULL	NULL	NULL	NULL	UP00026_1:Zscan4;	M6346_1.02:MLXIPL;MLXPL_f1:MLXPL;
chr1	207294228	rs2039543	T	C	0	0	-0.0153116	0	6	NULL	NULL	NULL	NULL	NULL	NULL	NULL	NULL	NULL	NULL	NULL	NULL	NULL	NULL	NULL	NULL	NULL	NULL	NULL	M4629_1.02:NFE2;	M5430_1.02:FIGLA;M5627_1.02:MESP1;M5804_1.02:SCRT1;M5805_1.02:SCRT2;M6316_1.02:TCF4;M6468_1.02:SNAI1;MA0745.1:SNAI2;TWST1_f1:TWST1;UP00046_1:Tcfe2a;ZEB1.p2:ZEB1;sci09.v2_Tcfe2a_3865:Tcfe2a;
chr1	207294806	rs2802232	A	G	0	0	-0.0189475	0	6	NULL	NULL	NULL	NULL	NULL	NULL	NULL	NULL	NULL	NULL	NULL	NULL	NULL	NULL	NULL	NULL	NULL	NULL	NULL		M1581_1.02:CIC;M5689_1.02:NRL;UP00044_1:Maf;UP00045_1:Maf;
chr1	207295766	rs2782847	T	C	0	0	-0.0302371	0	6	NULL	NULL	NULL	NULL	NULL	NULL	NULL	NULL	NULL	NULL	NULL	NULL	NULL	NULL	NULL	NULL	NULL	NULL	NULL	ARI3A_do:ARI3A;CDX1:CDX1;FOXD3.p2:FOXD3;M0131_1.02:Ahctf1;M6147_1.02:ARID3A;M6311_1.02:IRF5;UP00037_1:Zfp105;	ARI3A_do:ARI3A;BPTF.p2:BPTF;FOXD3.p2:FOXD3;FOXG1_DBD_1:FOXG1;M6243_1.02:FOXN2;M6251_1.02:FUBP1;UP00037_1:Zfp105;
chr1	207296194	rs1762350	T	G	0	0	0.0157929	0	6	NULL	NULL	NULL	NULL	NULL	NULL	NULL	NULL	NULL	NULL	NULL	NULL	NULL	NULL	NULL	NULL	NULL	NULL	NULL	EP300.p2:EP300;M4484_1.02:ZNF143;M4568_1.02:GABPA;	HIF1A.p2:HIF1A;KLF4:KLF4;M0405_1.02:KLF7;M5856_1.02:SP8;M6127_1.02:Klf2;M6547_1.02:ZFX;MA0079.1:SP1;PAX5.p2:PAX5;SP1.p2:SP1;TBX4_DBD_2:TBX4;TBX5_DBD_2:TBX5;
chr1	207296197	rs1762349	A	C	0	0	0.00828383	0	6	NULL	NULL	NULL	NULL	NULL	NULL	NULL	NULL	NULL	NULL	NULL	NULL	NULL	NULL	NULL	NULL	NULL	NULL	NULL	M6155_1.02:ATF6;SRBP2_f1:SREBF2;TBX4_DBD_2:TBX4;TBX5_DBD_2:TBX5;	HIF1A.p2:HIF1A;KLF4:KLF4;M0405_1.02:KLF7;M5204_1.02:OSR2;M5856_1.02:SP8;M6127_1.02:Klf2;M6547_1.02:ZFX;MA0079.1:SP1;PAX5.p2:PAX5;SP1.p2:SP1;TBX4_DBD_2:TBX4;TBX5_DBD_2:TBX5;
chr1	207297070	rs1782468	T	G	0	0	0.183137	1	6	NULL	NULL	NULL	NULL	NULL	NULL	NULL	NULL	NULL	NULL	NULL	NULL	NULL	NULL	NULL	NULL	247		MG:PIK3CD-AS2;	Fork_head:Fork_head;M0746_1.02:Gm5294;M2283_1.02:FOXP1;M2385_1.02:FOXP2;UP00041_1:Foxj1;	M0746_1.02:Gm5294;M1174_1.02:Peml;M2283_1.02:FOXP1;M2385_1.02:FOXP2;M6111_1.02:ZNF652;UP00039_1:Foxj3;UP00153_1:Pitx1;UP00160_1:Obox3;UP00216_1:Obox1;UP00239_1:Obox2;
chr1	207298454	rs2802235	A	G	0	0	0.0545702	0	6	NULL	NULL	NULL	NULL	NULL	NULL	NULL	NULL	NULL	NULL	NULL	NULL	NULL	NULL	NULL	NULL	NULL	NULL	NULL		IKZF2.p2:IKZF2;MA0152.1:NFATC2;MA0625.1:NFATC3;NFAC2_f1:NFAC2;ZNF384.p2:ZNF384;
chr1	207300495	rs2782846	A	G	0	0	-0.0177612	0	6	NULL	NULL	NULL	NULL	NULL	NULL	NULL	NULL	NULL	NULL	NULL	NULL	NULL	NULL	NULL	NULL	NULL	NULL	NULL	UP00119_1:Nkx2-9;ZBTB16.p2:ZBTB16;	ZBTB16.p2:ZBTB16;
chr1	207300825	rs2802237	C	G	0	0	0.010115	0	6	NULL	NULL	NULL	NULL	NULL	NULL	NULL	NULL	NULL	NULL	NULL	NULL	NULL	NULL	NULL	NULL	250		MG:PIK3CD-AS2;ODC:PIK3CD-AS2;	M6154_1.02:ATF5;TBX1_DBD_4:TBX1;	YY2_full_2:YY2;
chr1	207304124	rs2490261	T	C	0	0	0.014524	0	6	NULL	NULL	NULL	NULL	NULL	NULL	NULL	NULL	NULL	NULL	NULL	NULL	NULL	NULL	NULL	NULL	251		MG:KIF1B;	M2298_1.02:MEIS1;M2304_1.02:Nr5a2;M6257_1.02:GATA5;UP00122_1:Tgif1;UP00205_1:Pknox2;	M2298_1.02:MEIS1;M6257_1.02:GATA5;UP00122_1:Tgif1;UP00205_1:Pknox2;UP00210_1:Mrg2;UP00258_1:Tgif2;gd09_Nsy-7_deBruijn:Nsy-7;
chr1	207306759	rs2564973	T	C	0	0	-0.0352136	0	6	NULL	NULL	NULL	NULL	NULL	NULL	NULL	NULL	NULL	NULL	NULL	NULL	NULL	NULL	NULL	NULL	NULL	NULL	NULL
chr1	207307971	rs6698351	A	G	0	0	0.00833231	0	6	NULL	NULL	NULL	NULL	NULL	NULL	NULL	NULL	NULL	NULL	NULL	NULL	NULL	NULL	NULL	NULL	253		ODC:KIF1B;	M5753_1.02:PROX1;
chr1	207310231	rs2782842	T	C	1	0	0.0660766	0	6	NULL	NULL	NULL	NULL	NULL	NULL	NULL	NULL	NULL	NULL	NULL	NULL	NULL	NULL	NULL	NULL	NULL	NULL	NULL	EBF1.p2:EBF1;UP00096_1:Sox1;	EBF1.p2:EBF1;M1915_1.02:ZNF76;UP00096_1:Sox1;ZN143_si:ZNF143;
chr1	207310593	rs2661357	A	T	0	0	0.00844569	0	6	NULL	NULL	NULL	NULL	NULL	NULL	NULL	NULL	NULL	NULL	NULL	NULL	NULL	NULL	NULL	NULL	NULL	NULL	NULL	ARI3A_do:ARI3A;M6147_1.02:ARID3A;OCT4:OCT4;PO3F1_f1:PO3F1;RFX5_DBD_2:RFX5;Rfx3_DBD:Rfx3;	ARI3A_do:ARI3A;M6147_1.02:ARID3A;
chr1	207310838	rs2782840	T	C	1	0	0.00641246	0	6	NULL	NULL	NULL	NULL	NULL	NULL	NULL	NULL	NULL	NULL	NULL	NULL	NULL	NULL	NULL	NULL	256		ODC:KIF1B;		M4484_1.02:ZNF143;M4618_1.02:ETS1;SP1.p2:SP1;
chr1	207311666	rs2782839	T	C	0	0	0.019443	0	6	NULL	NULL	NULL	NULL	NULL	NULL	NULL	NULL	NULL	NULL	NULL	NULL	NULL	NULL	NULL	NULL	NULL	NULL	NULL	GCM1_full_1:GCM1;HIC2_DBD:HIC2;M4484_1.02:ZNF143;M4527_1.02:SMARCC2;M4618_1.02:ETS1;M5116_1.02:ATOH8;M6316_1.02:TCF4;MA0745.1:SNAI2;UP00046_1:Tcfe2a;ZEB1.p2:ZEB1;sci09.v2_Tcfe2a_3865:Tcfe2a;	GCM1_full_1:GCM1;UP00001_1:E2F2;UP00003_1:E2F3;
chr1	207311819	rs61822697	T	C	0	0	0.00531624	0	6	NULL	NULL	NULL	NULL	NULL	NULL	NULL	NULL	NULL	NULL	NULL	NULL	NULL	NULL	NULL	NULL	NULL	NULL	NULL	M1669_1.02:PRKRIR;UP00046_1:Tcfe2a;	UP00046_1:Tcfe2a;ZEB1.p2:ZEB1;
chr1	207313111	rs17186701	C	T	0	0	0.0122346	0	6	NULL	NULL	NULL	NULL	NULL	NULL	NULL	NULL	NULL	NULL	NULL	NULL	NULL	NULL	NULL	NULL	NULL	NULL	NULL	M2298_1.02:MEIS1;UP00122_1:Tgif1;cell08_Tgif1_2342:Tgif1;	ONEC2_si:ONEC2;UP00122_1:Tgif1;UP00186_1:Meis1;UP00210_1:Mrg2;UP00226_1:Mrg1;cell08_Tgif1_2342:Tgif1;
chr1	207321334	rs28371583	A	G	1	0	-0.0333957	0	6	NULL	NULL	NULL	NULL	NULL	NULL	NULL	NULL	NULL	NULL	NULL	NULL	NULL	NULL	NULL	NULL	260		ODC:PGD;	M6547_1.02:ZFX;NKX2-1:NKX2-1;	M6377_1.02:NKX2-8;M6547_1.02:ZFX;NKX21_f1:NKX2-1;NKX28_f1:NKX2-8;
chr1	207322784	rs4844590	T	C	0	0	0.0160702	0	6	NULL	NULL	NULL	NULL	NULL	NULL	NULL	NULL	NULL	NULL	NULL	NULL	NULL	NULL	NULL	NULL	NULL	NULL	NULL	SOX4_DBD:SOX4;	SOX4_DBD:SOX4;
chr1	207323551	rs28371597	T	G	0	0	0.00164748	0	6	NULL	NULL	NULL	NULL	NULL	NULL	NULL	NULL	NULL	NULL	NULL	NULL	NULL	NULL	NULL	NULL	NULL	NULL	NULL	FOXP3.p2:FOXP3;	FOXP3.p2:FOXP3;M4971_1.02:FERD3L;
chr1	207331929	rs28371614	T	C	0	0	-0.0486388	0	6	NULL	NULL	NULL	NULL	NULL	NULL	NULL	NULL	NULL	NULL	NULL	NULL	NULL	NULL	NULL	NULL	NULL	NULL	NULL	CTCF_full:CTCF;M5804_1.02:SCRT1;M5838_1.02:SOX8;UP00017_1:Nkx3-1;UP00228_1:Bapx1;	CTCF_full:CTCF;M5804_1.02:SCRT1;MYOD1.p2:MYOD1;UP00017_1:Nkx3-1;UP00228_1:Bapx1;
chr1	207341000	rs28738993	A	C	0	0	-0.00407115	0	6	NULL	NULL	NULL	NULL	NULL	NULL	NULL	NULL	NULL	NULL	NULL	NULL	NULL	NULL	NULL	NULL	NULL	NULL	NULL
chr1	207342411	rs1507762	A	C	0	0	-0.0119197	0	6	NULL	NULL	NULL	NULL	NULL	NULL	NULL	NULL	NULL	NULL	NULL	NULL	NULL	NULL	NULL	NULL	NULL	NULL	NULL	IKZF2.p2:IKZF2;	IKZF2.p2:IKZF2;MA0528.1:ZNF263;
chr1	207347031	rs2404781	T	C	1	0	0.0318357	0	6	NULL	NULL	NULL	NULL	NULL	NULL	NULL	NULL	NULL	NULL	NULL	NULL	NULL	NULL	NULL	NULL	NULL	NULL	NULL	IRF3_full:IRF3;M4604_1.02:ZNF263;MA0149.1:EWSR1-FLI1;MA0528.1:ZNF263;UP00027_1:Osr1;sci09.v2_Osr1_3033:Osr1;	M4604_1.02:ZNF263;MA0149.1:EWSR1-FLI1;MA0528.1:ZNF263;
chr1	207352025	rs12142286	A	G	0	0	-0.00982246	0	6	NULL	NULL	NULL	NULL	NULL	NULL	NULL	NULL	NULL	NULL	NULL	NULL	NULL	NULL	NULL	NULL	NULL	NULL	NULL	Irx3_DBD:Irx3;M5825_1.02:SOX21;M6037_1.02:IRX1;MA0869.1:Sox11;SOX2_full_1:SOX2;SOX4_DBD:SOX4;SOX7_full_2:SOX7;SRY_DBD_1:SRY;Sox17_DBD_1:Sox17;Sox3_DBD_1:Sox3;	SOX7_full_2:SOX7;Sox3_DBD_1:Sox3;UP00034_1:Sox7;
chr1	207353940	rs11120753	A	G	0	0	-0.0410072	0	6	NULL	NULL	NULL	NULL	NULL	NULL	NULL	NULL	NULL	NULL	NULL	NULL	NULL	NULL	NULL	NULL	NULL	NULL	NULL	AIRE.p2:AIRE;ARI3A_do:ARI3A;FOXG1_DBD_1:FOXG1;FOXJ2_DBD_1:FOXJ2;FOX{I1: FOX{I1,J2};Fork_head:Fork_head;M0720_1.02:RCJMB04_8e18;M0722_1.02:FOXN3;M0736_1.02:FOXK2;M0746_1.02:Gm5294;M0747_1.02:FOXL2;M2385_1.02:FOXP2;M6147_1.02:ARID3A;M6243_1.02:FOXN2;M6251_1.02:FUBP1;UP00025_1:Foxk1;UP00030_1:Sox1;UP00037_1:Zfp105;UP00039_1:Foxj3;UP00061_1:Foxl1;UP00062_1:Sox4;
chr1	207355882	rs28371645	T	C	0	0	-0.0114775	0	6	NULL	NULL	NULL	NULL	NULL	NULL	NULL	NULL	NULL	NULL	NULL	NULL	NULL	NULL	NULL	NULL	NULL	NULL	NULL		MA0503.1:Nkx2-5;UP00107_1:Nkx2-4;UP00165_1:Titf1;
chr1	207356231	rs1546431	T	G	0	0	-0.017819	0	6	NULL	NULL	NULL	NULL	NULL	NULL	NULL	NULL	NULL	NULL	NULL	NULL	NULL	NULL	NULL	NULL	NULL	NULL	NULL	UP00255_1:Dbx1;	MEOX2_DBD_3:MEOX2;UP00255_1:Dbx1;
chr1	207364321	rs61821082	T	C	0	0	-0.0289805	0	6	NULL	NULL	NULL	NULL	NULL	NULL	NULL	NULL	NULL	NULL	NULL	NULL	NULL	NULL	NULL	NULL	NULL	NULL	NULL	M6225_1.02:MECOM;MA0029.1:Mecom;	MA0029.1:Mecom;SPIB_DBD:SPIB;
chr1	207385267	rs61821087	C	T	0	0	0.00643231	0	6	NULL	NULL	NULL	NULL	NULL	NULL	NULL	NULL	NULL	NULL	NULL	NULL	NULL	NULL	NULL	NULL	NULL	NULL	NULL		M1067_1.02:Cphx;M2270_1.02:DUX4;M5349_1.02:DUXA;M6299_1.02:HOXC6;
chr1	207441033	rs78526594	C	A	0	0	-0.0131807	0	6	NULL	NULL	NULL	NULL	NULL	NULL	NULL	NULL	NULL	NULL	NULL	NULL	NULL	NULL	NULL	NULL	NULL	NULL	NULL	IKZF2.p2:IKZF2;M2283_1.02:FOXP1;M2385_1.02:FOXP2;M6235_1.02:FOXC1;M6336_1.02:MAZ;M6504_1.02:TBX3;	IKZF2.p2:IKZF2;M6336_1.02:MAZ;M6557_1.02:ZNF384;
chr1	207479647	rs4317805	A	G	0	0	0.0112662	0	6	NULL	NULL	NULL	NULL	NULL	NULL	NULL	NULL	NULL	NULL	NULL	NULL	NULL	NULL	NULL	NULL	NULL	NULL	NULL	ALX1.p2:ALX1;MA0863.1:MTF1;UP00026_1:Zscan4;UP00042_1:Gm397;	ALX1.p2:ALX1;
chr1	207480019	rs17618	G	A	0	0	-0.0375723	0	6	NULL	NULL	NULL	NULL	NULL	NULL	NULL	NULL	NULL	NULL	NULL	NULL	NULL	NULL	NULL	NULL	NULL	NULL	NULL	UP00072_1:IRC900814;	ALX1.p2:ALX1;Lhx8_DBD_3:Lhx8;MA0904.1:Hoxb5;UP00174_1:Hoxa2;UP00182_1:Hoxa6;UP00189_1:Hoxa5;
chr1	207480050	rs17617	A	C	0	0	0.0252776	0	6	NULL	NULL	NULL	NULL	NULL	NULL	NULL	NULL	NULL	NULL	NULL	NULL	NULL	NULL	NULL	NULL	NULL	NULL	NULL	GCR_do:GCR;M1935_1.02:NR3C1;M4440_1.02:NR3C1;MA0113.1:NR3C1;MA0113.2:NR3C1;NR3C1.p2:NR3C1;
chr1	207482705	rs6690215	T	C	0	0	-0.0231392	0	6	NULL	NULL	NULL	NULL	NULL	NULL	NULL	NULL	NULL	NULL	NULL	NULL	NULL	NULL	NULL	NULL	NULL	NULL	NULL	AIRE.p2:AIRE;M0108_1.02:Arid5a;M6111_1.02:ZNF652;	FOXD2_DBD_1:FOXD2;M0108_1.02:Arid5a;
chr1	207486726	rs2182911	T	C	0	0	0.0322246	0	6	NULL	NULL	NULL	NULL	NULL	NULL	NULL	NULL	NULL	NULL	NULL	NULL	NULL	NULL	NULL	NULL	NULL	NULL	NULL		M5976_1.02:ZNF713;
chr1	207486999	rs2182912	A	T	0	0	0.0838364	0	6	NULL	NULL	NULL	NULL	NULL	NULL	NULL	NULL	NULL	NULL	NULL	NULL	NULL	NULL	NULL	NULL	NULL	NULL	NULL	FOXO1_DBD_2:FOXO1;FOXO3_full_1:FOXO3;FOXO4_DBD_1:FOXO4;M4509_1.02:POU5F1;OCT4:OCT4;PO5F1_do:PO5F1;	M1927_1.02:MYCL1;M4509_1.02:POU5F1;M5932_1.02:TFEC;M6345_1.02:MITF;OCT4:OCT4;PO5F1_do:PO5F1;SREBF1:SREBF1;
chr1	207487033	rs2182913	G	A	0	0	-0.0447495	0	6	NULL	NULL	NULL	NULL	NULL	NULL	NULL	NULL	NULL	NULL	NULL	NULL	NULL	NULL	NULL	NULL	NULL	NULL	NULL	ELF1_full:ELF1;EP300.p2:EP300;IRF1:IRF1;M0435_1.02:Zkscan5;M4453_1.02:BCL11A;M4478_1.02:STAT3;M4545_1.02:ZNF683;M4635_1.02:STAT2;M6204_1.02:ELF2;M6224_1.02:ETV7;M6226_1.02:FEV;M6339_1.02:MECP2;STAT1:STAT1;STAT5{A:STAT5{A,B};h-ETV6:ETV6;m-EHF:EHF;	IRF1:IRF1;M4545_1.02:ZNF683;STAT5{A:STAT5{A,B};
chr1	207491376	rs9429779	A	G	0	1	0.00649977	0	6	NULL	NULL	NULL	NULL	NULL	NULL	NULL	NULL	NULL	NULL	NULL	NULL	NULL	NULL	NULL	NULL	NULL	NULL	NULL	M4453_1.02:BCL11A;M5753_1.02:PROX1;MA0149.1:EWSR1-FLI1;	MA0149.1:EWSR1-FLI1;ZN350_f1:ZNF350;
chr1	207492716	rs4618971	T	C	0	1	0.0699183	0	6	NULL	NULL	NULL	NULL	NULL	NULL	NULL	NULL	NULL	NULL	NULL	NULL	NULL	NULL	NULL	NULL	NULL	NULL	NULL	M1915_1.02:ZNF76;MA0088.2:ZNF143;SRY_DBD_4:SRY;ZN143_si:ZNF143;	M1915_1.02:ZNF76;MA0088.2:ZNF143;ZNF143.p2:ZNF143;
chr1	207493845	rs9429780	C	G	0	0	0.0120279	0	6	NULL	NULL	NULL	NULL	NULL	NULL	NULL	NULL	NULL	NULL	NULL	NULL	NULL	NULL	NULL	NULL	NULL	NULL	NULL	M0424_1.02:SNAI3;M2298_1.02:MEIS1;UP00045_1:Maf;UP00122_1:Tgif1;UP00186_1:Meis1;UP00210_1:Mrg2;UP00226_1:Mrg1;UP00258_1:Tgif2;cell08_Tgif1_2342:Tgif1;
chr1	207493877	rs9429781	T	G	0	0	-0.0198752	0	6	NULL	NULL	NULL	NULL	NULL	NULL	NULL	NULL	NULL	NULL	NULL	NULL	NULL	NULL	NULL	NULL	NULL	NULL	NULL	FOXD3.p2:FOXD3;UP00161_1:Hmbox1;	FOXD3.p2:FOXD3;TEAD4_f1:TEAD4;
chr1	207493958	rs9429941	A	T	0	0	-0.0137901	0	6	NULL	NULL	NULL	NULL	NULL	NULL	NULL	NULL	NULL	NULL	NULL	NULL	NULL	NULL	NULL	NULL	NULL	NULL	NULL		M6555_1.02:ZNF333;MEOX2_DBD_3:MEOX2;UP00016_1:Sr;UP00122_1:Tgif1;UP00217_1:Hoxa10;
chr1	207495102	rs7525170	A	G	0	0	0.00535313	0	6	NULL	NULL	NULL	NULL	NULL	NULL	NULL	NULL	NULL	NULL	NULL	NULL	NULL	NULL	NULL	NULL	NULL	NULL	NULL
chr1	207495285	rs9429942	T	C	0	0	0.00461395	0	6	NULL	NULL	NULL	NULL	NULL	NULL	NULL	NULL	NULL	NULL	NULL	NULL	NULL	NULL	NULL	NULL	NULL	NULL	NULL	M0635_1.02:DMRTC2;POU5F1P1_DBD_2:POU5F1P1;UP00042_1:Gm397;UP00211_1:Pou3f3;	M0635_1.02:DMRTC2;M5711_1.02:PAX9;M5738_1.02:POU3F4;MA0627.1:Pou2f3;MA0786.1:POU3F1;PO2F2_si:PO2F2;POU5F1P1_DBD_2:POU5F1P1;Pou2f2_DBD_1:Pou2f2;UP00191_1:Pou2f2;UP00211_1:Pou3f3;
chr1	207497924	rs4844597	T	C	0	1	0.0177976	0	6	NULL	NULL	NULL	NULL	NULL	NULL	NULL	NULL	NULL	NULL	NULL	NULL	NULL	NULL	NULL	NULL	NULL	NULL	NULL	M4605_1.02:Zfp369;	M0198_1.02:SOHLH2;M1668_1.02:PRKRIR;
chr1	207498131	rs4274065	T	C	0	1	0.0846599	0	6	NULL	NULL	NULL	NULL	NULL	NULL	NULL	NULL	NULL	NULL	NULL	NULL	NULL	NULL	NULL	NULL	NULL	NULL	NULL	M1923_1.02:MYB;M4840_1.02:FEZF1;MA0786.1:POU3F1;POU3F3_DBD_1:POU3F3;	M0428_1.02:ZNF691;M1923_1.02:MYB;M4840_1.02:FEZF1;MA0108.1:TBP;TBP.p2:TBP;
chr1	207500600	rs7533520	A	G	0	0	-0.0988392	0	6	NULL	NULL	NULL	NULL	NULL	NULL	NULL	NULL	NULL	NULL	NULL	NULL	NULL	NULL	NULL	NULL	NULL	NULL	NULL		TEAD1_full_2:TEAD1;
chr1	207503259	rs4310446	T	C	0	0	-0.00219293	0	6	NULL	NULL	NULL	NULL	NULL	NULL	NULL	NULL	NULL	NULL	NULL	NULL	NULL	NULL	NULL	NULL	NULL	NULL	NULL	M1027_1.02:HOXA6;M1054_1.02:Bsx;M1070_1.02:HOXC5;M6504_1.02:TBX3;cell08_Hoxb4_2627:Hoxb4;
chr1	207503423	rs9429945	T	C	0	0	-0.00683779	0	6	NULL	NULL	NULL	NULL	NULL	NULL	NULL	NULL	NULL	NULL	NULL	NULL	NULL	NULL	NULL	NULL	NULL	NULL	NULL	MA0844.1:XBP1;
chr1	207504141	rs7536931	A	G	0	0	0.152341	1	6	NULL	NULL	NULL	NULL	NULL	NULL	NULL	NULL	NULL	NULL	NULL	NULL	NULL	NULL	NULL	NULL	NULL	NULL	NULL	HESX1_DBD_2:HESX1;LHX9_DBD_2:LHX9;MA0782.1:PKNOX1;MA0796.1:TGIF1;MEIS2_DBD_1:MEIS2;Meis3_DBD_2:Meis3;PKNX1_si:PKNX1;Pknox2_DBD:Pknox2;UP00122_1:Tgif1;UP00186_1:Meis1;UP00203_1:Pknox1;UP00205_1:Pknox2;UP00210_1:Mrg2;UP00226_1:Mrg1;UP00258_1:Tgif2;	M0424_1.02:SNAI3;M2298_1.02:MEIS1;M2299_1.02:MYF5;M4971_1.02:FERD3L;M5636_1.02:MSC;M6358_1.02:NEUROD1;M6441_1.02:PTF1A;MA0521.1:Tcf12;MA0667.1:MYF6;MA0782.1:PKNOX1;MA0796.1:TGIF1;MA0816.1:Ascl2;MA0832.1:Tcf21;MEIS2_DBD_1:MEIS2;Meis3_DBD_2:Meis3;PKNX1_si:PKNX1;Pknox2_DBD:Pknox2;TAL1_f2:TAL1;UP00099_1:Ascl2;UP00122_1:Tgif1;UP00186_1:Meis1;UP00203_1:Pknox1;UP00205_1:Pknox2;UP00210_1:Mrg2;UP00226_1:M…
chr1	207505962	rs4844600	A	G	0	0	-0.00199893	0	6	NULL	NULL	NULL	NULL	NULL	NULL	NULL	NULL	NULL	NULL	NULL	NULL	NULL	NULL	NULL	NULL	294		Astro:MAD2L2;Astro:MAD2L2;Astro:MAD2L2;	NR6A1.p2:NR6A1;	IRF1:IRF1;IRF3_full:IRF3;M4635_1.02:STAT2;
chr1	207510847	rs12037841	T	G	0	0	-0.014405	0	6	0.989117	-0.0504456	NULL	NULL	NULL	NULL	NULL	NULL	NULL	NULL	NULL	NULL	NULL	NULL	NULL	NULL	295		Astro:MAD2L2;Astro:MAD2L2;Astro:MAD2L2;	M0630_1.02:DMRT1;M0632_1.02:DMRTA2;M0636_1.02:ENSOANG00000013938;MA0610.1:DMRT3;	M0636_1.02:ENSOANG00000013938;MA0610.1:DMRT3;PAX2_DBD:PAX2;
chr1	207512441	rs4266886	T	C	0	0	-0.0130346	0	6	0.583807	0.0491212	NULL	NULL	NULL	NULL	NULL	NULL	NULL	NULL	NULL	NULL	NULL	NULL	NULL	NULL	NULL	NULL	NULL	M6295_1.02:HOXB1;MA0083.3:SRF;SOX15_full_3:SOX15;SRY_DBD_4:SRY;UP00077_1:Sr;	MA0083.3:SRF;
chr1	207512620	rs4562624	A	C	0	0	-0.0195031	0	6	0.822692	0.129416	NULL	NULL	NULL	NULL	NULL	NULL	NULL	NULL	NULL	NULL	NULL	NULL	NULL	NULL	NULL	NULL	NULL	UP00107_1:Nkx2-4;UP00147_1:Nkx2-6;UP00249_1:Nkx2-5;	HOXD13_DBD_2:HOXD13;MA0651.1:HOXC11;MA0873.1:HOXD12;MA0906.1:HOXC12;MA0907.1:HOXC13;UP00117_1:Hoxd11;UP00135_1:Hoxc12;UP00177_1:Hoxd12;UP00183_1:Hoxa13;UP00235_1:Hoxc11;UP00245_1:Hoxc10;UP00246_1:Hoxa11;
chr1	207518704	rs6656401	A	G	0	0	0.0119802	0	6	0.123796	-0.0955421	NULL	NULL	NULL	NULL	NULL	NULL	NULL	NULL	NULL	NULL	NULL	NULL	NULL	NULL	NULL	NULL	NULL	MA0528.1:ZNF263;	MA0528.1:ZNF263;
chr1	207524699	rs6661489	T	C	0	0	0.0354717	0	6	0.718238	0.0663371	NULL	NULL	NULL	NULL	NULL	NULL	NULL	NULL	NULL	NULL	NULL	NULL	NULL	NULL	NULL	NULL	NULL	UP00180_1:Hoxd13;	M2316_1.02:Stat6;
chr1	207527003	rs9429784	G	A	0	0	-0.0516923	0	6	NULL	NULL	NULL	NULL	NULL	NULL	NULL	NULL	NULL	NULL	NULL	NULL	NULL	NULL	NULL	NULL	NULL	NULL	NULL	M6251_1.02:FUBP1;M6311_1.02:IRF5;	FOXG1_DBD_1:FOXG1;FOXJ3_DBD_2:FOXJ3;HMGA1:HMGA1;M5976_1.02:ZNF713;M6311_1.02:IRF5;
chr1	207537608	rs4083631	A	G	0	0	0.0493126	0	6	NULL	NULL	NULL	NULL	NULL	NULL	NULL	NULL	NULL	NULL	NULL	NULL	NULL	NULL	NULL	NULL	NULL	NULL	NULL	HLF.p2:HLF;TEF_f1:TEF;	HLF.p2:HLF;
chr1	207556163	rs1462682772	A	G	0	0	0.0487632	0	6	NULL	NULL	NULL	NULL	NULL	NULL	NULL	NULL	NULL	NULL	NULL	NULL	NULL	NULL	NULL	NULL	NULL	NULL	NULL	HLF.p2:HLF;TEF_f1:TEF;	HLF.p2:HLF;
chr1	207562635	rs71635145	A	T	0	0	0.041084	0	6	NULL	NULL	NULL	NULL	NULL	NULL	NULL	NULL	NULL	NULL	NULL	NULL	NULL	NULL	NULL	NULL	NULL	NULL	NULL	sci09.v2_Osr1_3033:Osr1;
chr1	207564732	rs7515905	T	C	0	0	0.0454219	0	6	0.000925142	0.285934	NULL	NULL	NULL	NULL	NULL	NULL	NULL	NULL	NULL	NULL	NULL	NULL	NULL	NULL	NULL	NULL	NULL	M0427_1.02:Dnajc21;M4484_1.02:ZNF143;M4527_1.02:SMARCC2;M4618_1.02:ETS1;M4692_1.02:SIX5;M6553_1.02:ZNF219;RREB1.p2:RREB1;SP1_DBD:SP1;	M1906_1.02:SP1;M4484_1.02:ZNF143;M4527_1.02:SMARCC2;M4618_1.02:ETS1;M5209_1.02:SP5;M6553_1.02:ZNF219;MA0079.2:SP1;MA0685.1:SP4;SP1.p2:SP1;SP1_DBD:SP1;
chr1	207565782	rs3886100	A	G	1	0	0.112485	1	6	NULL	NULL	NULL	NULL	NULL	NULL	NULL	NULL	NULL	NULL	NULL	NULL	NULL	NULL	NULL	NULL	NULL	NULL	NULL	M1841_1.02:AR;M1935_1.02:NR3C1;M4428_1.02:NR3C1;M4440_1.02:NR3C1;M6109_1.02:Vdr;M6504_1.02:TBX3;MA0113.2:NR3C1;MA0113.3:NR3C1;MA0693.1:Vdr;MA0727.1:NR3C2;VDR_f2:VDR;	M1935_1.02:NR3C1;M6379_1.02:NKX3-2;M6504_1.02:TBX3;MA0113.2:NR3C1;
chr1	207573951	rs1752684	A	G	0	0	-0.0142062	0	6	0.217745	-0.00344048	NULL	NULL	NULL	NULL	NULL	NULL	NULL	NULL	NULL	NULL	NULL	NULL	NULL	NULL	NULL	NULL	NULL	Irx3_DBD:Irx3;M5581_1.02:IRX2;M5582_1.02:IRX5;M6037_1.02:IRX1;NANOG:NANOG;	Irx3_DBD:Irx3;M6037_1.02:IRX1;
chr1	207577223	rs679515	T	C	0	0	0.0108183	0	6	0.117325	0.0983312	NULL	NULL	NULL	NULL	NULL	NULL	NULL	NULL	NULL	NULL	NULL	NULL	NULL	NULL	NULL	NULL	NULL	FOXO6_DBD_3:FOXO6;M4551_1.02:ZNF274;M4653_1.02:Zfp110;RBPJ.p2:RBPJ;	FOXO6_DBD_3:FOXO6;M4551_1.02:ZNF274;M4653_1.02:Zfp110;M5711_1.02:PAX9;M6499_1.02:RBPJ;NR0B1_si:NR0B1;PAX8.p2:PAX8;RBPJ.p2:RBPJ;ZBTB4_si:ZBTB4;
chr1	207580000	rs2274566	T	C	0	0	-0.0829316	0	6	NULL	NULL	NULL	NULL	NULL	NULL	NULL	NULL	NULL	NULL	NULL	NULL	NULL	NULL	NULL	NULL	NULL	NULL	NULL	IKZF1.p2:IKZF1;M6418_1.02:PITX2;MA0101.1:REL;PITX1..3.p2:PITX1;PITX2;PITX3;UP00265_1:Pitx3;	IKZF1.p2:IKZF1;M6418_1.02:PITX2;MA0101.1:REL;STAT5{A:STAT5{A,B};UP00265_1:Pitx3;
chr1	207611623	rs3818361	A	G	0	0	-0.0214543	0	6	0.287831	0.0840579	NULL	NULL	NULL	NULL	NULL	NULL	NULL	NULL	NULL	NULL	NULL	NULL	NULL	NULL	NULL	NULL	NULL	HMG_box:HMG_box;SRY_DBD_2:SRY;UP00030_1:Sox1;UP00034_1:Sox7;UP00054_1:Tcf;UP00058_1:Tcf;UP00062_1:Sox4;
chr1	207612807	rs7519119	A	G	0	0	-0.0264742	0	6	NULL	NULL	NULL	NULL	NULL	NULL	NULL	NULL	NULL	NULL	NULL	NULL	NULL	NULL	NULL	NULL	NULL	NULL	NULL	HTF4_f1:HTF4;M0216_1.02:NHLH2;M1923_1.02:MYB;M2299_1.02:MYF5;M2321_1.02:TP63;M6346_1.02:MLXIPL;M6355_1.02:MYOG;M6358_1.02:NEUROD1;MA0521.1:Tcf12;MA0522.1:Tcf3;MA0597.1:THAP1;MA0816.1:Ascl2;MLXPL_f1:MLXPL;P53_f2:TP53;UP00099_1:Ascl2;	M2321_1.02:TP63;M5971_1.02:ZKSCAN3;M6106_1.02:Trp73;MA0861.1:TP73;P53_f2:TP53;ZNF306_full:ZNF306;
chr1	207612878	rs7542544	A	C	0	0	-0.00584192	0	6	NULL	NULL	NULL	NULL	NULL	NULL	NULL	NULL	NULL	NULL	NULL	NULL	NULL	NULL	NULL	NULL	NULL	NULL	NULL		M4484_1.02:ZNF143;PURA_f1:PURA;
chr1	207612944	rs6701713	A	G	0	1	0.657729	1	6	7.99e-33	1.34	NULL	NULL	NULL	NULL	NULL	NULL	NULL	NULL	NULL	NULL	NULL	NULL	NULL	NULL	NULL	NULL	NULL	M6358_1.02:NEUROD1;	CTCF_full:CTCF;M0176_1.02:Tcfap4;M0195_1.02:Msc;M2264_1.02:ATOH1;M5116_1.02:ATOH8;M5804_1.02:SCRT1;M5805_1.02:SCRT2;M6358_1.02:NEUROD1;MA0669.1:NEUROG2;MA0832.1:Tcf21;TAL1_f2:TAL1;TFE2_f2:TFE2;UP00031_1:Zbtb3;
chr1	207613197	rs2093761	A	G	0	0	0.118008	1	6	8.49e-08	0.585	NULL	NULL	NULL	NULL	NULL	NULL	NULL	NULL	NULL	NULL	NULL	NULL	NULL	NULL	NULL	NULL	NULL
chr1	207613483	rs2093760	A	G	0	0	-0.00494169	0	6	0.399687	-0.00436738	NULL	NULL	NULL	NULL	NULL	NULL	NULL	NULL	NULL	NULL	NULL	NULL	NULL	NULL	NULL	NULL	NULL
chr1	207615924	rs11576522	A	G	0	0	-0.00571667	0	6	NULL	NULL	NULL	NULL	NULL	NULL	NULL	NULL	NULL	NULL	NULL	NULL	NULL	NULL	NULL	NULL	NULL	NULL	NULL
chr1	207619564	rs12036785	A	C	1	0	0.130298	1	6	NULL	NULL	NULL	NULL	NULL	NULL	NULL	NULL	NULL	NULL	NULL	NULL	NULL	NULL	NULL	NULL	NULL	NULL	NULL	M1458_1.02:RORB;RXR{A:RXR{A,B};UP00066_1:Hnf4;sci09.v2_Nr2f2_2192:Nr2f2;	M1458_1.02:RORB;M6483_1.02:SP4;RXR{A:RXR{A,B};UP00053_1:Rxra;UP00066_1:Hnf4;sci09.v2_Nr2f2_2192:Nr2f2;
chr1	207621975	rs2296160	A	G	0	0	-0.0351439	0	6	NULL	NULL	NULL	NULL	NULL	NULL	NULL	NULL	NULL	NULL	NULL	NULL	NULL	NULL	NULL	NULL	NULL	NULL	NULL	MA0088.2:ZNF143;UP00026_1:Zscan4;	M0408_1.02:ZKSCAN1;UP00026_1:Zscan4;UP00042_1:Gm397;sci09.v2_Gm397_1753:Gm397;
chr1	207622720	rs61822977	A	G	0	0	-0.0216857	0	6	NULL	NULL	NULL	NULL	NULL	NULL	NULL	NULL	NULL	NULL	NULL	NULL	NULL	NULL	NULL	NULL	NULL	NULL	NULL	HEN1_si:HEN1;M2304_1.02:Nr5a2;M4667_1.02:REST;M6358_1.02:NEUROD1;REST.p3:REST;TLX1..3_NFIC{dimer}.p2:TLX1..3::NFIC;UP00099_1:Ascl2;	HEN1_si:HEN1;HES1.p2:HES1;M4667_1.02:REST;M6270_1.02:NHLH1;M6358_1.02:NEUROD1;M6539_1.02:ZBTB7B;M6556_1.02:ZNF350;REST.p3:REST;TLX1..3_NFIC{dimer}.p2:TLX1..3::NFIC;UP00099_1:Ascl2;
chr1	207623493	rs12032780	A	G	0	0	0.0151969	0	6	NULL	NULL	NULL	NULL	NULL	NULL	NULL	NULL	NULL	NULL	NULL	NULL	NULL	NULL	NULL	NULL	NULL	NULL	NULL	PO3F1_f1:PO3F1;
chr1	207623552	rs10863417	A	T	0	0	-0.00433567	0	6	0.275914	0.164312	NULL	NULL	NULL	NULL	NULL	NULL	NULL	NULL	NULL	NULL	NULL	NULL	NULL	NULL	NULL	NULL	NULL	TBX21_full_1:TBX21;UP00097_1:Mtf;ZNF143.p2:ZNF143;sci09.v2_Gm397_1753:Gm397;	M0398_1.02:ZSCAN10;M1915_1.02:ZNF76;NR6A1.p2:NR6A1;ZNF143.p2:ZNF143;
chr1	207624893	rs10863418	C	G	0	0	0.00192131	0	6	NULL	NULL	NULL	NULL	NULL	NULL	NULL	NULL	NULL	NULL	NULL	NULL	NULL	NULL	NULL	NULL	NULL	NULL	NULL
chr1	207625349	rs10779335	C	T	0	0	-0.00469576	0	6	0.649616	-0.074715	NULL	NULL	NULL	NULL	NULL	NULL	NULL	NULL	NULL	NULL	NULL	NULL	NULL	NULL	NULL	NULL	NULL		MA0113.1:NR3C1;
chr1	207625371	rs10779336	T	G	0	0	-0.0027709	0	6	NULL	NULL	NULL	NULL	NULL	NULL	NULL	NULL	NULL	NULL	NULL	NULL	NULL	NULL	NULL	NULL	NULL	NULL	NULL	UP00033_1:Zfp41;	M6387_1.02:NR1I3;VDR_f2:VDR;
chr1	207625796	rs11579070	A	G	0	0	0.00911076	0	6	NULL	NULL	NULL	NULL	NULL	NULL	NULL	NULL	NULL	NULL	NULL	NULL	NULL	NULL	NULL	NULL	NULL	NULL	NULL	BACH2.p2:BACH2;M4526_1.02:SMARCC1;M4607_1.02:Fos;M4623_1.02:JUNB;M6162_1.02:ARNTL;M6391_1.02:NR2E3;	BACH2.p2:BACH2;M4526_1.02:SMARCC1;M4607_1.02:Fos;M4623_1.02:JUNB;M6162_1.02:ARNTL;M6383_1.02:NR1H2;
chr1	207626529	rs10863420	A	C	0	0	0.0467693	0	6	0.0415223	0.267141	NULL	NULL	NULL	NULL	NULL	NULL	NULL	NULL	NULL	NULL	NULL	NULL	NULL	NULL	NULL	NULL	NULL	M6441_1.02:PTF1A;
chr1	207627044	rs1830763	A	C	0	0	-0.0171288	0	6	0.672586	-0.0187786	NULL	NULL	NULL	NULL	NULL	NULL	NULL	NULL	NULL	NULL	NULL	NULL	NULL	NULL	NULL	NULL	NULL	AIRE.p2:AIRE;CDX1:CDX1;FOXD3.p2:FOXD3;FOXJ2_DBD_1:FOXJ2;FOXJ3_DBD_2:FOXJ3;FOX{F1:FOX{F1,F2};FOX{I1: FOX{I1,J2};HMGA1:HMGA1;HXC6_f1:HXC6;M0131_1.02:Ahctf1;M6234_1.02:FOXA3;M6238_1.02:FOXF1;M6243_1.02:FOXN2;M6299_1.02:HOXC6;M6399_1.02:ONECUT2;NKX3-1.p2:NKX3-1;NKX31_si:NKX3-1;ONEC2_si:ONEC2;ONECUT3_DBD:ONECUT3;UP00025_1:Foxk1;UP00039_1:Foxj3;UP00061_1:Foxl1;UP00073_1:Foxa2;UP00244_1:Tlx2;UP00255_1:D…	AIRE.p2:AIRE;CDX1:CDX1;FOXG1_DBD_1:FOXG1;FOX{F1:FOX{F1,F2};FOX{I1: FOX{I1,J2};HXC6_f1:HXC6;M6238_1.02:FOXF1;M6243_1.02:FOXN2;M6299_1.02:HOXC6;PO3F2_si:PO3F2;UP00025_1:Foxk1;UP00039_1:Foxj3;UP00061_1:Foxl1;UP00073_1:Foxa2;ZBTB16.p2:ZBTB16;
chr1	207627064	rs12028134	A	T	0	0	-0.00769279	0	6	NULL	NULL	NULL	NULL	NULL	NULL	NULL	NULL	NULL	NULL	NULL	NULL	NULL	NULL	NULL	NULL	NULL	NULL	NULL	AIRE.p2:AIRE;ARI3A_do:ARI3A;ARX_DBD:ARX;Arx_DBD:Arx;FOXD3.p2:FOXD3;FOXG1_DBD_1:FOXG1;HMGA1:HMGA1;HXC6_f1:HXC6;M6147_1.02:ARID3A;M6243_1.02:FOXN2;M6299_1.02:HOXC6;MA0135.1:Lhx3;NKX6-1:NKX6-1;UP00037_1:Zfp105;UP00105_1:Pou3f4;UP00121_1:Hoxd10;UP00129_1:Pou3f1;UP00130_1:Lhx3;UP00218_1:Dbx2;UP00244_1:Tlx2;UP00255_1:Dbx1;Uncx_DBD_1:Uncx;ZBTB16.p2:ZBTB16;	AIRE.p2:AIRE;ALX1.p2:ALX1;ALX3_full_2:ALX3;ARI3A_do:ARI3A;ARX_DBD:ARX;Arx_DBD:Arx;CART1_DBD:CART1;FOXD3.p2:FOXD3;HMGA1:HMGA1;M5348_1.02:DRGX;M5584_1.02:ISX;M5714_1.02:PHOX2A;M6147_1.02:ARID3A;MA0135.1:Lhx3;MA0681.1:Phox2b;NKX6-1:NKX6-1;UP00105_1:Pou3f4;UP00129_1:Pou3f1;UP00130_1:Lhx3;Uncx_DBD_1:Uncx;ZBTB16.p2:ZBTB16;
chr1	207627210	rs1408078	T	C	0	0	-0.000927171	0	6	0.547062	-0.00392064	NULL	NULL	NULL	NULL	NULL	NULL	NULL	NULL	NULL	NULL	NULL	NULL	NULL	NULL	NULL	NULL	NULL	HOX{A5:HOX{A5,B5};	HOX{A5:HOX{A5,B5};M0427_1.02:Dnajc21;M6483_1.02:SP4;RREB1.p2:RREB1;ZNF148.p2:ZNF148;
chr1	207629207	rs4844610	A	C	0	0	-0.0161371	0	6	0.231607	-0.253312	NULL	NULL	NULL	NULL	NULL	NULL	NULL	NULL	NULL	NULL	NULL	NULL	NULL	NULL	NULL	NULL	NULL	FOXJ2_DBD_1:FOXJ2;FOXJ3_DBD_2:FOXJ3;	FOXJ2_DBD_1:FOXJ2;FOXJ3_DBD_2:FOXJ3;
chr1	207629676	rs11803956	T	C	0	0	0.00730056	0	6	NULL	NULL	NULL	NULL	NULL	NULL	NULL	NULL	NULL	NULL	NULL	NULL	NULL	NULL	NULL	NULL	NULL	NULL	NULL	ARID5B.p2:ARID5B;	ARID5B.p2:ARID5B;M1358_1.02:TERF2;ZNF410_DBD:ZNF410;
chr1	207629919	rs12041437	A	C	0	0	-0.00335464	0	6	NULL	NULL	NULL	NULL	NULL	NULL	NULL	NULL	NULL	NULL	NULL	NULL	NULL	NULL	NULL	NULL	NULL	NULL	NULL	ALX1.p2:ALX1;	TEAD4_f1:TEAD4;UP00096_1:Sox1;ZNF784_full:ZNF784;
chr1	207630250	rs12034383	A	G	0	0	-0.00654106	0	6	NULL	NULL	NULL	NULL	NULL	NULL	NULL	NULL	NULL	NULL	NULL	NULL	NULL	NULL	NULL	NULL	332		MG:SNORA59A;MG:SNORA59A;	M0633_1.02:DMRT2;M0635_1.02:DMRTC2;ZNF410_DBD:ZNF410;	gd09_Nsy-7_deBruijn:Nsy-7;
chr1	207630796	rs1408077	A	C	0	0	0.0157414	0	6	0.923864	0.1474	NULL	NULL	NULL	NULL	NULL	NULL	NULL	NULL	NULL	NULL	NULL	NULL	NULL	NULL	NULL	NULL	NULL	NANOG:NANOG;	M4453_1.02:BCL11A;NANOG:NANOG;
chr1	207631538	rs17186848	T	C	0	0	-0.00444903	0	6	NULL	NULL	NULL	NULL	NULL	NULL	NULL	NULL	NULL	NULL	NULL	NULL	NULL	NULL	NULL	NULL	NULL	NULL	NULL	MA0080.4:SPI1;SPIB_DBD:SPIB;Spic_DBD:Spic;UP00085_1:Sfpi1;UP00086_1:Irf3;	MA0080.4:SPI1;
chr1	207633385	rs6697005	A	G	0	0	-0.0360735	0	6	0.764653	-0.052901	NULL	NULL	NULL	NULL	NULL	NULL	NULL	NULL	NULL	NULL	NULL	NULL	NULL	NULL	NULL	NULL	NULL	MA0627.1:Pou2f3;POU5F1P1_DBD_2:POU5F1P1;Pou2f2_DBD_1:Pou2f2;UP00191_1:Pou2f2;	M5838_1.02:SOX8;MA0627.1:Pou2f3;POU5F1P1_DBD_2:POU5F1P1;Pou2f2_DBD_1:Pou2f2;SOX9_full_1:SOX9;UP00191_1:Pou2f2;
chr1	207633644	rs11803366	T	C	0	0	-0.00339357	0	6	NULL	NULL	NULL	NULL	NULL	NULL	NULL	NULL	NULL	NULL	NULL	NULL	NULL	NULL	NULL	NULL	NULL	NULL	NULL	ARI3A_do:ARI3A;M2316_1.02:Stat6;M6147_1.02:ARID3A;	ARI3A_do:ARI3A;
chr1	207669277	rs114644769	T	C	0	1	-0.00255218	0	6	NULL	NULL	NULL	NULL	NULL	NULL	NULL	NULL	NULL	NULL	NULL	NULL	NULL	NULL	NULL	NULL	NULL	NULL	NULL	M2304_1.02:Nr5a2;M6126_1.02:Esrrb;M6498_1.02:NR5A1;	M2304_1.02:Nr5a2;M6126_1.02:Esrrb;M6498_1.02:NR5A1;
chr1	207677194	rs11118328	T	C	0	0	-0.037449	0	6	0.727499	-0.000651775	NULL	NULL	NULL	NULL	NULL	NULL	NULL	NULL	NULL	NULL	NULL	NULL	NULL	NULL	NULL	NULL	NULL	GCM1_full_1:GCM1;HES5_DBD_2:HES5;HES7_DBD:HES7;HEY2_f1:HEY2;HMX1.p2:HMX1;HTF4_f1:HTF4;M2299_1.02:MYF5;M6316_1.02:TCF4;M6468_1.02:SNAI1;MA0521.1:Tcf12;MA0745.1:SNAI2;MA0782.1:PKNOX1;MA0816.1:Ascl2;Meis3_DBD_2:Meis3;PURA_f1:PURA;THB_do:THB;UP00203_1:Pknox1;ZEB1.p2:ZEB1;sci09.v2_Tcfe2a_3865:Tcfe2a;	GCM1_full_1:GCM1;
chr1	207685182	rs12738067	C	G	0	0	0.00746618	0	6	NULL	NULL	NULL	NULL	NULL	NULL	NULL	NULL	NULL	NULL	NULL	NULL	NULL	NULL	NULL	NULL	NULL	NULL	NULL
chr1	207686264	rs149342796	T	C	0	0	0.0230817	0	6	NULL	NULL	NULL	NULL	NULL	NULL	NULL	NULL	NULL	NULL	NULL	NULL	NULL	NULL	NULL	NULL	NULL	NULL	NULL	M5838_1.02:SOX8;SOX10_full_2:SOX10;SOX9_full_1:SOX9;SRY_DBD_2:SRY;	M5838_1.02:SOX8;SOX10_full_2:SOX10;SOX9_full_1:SOX9;SRY_DBD_2:SRY;
chr1	207689353	rs36019152	A	T	0	0	0.00914197	0	6	NULL	NULL	NULL	NULL	NULL	NULL	NULL	NULL	NULL	NULL	NULL	NULL	NULL	NULL	NULL	NULL	NULL	NULL	NULL	ARI3A_do:ARI3A;HXC8_f1:HXC8;M1583_1.02:BBX;M6300_1.02:HOXC8;MA0029.1:Mecom;PBX3_f2:PBX3;UP00012_1:Bbx;UP00055_1:Hbp;	HXC8_f1:HXC8;M6225_1.02:MECOM;M6300_1.02:HOXC8;MA0029.1:Mecom;
chr1	207695627	rs58817628	C	G	0	0	0.00428768	0	6	NULL	NULL	NULL	NULL	NULL	NULL	NULL	NULL	NULL	NULL	NULL	NULL	NULL	NULL	NULL	NULL	NULL	NULL	NULL		GCR_si:GCR;
chr1	207698945	rs7527798	T	C	1	0	0.192944	1	6	NULL	NULL	NULL	NULL	NULL	NULL	NULL	NULL	NULL	NULL	NULL	NULL	NULL	NULL	NULL	NULL	NULL	NULL	NULL		M4639_1.02:Yy1;M4840_1.02:FEZF1;
chr1	207699250	rs12729569	A	G	0	0	0.015309	0	6	NULL	NULL	NULL	NULL	NULL	NULL	NULL	NULL	NULL	NULL	NULL	NULL	NULL	NULL	NULL	NULL	NULL	NULL	NULL		M0423_1.02:Zfp410;
chr1	207699312	rs12748243	T	C	0	0	-0.0538214	0	6	NULL	NULL	NULL	NULL	NULL	NULL	NULL	NULL	NULL	NULL	NULL	NULL	NULL	NULL	NULL	NULL	NULL	NULL	NULL	GCR_do:GCR;	GCR_do:GCR;M6338_1.02:NR3C2;MAZ.p2:MAZ;MCR_f1:MCR;NR3C1.p2:NR3C1;
chr1	207699850	rs11118410	A	G	0	0	0.0154733	0	6	NULL	NULL	NULL	NULL	NULL	NULL	NULL	NULL	NULL	NULL	NULL	NULL	NULL	NULL	NULL	NULL	NULL	NULL	NULL	M4604_1.02:ZNF263;M6154_1.02:ATF5;MA0528.1:ZNF263;ZNF784_full:ZNF784;	FOXO6_DBD_3:FOXO6;M4604_1.02:ZNF263;MA0528.1:ZNF263;MA0729.1:RARA;NKX2-1:NKX2-1;SNAI2_f1:SNAI2;SRBP2_f1:SREBF2;TWST1_f1:TWST1;
chr1	207700556	rs35823863	C	G	0	0	-0.0075027	0	6	NULL	NULL	NULL	NULL	NULL	NULL	NULL	NULL	NULL	NULL	NULL	NULL	NULL	NULL	NULL	NULL	NULL	NULL	NULL	ERR3_f1:ERR3;ESRRB:ESRRB;M2304_1.02:Nr5a2;M6126_1.02:Esrrb;M6498_1.02:NR5A1;
chr1	207701394	rs34828104	C	G	0	0	0.0733237	0	6	NULL	NULL	NULL	NULL	NULL	NULL	NULL	NULL	NULL	NULL	NULL	NULL	NULL	NULL	NULL	NULL	NULL	NULL	NULL	E2F2_DBD_1:E2F2;M1507_1.02:LCOR;M5660_1.02:NFIA;MA0009.1:T;MA0670.1:NFIA;TBR1_full:TBR1;UP00068_1:Eomes;	Esrra_DBD_1:Esrra;
chr1	207702086	rs12073783	A	G	0	0	0.0148915	0	6	NULL	NULL	NULL	NULL	NULL	NULL	NULL	NULL	NULL	NULL	NULL	NULL	NULL	NULL	NULL	NULL	NULL	NULL	NULL		M6346_1.02:MLXIPL;MLXPL_f1:MLXPL;
chr1	207702178	rs4306131	T	G	0	0	-0.112479	1	6	NULL	NULL	NULL	NULL	NULL	NULL	NULL	NULL	NULL	NULL	NULL	NULL	NULL	NULL	NULL	NULL	NULL	NULL	NULL	M0176_1.02:Tcfap4;M6554_1.02:ZNF238;TFE2_f2:TFE2;ZN238_f1:ZNF238;
chr1	207702192	rs7537669	T	C	0	0	0.0797616	0	6	NULL	NULL	NULL	NULL	NULL	NULL	NULL	NULL	NULL	NULL	NULL	NULL	NULL	NULL	NULL	NULL	NULL	NULL	NULL	M6225_1.02:MECOM;MA0029.1:Mecom;MEOX2_DBD_3:MEOX2;UP00016_1:Sr;UP00071_1:Sox2;
chr1	207704070	rs34168498	T	G	0	0	0.0019493	0	6	NULL	NULL	NULL	NULL	NULL	NULL	NULL	NULL	NULL	NULL	NULL	NULL	NULL	NULL	NULL	NULL	NULL	NULL	NULL	HNF1A.p2:HNF1A;HXB6_f1:HXB6;HXB8_do:HXB8;HXC6_f1:HXC6;M5743_1.02:POU4F3;M6204_1.02:ELF2;M6226_1.02:FEV;M6296_1.02:HOXB6;M6298_1.02:HOXB8;M6299_1.02:HOXC6;M6399_1.02:ONECUT2;MA0135.1:Lhx3;MA0156.1:FEV;MA0474.1:Erg;MA0621.1:mix-a;MA0683.1:POU4F2;MA0898.1:Hmx3;MA0910.1:Hoxd8;ONEC2_si:ONEC2;UP00014_1:Sox1;UP00063_1:Hoxa3;UP00090_1:Elf;UP00104_1:Hmx1;UP00105_1:Pou3f4;UP00108_1:Alx;UP00113_1:Hoxc4;UP00…	HXB6_f1:HXB6;HXB8_do:HXB8;HXC6_f1:HXC6;M6204_1.02:ELF2;M6296_1.02:HOXB6;M6298_1.02:HOXB8;M6299_1.02:HOXC6;M6399_1.02:ONECUT2;MA0135.1:Lhx3;MA0474.1:Erg;ONEC2_si:ONEC2;UP00014_1:Sox1;UP00143_1:Obox5;
chr1	207707632	rs34626131	A	C	0	0	0.0117602	0	6	NULL	NULL	NULL	NULL	NULL	NULL	NULL	NULL	NULL	NULL	NULL	NULL	NULL	NULL	NULL	NULL	NULL	NULL	NULL	BPTF.p2:BPTF;CDX1:CDX1;FOXD3.p2:FOXD3;FOX{I1: FOX{I1,J2};M0720_1.02:RCJMB04_8e18;M0728_1.02:FOXJ1;M2283_1.02:FOXP1;M6234_1.02:FOXA3;M6236_1.02:FOXC2;M6238_1.02:FOXF1;M6243_1.02:FOXN2;M6244_1.02:FOXM1;M6251_1.02:FUBP1;M6490_1.02:SRY;UP00037_1:Zfp105;UP00039_1:Foxj3;UP00041_1:Foxj1;sci09.v2_Zfp105_2634:Zfp105;	AIRE.p2:AIRE;CDX1:CDX1;FOXD3.p2:FOXD3;FOXG1_DBD_1:FOXG1;FOX{I1: FOX{I1,J2};M0728_1.02:FOXJ1;M6238_1.02:FOXF1;M6243_1.02:FOXN2;M6244_1.02:FOXM1;M6251_1.02:FUBP1;
chr1	207709056	rs6540439	T	C	0	0	-0.0101602	0	6	NULL	NULL	NULL	NULL	NULL	NULL	NULL	NULL	NULL	NULL	NULL	NULL	NULL	NULL	NULL	NULL	NULL	NULL	NULL	AIRE.p2:AIRE;FOXG1_DBD_1:FOXG1;FOX{I1: FOX{I1,J2};M1965_1.02:FOXA1;M2283_1.02:FOXP1;M4439_1.02:FOXA1;M6234_1.02:FOXA3;M6238_1.02:FOXF1;MA0047.2:Foxa2;UP00041_1:Foxj1;
chr1	207714824	rs61823005	A	G	0	0	0.00822319	0	6	NULL	NULL	NULL	NULL	NULL	NULL	NULL	NULL	NULL	NULL	NULL	NULL	NULL	NULL	NULL	NULL	NULL	NULL	NULL	M2269_1.02:CRX;
chr1	207715281	rs6677310	T	C	0	0	0.0265201	0	6	NULL	NULL	NULL	NULL	NULL	NULL	NULL	NULL	NULL	NULL	NULL	NULL	NULL	NULL	NULL	NULL	NULL	NULL	NULL	ARI3A_do:ARI3A;	M4629_1.02:NFE2;
chr1	207715359	rs2796255	T	C	0	0	0.170405	1	6	NULL	NULL	NULL	NULL	NULL	NULL	NULL	NULL	NULL	NULL	NULL	NULL	NULL	NULL	NULL	NULL	NULL	NULL	NULL
chr1	207715984	rs3860294	T	C	0	0	0.0297375	0	6	NULL	NULL	NULL	NULL	NULL	NULL	NULL	NULL	NULL	NULL	NULL	NULL	NULL	NULL	NULL	NULL	NULL	NULL	NULL	UP00052_1:Osr2;	M4607_1.02:Fos;M4623_1.02:JUNB;TFCP2.p2:TFCP2;UP00052_1:Osr2;
chr1	207716888	rs2761421	T	C	0	0	-0.00917206	0	6	NULL	NULL	NULL	NULL	NULL	NULL	NULL	NULL	NULL	NULL	NULL	NULL	NULL	NULL	NULL	NULL	NULL	NULL	NULL	HOX{A5:HOX{A5,B5};
chr1	207720437	rs2761424	T	C	0	0	0.0425277	0	6	NULL	NULL	NULL	NULL	NULL	NULL	NULL	NULL	NULL	NULL	NULL	NULL	NULL	NULL	NULL	NULL	NULL	NULL	NULL	M0427_1.02:Dnajc21;M5962_1.02:ZBTB7C;M6326_1.02:KLF8;M6553_1.02:ZNF219;SRBP2_f1:SREBF2;ZN219_f1:ZNF219;	M0083_1.02:Tcfap2b;M0084_1.02:Tcfap2c;M0085_1.02:TFAP2E;M0401_1.02:Sp4;M4640_1.02:ZBTB7A;M5962_1.02:ZBTB7C;M6553_1.02:ZNF219;MA0750.1:ZBTB7A;SRBP2_f1:SREBF2;ZN219_f1:ZNF219;sci09.v2_Tcfap2e_3713:Tcfap2e;
chr1	207726726	rs4844617	T	C	0	0	-6.51665e-05	0	6	NULL	NULL	NULL	NULL	NULL	NULL	NULL	NULL	NULL	NULL	NULL	NULL	NULL	NULL	NULL	NULL	NULL	NULL	NULL
chr1	218733877	rs116583101	T	C	0	0	-0.0220884	0	0	NULL	NULL	NULL	NULL	NULL	NULL	NULL	NULL	NULL	NULL	NULL	NULL	NULL	NULL	NULL	NULL	NULL	NULL	NULL	M6166_1.02:CDC5L;M6236_1.02:FOXC2;MA0910.1:Hoxd8;UP00133_1:Cdx2;UP00240_1:Cdx1;VENTX_DBD_2:VENTX;	M1868_1.02:GATA2;M6166_1.02:CDC5L;M6236_1.02:FOXC2;MA0482.1:Gata4;MGA_DBD_2:MGA;UP00032_1:Gata3;VENTX_DBD_2:VENTX;
chr1	218863410	rs115835521	A	G	0	0	-0.0123923	0	0	NULL	NULL	NULL	NULL	NULL	NULL	NULL	NULL	NULL	NULL	NULL	NULL	NULL	NULL	NULL	NULL	NULL	NULL	NULL	M5581_1.02:IRX2;M5582_1.02:IRX5;	M5967_1.02:ZNF232;
chr1	218864779	rs116753746	C	T	0	0	-0.0268867	0	0	NULL	NULL	NULL	NULL	NULL	NULL	NULL	NULL	NULL	NULL	NULL	NULL	NULL	NULL	NULL	NULL	NULL	NULL	NULL	HIF1A.p2:HIF1A;M5234_1.02:SIM1;M6103_1.02:Trp53;MAX_DBD_1:MAX;UP00205_1:Pknox2;	M6103_1.02:Trp53;MAX_DBD_1:MAX;UP00205_1:Pknox2;
chr1	218865590	rs76764528	A	G	0	0	-0.029649	0	0	NULL	NULL	NULL	NULL	NULL	NULL	NULL	NULL	NULL	NULL	NULL	NULL	NULL	NULL	NULL	NULL	NULL	NULL	NULL	UP00034_1:Sox7;UP00121_1:Hoxd10;UP00169_1:Lmx1b;UP00180_1:Hoxd13;UP00188_1:Lmx1a;	UP00121_1:Hoxd10;UP00169_1:Lmx1b;UP00180_1:Hoxd13;UP00188_1:Lmx1a;
chr1	218880057	rs115592345	A	G	0	0	0.00520381	0	0	NULL	NULL	NULL	NULL	NULL	NULL	NULL	NULL	NULL	NULL	NULL	NULL	NULL	NULL	NULL	NULL	NULL	NULL	NULL	ARI3A_do:ARI3A;M5637_1.02:MSX1;M6147_1.02:ARID3A;Msx3_DBD_1:Msx3;POU6F2_DBD_2:POU6F2;UP00037_1:Zfp105;UP00198_1:Cphx;sci09.v2_Zfp105_2634:Zfp105;	POU6F2_DBD_2:POU6F2;UP00198_1:Cphx;
chr1	219453218	rs186736936	A	G	0	0	0.0152139	0	0	NULL	NULL	NULL	NULL	NULL	NULL	NULL	NULL	NULL	NULL	NULL	NULL	NULL	NULL	NULL	NULL	NULL	NULL	NULL	M4971_1.02:FERD3L;ZBTB16.p2:ZBTB16;	M4607_1.02:Fos;
chr1	225123867	rs563573258	C	T	0	0	-0.00761586	0	0	NULL	NULL	NULL	NULL	NULL	NULL	NULL	NULL	NULL	NULL	NULL	NULL	NULL	NULL	NULL	NULL	NULL	NULL	NULL	M4626_1.02:MAFK;M4629_1.02:NFE2;M4681_1.02:BACH2;MA0659.1:MAFG;MAFF_DBD:MAFF;SMRC1_f1:SMARCC1;	M4626_1.02:MAFK;M5425_1.02:ETV6;MA0659.1:MAFG;MAFF_DBD:MAFF;
chr1	225423541	rs116725494	T	C	1	0	0.0422618	0	0	NULL	NULL	NULL	NULL	NULL	NULL	NULL	NULL	NULL	NULL	NULL	NULL	NULL	NULL	NULL	NULL	369		MG:CHCHD2P6;	GCR_do:GCR;IKZF2.p2:IKZF2;MA0832.1:Tcf21;NFAC2_f1:NFAC2;	EHF_si:EHF;GCR_si:GCR;MA0080.4:SPI1;MA0474.1:Erg;MA0832.1:Tcf21;SPIB_DBD:SPIB;Spic_DBD:Spic;
chr1	225456962	rs79341080	C	G	0	0	-0.00560963	0	0	NULL	NULL	NULL	NULL	NULL	NULL	NULL	NULL	NULL	NULL	NULL	NULL	NULL	NULL	NULL	NULL	370		MG:CHCHD2P6;MG:SPEN;ODC:CHCHD2P6;ODC:DDI2;	M5133_1.02:ZIC3;M5965_1.02:ZIC4;ZN423_f1:ZNF423;Zic3_DBD:Zic3;	M2264_1.02:ATOH1;
chr1	225460143	rs17500040	G	C	1	0	0.0502038	0	0	NULL	NULL	NULL	NULL	NULL	NULL	NULL	NULL	NULL	NULL	NULL	NULL	NULL	NULL	NULL	NULL	371		Astro:CHCHD2P6;MG:CHCHD2P6;MG:DDI2;MG:FBLIM1;ODC:CHCHD2P6;	PAX5.p2:PAX5;TFAP2B.p2:TFAP2B;	M4667_1.02:REST;M6126_1.02:Esrrb;NR4A3_f1:NR4A3;
chr1	225461074	rs142827471	G	A	1	0	-0.0010748	0	0	NULL	NULL	NULL	NULL	NULL	NULL	NULL	NULL	NULL	NULL	NULL	NULL	NULL	NULL	NULL	NULL	NULL	NULL	NULL	M0427_1.02:Dnajc21;M1915_1.02:ZNF76;M4604_1.02:ZNF263;M5133_1.02:ZIC3;M5965_1.02:ZIC4;M6123_1.02:ZNF281;M6336_1.02:MAZ;M6483_1.02:SP4;M6539_1.02:ZBTB7B;M6552_1.02:ZNF148;MA0079.1:SP1;MA0088.2:ZNF143;MA0528.1:ZNF263;MZF1.p2:MZF1;RREB1.p2:RREB1;SP4_f1:SP4;TFAP2B.p2:TFAP2B;UP00021_1:Zfp28;ZN143_si:ZNF143;ZNF143.p2:ZNF143;Zic3_DBD:Zic3;	M1915_1.02:ZNF76;M5133_1.02:ZIC3;M5965_1.02:ZIC4;M6123_1.02:ZNF281;M6539_1.02:ZBTB7B;MA0088.2:ZNF143;MA0528.1:ZNF263;ZN143_si:ZNF143;ZNF143.p2:ZNF143;Zic3_DBD:Zic3;
chr1	225532593	rs115667030	C	T	0	0	0.0716871	0	0	NULL	NULL	NULL	NULL	NULL	NULL	NULL	NULL	NULL	NULL	NULL	NULL	NULL	NULL	NULL	NULL	NULL	NULL	NULL	E2F2_DBD_1:E2F2;MA0728.1:Nr2f6;MA0729.1:RARA;RARB_full:RARB;	E2F2_DBD_1:E2F2;HXA9_f1:HXA9;MA0728.1:Nr2f6;MA0729.1:RARA;NR1D1_f1:NR1D1;PAX4.p2:PAX4;RARB_full:RARB;UP00186_1:Meis1;UP00210_1:Mrg2;UP00226_1:Mrg1;UP00258_1:Tgif2;
chr1	225573253	rs17502497	T	C	0	0	-0.0165366	0	0	NULL	NULL	NULL	NULL	NULL	NULL	NULL	NULL	NULL	NULL	NULL	NULL	NULL	NULL	NULL	NULL	NULL	NULL	NULL		M0307_1.02:ENSG00000250542;
chr1	225578966	rs114070964	A	G	0	0	-0.0919222	0	0	NULL	NULL	NULL	NULL	NULL	NULL	NULL	NULL	NULL	NULL	NULL	NULL	NULL	NULL	NULL	NULL	NULL	NULL	NULL	UP00037_1:Zfp105;sci09.v2_Zfp105_2634:Zfp105;
chr1	225593456	rs17502823	A	G	0	0	0.0264081	0	0	NULL	NULL	NULL	NULL	NULL	NULL	NULL	NULL	NULL	NULL	NULL	NULL	NULL	NULL	NULL	NULL	NULL	NULL	NULL	ZNF384.p2:ZNF384;
chr1	225632440	rs115004308	A	G	0	0	0.00243207	0	0	NULL	NULL	NULL	NULL	NULL	NULL	NULL	NULL	NULL	NULL	NULL	NULL	NULL	NULL	NULL	NULL	377		Astro:FBLIM1;MG:FBLIM1;MG:SPEN;ODC:FBLIM1;	M4636_1.02:THAP1;M6278_1.02:HLTF;MA0528.1:ZNF263;	M4604_1.02:ZNF263;MA0528.1:ZNF263;TLX1..3_NFIC{dimer}.p2:TLX1..3::NFIC;
chr1	225659327	rs12043837	C	T	0	0	-0.0064985	0	0	NULL	NULL	NULL	NULL	NULL	NULL	NULL	NULL	NULL	NULL	NULL	NULL	NULL	NULL	NULL	NULL	NULL	NULL	NULL
chr1	225709175	rs186922146	A	T	0	0	-0.0602023	0	0	NULL	NULL	NULL	NULL	NULL	NULL	NULL	NULL	NULL	NULL	NULL	NULL	NULL	NULL	NULL	NULL	NULL	NULL	NULL	M4576_1.02:RXRalpha;M4604_1.02:ZNF263;M4640_1.02:ZBTB7A;M6336_1.02:MAZ;M6539_1.02:ZBTB7B;MA0163.1:PLAG1;MZF1.p2:MZF1;PAX5.p2:PAX5;RXR{A:RXR{A,B};UP00009_1:Nr2f2;UP00033_1:Zfp41;UP00053_1:Rxra;UP00066_1:Hnf4;sci09.v2_Nr2f2_2192:Nr2f2;	HOX{A5:HOX{A5,B5};M4576_1.02:RXRalpha;M4604_1.02:ZNF263;M4640_1.02:ZBTB7A;M6336_1.02:MAZ;M6373_1.02:NFYC;M6483_1.02:SP4;M6539_1.02:ZBTB7B;MZF1.p2:MZF1;PAX5.p2:PAX5;RREB1.p2:RREB1;RXR{A:RXR{A,B};SP4_f1:SP4;UP00009_1:Nr2f2;UP00053_1:Rxra;UP00066_1:Hnf4;sci09.v2_Nr2f2_2192:Nr2f2;
chr1	225715691	rs114358548	C	T	0	0	0.0335965	0	0	NULL	NULL	NULL	NULL	NULL	NULL	NULL	NULL	NULL	NULL	NULL	NULL	NULL	NULL	NULL	NULL	NULL	NULL	NULL	M1053_1.02:Obox1;M1069_1.02:AC189028.1;M2269_1.02:CRX;M5501_1.02:GSC2;UP00125_1:Pitx2;UP00153_1:Pitx1;UP00176_1:Crx;UP00208_1:Obox5;UP00229_1:Otx1;UP00267_1:Otx2;	M2316_1.02:Stat6;UP00072_1:IRC900814;
chr1	232059899	rs79412584	T	G	0	0	0.204785	1	0	NULL	NULL	NULL	NULL	NULL	NULL	NULL	NULL	NULL	NULL	NULL	NULL	NULL	NULL	NULL	NULL	NULL	NULL	NULL		MA0816.1:Ascl2;MYOD1.p2:MYOD1;TFE2_f2:TFE2;UP00099_1:Ascl2;
chr1	232238898	rs113417760	A	G	0	0	-0.0154654	0	0	NULL	NULL	NULL	NULL	NULL	NULL	NULL	NULL	NULL	NULL	NULL	NULL	NULL	NULL	NULL	NULL	NULL	NULL	NULL	GTF2I.p2:GTF2I;MZF1.p2:MZF1;UP00148_1:Hdx;	MZF1.p2:MZF1;NR0B1_si:NR0B1;RHD_1:RHD;UP00148_1:Hdx;
chr1	232549433	rs558614258	C	G	0	0	-0.0480767	0	0	NULL	NULL	NULL	NULL	NULL	NULL	NULL	NULL	NULL	NULL	NULL	NULL	NULL	NULL	NULL	NULL	NULL	NULL	NULL
chr1	238630558	rs141997323	T	C	0	0	0.0104591	0	0	NULL	NULL	NULL	NULL	NULL	NULL	NULL	NULL	NULL	NULL	NULL	NULL	NULL	NULL	NULL	NULL	NULL	NULL	NULL	GTF2I.p2:GTF2I;M1906_1.02:SP1;M2273_1.02:E2F6;M6306_1.02:INSM1;M6336_1.02:MAZ;MAZ.p2:MAZ;TFDP1_f1:TFDP1;	M0404_1.02:ZNF202;M5133_1.02:ZIC3;M6336_1.02:MAZ;M6553_1.02:ZNF219;MA0079.1:SP1;MA0079.2:SP1;MZF1.p2:MZF1;PATZ1.p2:PATZ1;TFDP1_f1:TFDP1;UP00024_1:Glis2;ZNF740_full:ZNF740;
chr1	238634679	rs117888558	G	A	0	0	0.00802922	0	0	NULL	NULL	NULL	NULL	NULL	NULL	NULL	NULL	NULL	NULL	NULL	NULL	NULL	NULL	NULL	NULL	NULL	NULL	NULL	M1594_1.02:SOX12;M2313_1.02:SOX6;M5976_1.02:ZNF713;M6384_1.02:NR1H4;RORA_DBD_2:RORA;	M1589_1.02:SOX30;M1594_1.02:SOX12;M2313_1.02:SOX6;M5976_1.02:ZNF713;SOX{8:SOX{8,9};UP00030_1:Sox1;UP00062_1:Sox4;UP00064_1:Sox1;UP00101_1:Sox1;
chr1	240504992	rs543438771	G	A	0	0	-0.0108078	0	0	NULL	NULL	NULL	NULL	NULL	NULL	NULL	NULL	NULL	NULL	NULL	NULL	NULL	NULL	NULL	NULL	NULL	NULL	NULL	KLF16_DBD:KLF16;M1906_1.02:SP1;M1915_1.02:ZNF76;M1963_1.02:ZFY;M2391_1.02:KLF5;M6123_1.02:ZNF281;M6127_1.02:Klf2;M6325_1.02:KLF6;M6422_1.02:PLAGL1;M6547_1.02:ZFX;MA0079.2:SP1;MA0528.1:ZNF263;MA0685.1:SP4;MA0746.1:SP3;PATZ1.p2:PATZ1;SP1.p2:SP1;SP1_DBD:SP1;UP00021_1:Zfp28;ZBTB4_si:ZBTB4;ZBTB6.p2:ZBTB6;ZN143_si:ZNF143;ZNF143.p2:ZNF143;	M0435_1.02:Zkscan5;M1915_1.02:ZNF76;M1963_1.02:ZFY;M6338_1.02:NR3C2;M6547_1.02:ZFX;MCR_f1:MCR;PATZ1.p2:PATZ1;ZN143_si:ZNF143;ZNF143.p2:ZNF143;
chr1	245680401	rs146253931	T	A	1	0	-0.0321661	0	0	NULL	NULL	NULL	NULL	NULL	NULL	NULL	NULL	NULL	NULL	NULL	NULL	NULL	NULL	NULL	NULL	NULL	NULL	NULL	HEN1_si:HEN1;M6270_1.02:NHLH1;	HEN1_si:HEN1;M6270_1.02:NHLH1;P53_f2:TP53;
chr1	246509495	rs115562670	C	T	1	0	-0.0280744	0	0	NULL	NULL	NULL	NULL	NULL	NULL	NULL	NULL	NULL	NULL	NULL	NULL	NULL	NULL	NULL	NULL	NULL	NULL	NULL	M6131_1.02:TFCP2L1;
chr10	5942209	rs76932416	G	A	1	0	0.0023797	0	0	NULL	NULL	NULL	NULL	NULL	NULL	NULL	NULL	NULL	NULL	NULL	NULL	NULL	NULL	NULL	NULL	NULL	NULL	NULL	M6154_1.02:ATF5;MA0154.1:EBF1;P63_si:TP63;P73_si:TP73;UP00017_1:Nkx3-1;UP00116_1:Rhox6;gd09_Nsy-7_deBruijn:Nsy-7;	M1841_1.02:AR;M5804_1.02:SCRT1;M5805_1.02:SCRT2;M6154_1.02:ATF5;UP00017_1:Nkx3-1;UP00228_1:Bapx1;gd09_Nsy-7_deBruijn:Nsy-7;
chr10	11446310	rs2440070	C	T	0	1	-0.0103594	0	64	NULL	NULL	NULL	NULL	NULL	NULL	NULL	NULL	NULL	NULL	NULL	NULL	NULL	NULL	NULL	NULL	NULL	NULL	NULL	M2321_1.02:TP63;M6131_1.02:TFCP2L1;M6483_1.02:SP4;M6547_1.02:ZFX;P53_f2:TP53;SP4_f1:SP4;ZFX:ZFX;	KLF13_full:KLF13;M2321_1.02:TP63;M4343_1.02:Arid2;M5750_1.02:PRDM4;M6131_1.02:TFCP2L1;P53_f2:TP53;
chr10	11447714	rs7903896	A	G	0	1	-0.045323	0	64	NULL	NULL	NULL	NULL	NULL	NULL	NULL	NULL	NULL	NULL	NULL	NULL	NULL	NULL	NULL	NULL	NULL	NULL	NULL	GCR_do:GCR;M6346_1.02:MLXIPL;MZF1.p2:MZF1;NR0B1_si:NR0B1;	HEN1_si:HEN1;M0404_1.02:ZNF202;M0427_1.02:Dnajc21;M4604_1.02:ZNF263;M6270_1.02:NHLH1;M6336_1.02:MAZ;M6553_1.02:ZNF219;UP00047_1:Zbtb7;ZN219_f1:ZNF219;ZNF740_full:ZNF740;sci09.v1_Zfp281_0973:Zfp281;
chr10	11448282	rs12783714	A	G	0	1	-0.029274	0	64	NULL	NULL	NULL	NULL	NULL	NULL	NULL	NULL	NULL	NULL	NULL	NULL	NULL	NULL	NULL	NULL	NULL	NULL	NULL	ZNF143.p2:ZNF143;	M4527_1.02:SMARCC2;NF2L2_si:NF2L2;ZNF143.p2:ZNF143;
chr10	11450582	rs11257096	T	C	0	0	0.0777666	0	64	NULL	NULL	NULL	NULL	NULL	NULL	NULL	NULL	NULL	NULL	NULL	NULL	NULL	NULL	NULL	NULL	NULL	NULL	NULL	HOX{A5:HOX{A5,B5};M6224_1.02:ETV7;MA0474.1:Erg;	HOX{A5:HOX{A5,B5};M1841_1.02:AR;MA0474.1:Erg;UP00085_1:Sfpi1;
chr10	11450849	rs11257099	C	G	0	0	-0.0245994	0	64	NULL	NULL	NULL	NULL	NULL	NULL	NULL	NULL	NULL	NULL	NULL	NULL	NULL	NULL	NULL	NULL	NULL	NULL	NULL	HMGA1:HMGA1;	HMGA1:HMGA1;
chr10	11450857	rs11257100	A	T	0	0	-0.0126988	0	64	NULL	NULL	NULL	NULL	NULL	NULL	NULL	NULL	NULL	NULL	NULL	NULL	NULL	NULL	NULL	NULL	NULL	NULL	NULL	AIRE.p2:AIRE;M6111_1.02:ZNF652;M6234_1.02:FOXA3;	HMGA1:HMGA1;M0131_1.02:Ahctf1;M6111_1.02:ZNF652;MA0030.1:FOXF2;
chr10	11450869	rs11257101	T	C	0	0	0.0101413	0	64	NULL	NULL	NULL	NULL	NULL	NULL	NULL	NULL	NULL	NULL	NULL	NULL	NULL	NULL	NULL	NULL	NULL	NULL	NULL	FOXB1_DBD_2:FOXB1;FOXO1_DBD_2:FOXO1;FOXO3_full_1:FOXO3;M1965_1.02:FOXA1;MA0030.1:FOXF2;NR3C1.p2:NR3C1;SOX10_full_2:SOX10;	GMEB2_DBD_2:GMEB2;MA0030.1:FOXF2;NR3C1.p2:NR3C1;UP00259_1:Hoxb6;
chr10	11451551	rs894647	T	C	0	0	-0.011975	0	64	NULL	NULL	NULL	NULL	NULL	NULL	NULL	NULL	NULL	NULL	NULL	NULL	NULL	NULL	NULL	NULL	NULL	NULL	NULL	M6126_1.02:Esrrb;MA0729.1:RARA;NR6A1.p2:NR6A1;UP00079_1:Esrra;	ESRRB:ESRRB;M4545_1.02:ZNF683;M4576_1.02:RXRalpha;M6126_1.02:Esrrb;MA0066.1:PPARG;MA0768.1:LEF1;MA0769.1:Tcf7;NR6A1.p2:NR6A1;UP00079_1:Esrra;
chr10	11451714	rs2454781	T	G	0	1	-0.0190223	0	64	NULL	NULL	NULL	NULL	NULL	NULL	NULL	NULL	NULL	NULL	NULL	NULL	NULL	NULL	NULL	NULL	NULL	NULL	NULL	M6504_1.02:TBX3;	M4605_1.02:Zfp369;M6504_1.02:TBX3;
chr10	11454394	rs3824641	A	G	0	0	0.034517	0	64	NULL	NULL	NULL	NULL	NULL	NULL	NULL	NULL	NULL	NULL	NULL	NULL	NULL	NULL	NULL	NULL	NULL	NULL	NULL	M6161_1.02:BHLHE41;M6554_1.02:ZNF238;UP00099_1:Ascl2;	M4568_1.02:GABPA;
chr10	11454618	rs12779260	A	G	0	0	0.044314	0	64	NULL	NULL	NULL	NULL	NULL	NULL	NULL	NULL	NULL	NULL	NULL	NULL	NULL	NULL	NULL	NULL	NULL	NULL	NULL	M2298_1.02:MEIS1;	M6185_1.02:CXXC1;
chr10	11457732	rs12359186	C	A	0	0	-0.00938278	0	64	NULL	NULL	NULL	NULL	NULL	NULL	NULL	NULL	NULL	NULL	NULL	NULL	NULL	NULL	NULL	NULL	401		ODC:ENSG00000280114;	M6387_1.02:NR1I3;RXR{A:RXR{A,B};VDR_f2:VDR;	M6387_1.02:NR1I3;MA0518.1:Stat4;VDR_f2:VDR;
chr10	11463176	rs3740204	A	G	0	0	0.0353492	0	64	NULL	NULL	NULL	NULL	NULL	NULL	NULL	NULL	NULL	NULL	NULL	NULL	NULL	NULL	NULL	NULL	402		MG:ENSG00000280114;	Esrra_DBD_1:Esrra;M1669_1.02:PRKRIR;	Esrra_DBD_1:Esrra;M1669_1.02:PRKRIR;MAZ.p2:MAZ;
chr10	11464715	rs12356120	A	G	1	0	0.0232596	0	64	NULL	NULL	NULL	NULL	NULL	NULL	NULL	NULL	NULL	NULL	NULL	NULL	NULL	NULL	NULL	NULL	NULL	NULL	NULL		M4665_1.02:GATA3;TFAP4.p2:TFAP4;
chr10	11482027	rs7921833	A	G	0	0	0.0543719	0	64	NULL	NULL	NULL	NULL	NULL	NULL	NULL	NULL	NULL	NULL	NULL	NULL	NULL	NULL	NULL	NULL	NULL	NULL	NULL	M4840_1.02:FEZF1;	M1359_1.02:MYPOP;
chr10	11482694	rs11257121	C	T	0	0	0.0213586	0	64	NULL	NULL	NULL	NULL	NULL	NULL	NULL	NULL	NULL	NULL	NULL	NULL	NULL	NULL	NULL	NULL	NULL	NULL	NULL	BARHL2_full_3:BARHL2;BARX1_DBD_1:BARX1;Barhl1_DBD_3:Barhl1;GBX2_DBD_2:GBX2;HESX1_DBD_2:HESX1;HMGA2_f1:HMGA2;LHX9_DBD_2:LHX9;M1027_1.02:HOXA6;M1054_1.02:Bsx;M1070_1.02:HOXC5;M1157_1.02:HOXB9;M5637_1.02:MSX1;MA0052.3:MEF2A;MA0910.1:Hoxd8;Msx3_DBD_1:Msx3;PO4F2_si:PO4F2;UP00197_1:Hoxc9;UP00213_1:Hoxa9;UP00263_1:Hoxb8;cell08_Hoxa3_2783:Hoxa3;cell08_Hoxb4_2627:Hoxb4;cell08_Nkx6-3_3446:Nkx6-3;	BARHL2_full_3:BARHL2;BARX1_DBD_1:BARX1;Barhl1_DBD_3:Barhl1;GBX2_DBD_2:GBX2;HESX1_DBD_2:HESX1;LHX9_DBD_2:LHX9;M1070_1.02:HOXC5;MA0052.3:MEF2A;PDX1_DBD_1:PDX1;PO4F2_si:PO4F2;UP00263_1:Hoxb8;
chr10	11482900	rs11257122	C	G	0	0	0.0281787	0	64	NULL	NULL	NULL	NULL	NULL	NULL	NULL	NULL	NULL	NULL	NULL	NULL	NULL	NULL	NULL	NULL	NULL	NULL	NULL	ANDR_do:AR;AR_DBD:AR;Ar_DBD:Ar;Foxk1_DBD_1:Foxk1;GCR_do:GCR;M1841_1.02:AR;M1935_1.02:NR3C1;M4428_1.02:NR3C1;M4440_1.02:NR3C1;MA0007.1:Ar;MA0007.3:Ar;MA0113.2:NR3C1;MA0113.3:NR3C1;MA0727.1:NR3C2;
chr10	11483176	rs61847860	G	C	0	1	-0.0182085	0	64	NULL	NULL	NULL	NULL	NULL	NULL	NULL	NULL	NULL	NULL	NULL	NULL	NULL	NULL	NULL	NULL	NULL	NULL	NULL	EHF.p2:EHF;ELF5_DBD:ELF5;M0696_1.02:Ehf;M0705_1.02:Etv6;M0706_1.02:Elf4;M4568_1.02:GABPA;M5425_1.02:ETV6;MA0598.2:EHF;UP00015_1:Ehf;UP00085_1:Sfpi1;UP00090_1:Elf;	UP00085_1:Sfpi1;
chr10	11483377	rs61847861	A	G	0	0	-0.0620659	0	64	NULL	NULL	NULL	NULL	NULL	NULL	NULL	NULL	NULL	NULL	NULL	NULL	NULL	NULL	NULL	NULL	NULL	NULL	NULL	FOXO1_DBD_2:FOXO1;FOXO4_DBD_1:FOXO4;
chr10	11483857	rs10905962	A	C	0	0	0.0913405	0	64	NULL	NULL	NULL	NULL	NULL	NULL	NULL	NULL	NULL	NULL	NULL	NULL	NULL	NULL	NULL	NULL	NULL	NULL	NULL	M4629_1.02:NFE2;RUNX1..3.p2:RUNX1;RUNX2;RUNX3;ZN350_f1:ZNF350;	M1589_1.02:SOX30;M4692_1.02:SIX5;UP00064_1:Sox1;
chr10	11484278	rs12360091	G	A	0	0	-2.2812e-05	0	64	NULL	NULL	NULL	NULL	NULL	NULL	NULL	NULL	NULL	NULL	NULL	NULL	NULL	NULL	NULL	NULL	NULL	NULL	NULL		HXA9_f1:HXA9;
chr10	11487690	rs11257124	C	G	0	0	-0.0895533	0	64	NULL	NULL	NULL	NULL	NULL	NULL	NULL	NULL	NULL	NULL	NULL	NULL	NULL	NULL	NULL	NULL	NULL	NULL	NULL	MA0629.1:Rhox11;	MEF2{A:MEF2{A,B};cell09.v1_HLH-11_v9_deBruijn:HLH-11;
chr10	11487869	rs12354448	A	G	0	0	0.0373041	0	64	NULL	NULL	NULL	NULL	NULL	NULL	NULL	NULL	NULL	NULL	NULL	NULL	NULL	NULL	NULL	NULL	NULL	NULL	NULL	HMG_box:HMG_box;M1603_1.02:Sox13;SOX{8:SOX{8,9};UP00062_1:Sox4;UP00075_1:Sox1;	HMG_box:HMG_box;M1594_1.02:SOX12;M2313_1.02:SOX6;SOX{8:SOX{8,9};UP00030_1:Sox1;UP00062_1:Sox4;
chr10	11492361	rs34260465	T	C	0	0	0.00505072	0	64	NULL	NULL	NULL	NULL	NULL	NULL	NULL	NULL	NULL	NULL	NULL	NULL	NULL	NULL	NULL	NULL	NULL	NULL	NULL		M1868_1.02:GATA2;M4665_1.02:GATA3;
chr10	11495917	rs4147002	G	C	0	0	0.782187	1	64	NULL	NULL	NULL	NULL	NULL	NULL	NULL	NULL	NULL	NULL	NULL	NULL	NULL	NULL	NULL	NULL	NULL	NULL	NULL	GTF2I.p2:GTF2I;HEY2_f1:HEY2;	HES1.p2:HES1;HEY2_f1:HEY2;M0200_1.02:Clock;M1927_1.02:MYCL1;M6210_1.02:ENO1;M6345_1.02:MITF;M6346_1.02:MLXIPL;MA0147.1:Myc;MA0147.2:Myc;NFIX_full_4:NFIX;TLX1..3_NFIC{dimer}.p2:TLX1..3::NFIC;TWST1_f1:TWST1;
chr10	11497473	rs11257130	T	C	0	0	-0.0356813	0	64	NULL	NULL	NULL	NULL	NULL	NULL	NULL	NULL	NULL	NULL	NULL	NULL	NULL	NULL	NULL	NULL	NULL	NULL	NULL	M1589_1.02:SOX30;UP00014_1:Sox1;UP00023_1:Sox3;UP00040_1:Irf5;UP00051_1:Sox8;UP00064_1:Sox1;UP00075_1:Sox1;UP00101_1:Sox1;sci09.v2_Isgf3g_2853:Isgf3g;	MA0667.1:MYF6;MYBL2_DBD_2:MYBL2;
chr10	11498087	rs12357567	A	C	0	0	0.01213	0	64	NULL	NULL	NULL	NULL	NULL	NULL	NULL	NULL	NULL	NULL	NULL	NULL	NULL	NULL	NULL	NULL	NULL	NULL	NULL	HOX{A4:HOX{A4,D4};
chr10	11498549	rs11257131	T	G	0	0	0.0452745	0	64	NULL	NULL	NULL	NULL	NULL	NULL	NULL	NULL	NULL	NULL	NULL	NULL	NULL	NULL	NULL	NULL	NULL	NULL	NULL	SMAD1:SMAD1;UP00004_1:Sox1;UP00016_1:Sr;UP00071_1:Sox2;	IKZF2.p2:IKZF2;UP00004_1:Sox1;UP00016_1:Sr;UP00029_1:Tbp;UP00071_1:Sox2;
chr10	11498764	rs12766676	C	G	0	0	-0.00211948	0	64	NULL	NULL	NULL	NULL	NULL	NULL	NULL	NULL	NULL	NULL	NULL	NULL	NULL	NULL	NULL	NULL	NULL	NULL	NULL	M6296_1.02:HOXB6;	M6257_1.02:GATA5;UP00044_1:Maf;
chr10	11501662	rs7085769	A	G	0	0	0.00827377	0	64	NULL	NULL	NULL	NULL	NULL	NULL	NULL	NULL	NULL	NULL	NULL	NULL	NULL	NULL	NULL	NULL	NULL	NULL	NULL	M6504_1.02:TBX3;	M1581_1.02:CIC;M4626_1.02:MAFK;M4681_1.02:BACH2;M5689_1.02:NRL;MAF_f1:MAF;UP00044_1:Maf;UP00045_1:Maf;UP00143_1:Obox5;
chr10	11503706	rs10905965	A	T	0	0	-0.0183659	0	64	NULL	NULL	NULL	NULL	NULL	NULL	NULL	NULL	NULL	NULL	NULL	NULL	NULL	NULL	NULL	NULL	NULL	NULL	NULL	UP00089_1:Tcf;	EMX1_DBD_2:EMX1;EMX2_DBD_2:EMX2;M6257_1.02:GATA5;MA0135.1:Lhx3;UP00089_1:Tcf;UP00109_1:Obox6;UP00112_1:Gsc;UP00212_1:Lhx5;
chr10	11504377	rs12571504	A	G	0	0	0.0250181	0	64	NULL	NULL	NULL	NULL	NULL	NULL	NULL	NULL	NULL	NULL	NULL	NULL	NULL	NULL	NULL	NULL	NULL	NULL	NULL	M1923_1.02:MYB;M6379_1.02:NKX3-2;	M1923_1.02:MYB;M5660_1.02:NFIA;M6379_1.02:NKX3-2;NFIX_full_4:NFIX;
chr10	11512026	rs12217576	T	C	0	0	0.0181229	0	64	NULL	NULL	NULL	NULL	NULL	NULL	NULL	NULL	NULL	NULL	NULL	NULL	NULL	NULL	NULL	NULL	NULL	NULL	NULL
chr10	11512231	rs34959719	T	C	0	0	0.0706622	0	64	NULL	NULL	NULL	NULL	NULL	NULL	NULL	NULL	NULL	NULL	NULL	NULL	NULL	NULL	NULL	NULL	NULL	NULL	NULL		UP00011_1:Irf6;UP00018_1:Irf4;UP00040_1:Irf5;sci09.v2_Isgf3g_2853:Isgf3g;
chr10	11514379	rs11257139	T	G	0	0	-0.0284102	0	64	NULL	NULL	NULL	NULL	NULL	NULL	NULL	NULL	NULL	NULL	NULL	NULL	NULL	NULL	NULL	NULL	NULL	NULL	NULL	AIRE.p2:AIRE;ALX1.p2:ALX1;UP00244_1:Tlx2;UP00255_1:Dbx1;	FOXP3.p2:FOXP3;M1925_1.02:CEBPA;M2268_1.02:CEBPB;
chr10	11515521	rs10905967	A	G	0	0	0.0708205	0	64	NULL	NULL	NULL	NULL	NULL	NULL	NULL	NULL	NULL	NULL	NULL	NULL	NULL	NULL	NULL	NULL	NULL	NULL	NULL	M6504_1.02:TBX3;THA_f1:THA;	ATF6.p2:ATF6;ATF6A_si:ATF6A;M0190_1.02:Srebf2;M6152_1.02:ATF1;M6155_1.02:ATF6;M6504_1.02:TBX3;
chr10	11521483	rs11257149	T	C	0	0	0.0155334	0	64	NULL	NULL	NULL	NULL	NULL	NULL	NULL	NULL	NULL	NULL	NULL	NULL	NULL	NULL	NULL	NULL	NULL	NULL	NULL	M5974_1.02:ZNF524;M6375_1.02:NKX2-2;NKX25_f1:NKX2-5;UP00053_1:Rxra;UP00066_1:Hnf4;	M5974_1.02:ZNF524;UP00053_1:Rxra;UP00066_1:Hnf4;
chr10	11522422	rs4445554	T	C	0	0	-0.0380309	0	64	NULL	NULL	NULL	NULL	NULL	NULL	NULL	NULL	NULL	NULL	NULL	NULL	NULL	NULL	NULL	NULL	NULL	NULL	NULL	UP00069_1:Sox1;	UP00069_1:Sox1;
chr10	11530303	rs11257156	T	C	0	0	0.0655234	0	64	NULL	NULL	NULL	NULL	NULL	NULL	NULL	NULL	NULL	NULL	NULL	NULL	NULL	NULL	NULL	NULL	NULL	NULL	NULL	NFAT5_DBD:NFAT5;
chr10	11530320	rs11257157	A	G	0	0	0.0155758	0	64	NULL	NULL	NULL	NULL	NULL	NULL	NULL	NULL	NULL	NULL	NULL	NULL	NULL	NULL	NULL	NULL	NULL	NULL	NULL	HMG_box:HMG_box;M4509_1.02:POU5F1;MA0869.1:Sox11;NANOG:NANOG;SRY_DBD_2:SRY;UP00014_1:Sox1;UP00023_1:Sox3;UP00030_1:Sox1;UP00051_1:Sox8;UP00064_1:Sox1;UP00101_1:Sox1;	HMG_box:HMG_box;M2313_1.02:SOX6;M4509_1.02:POU5F1;MA0625.1:NFATC3;NANOG:NANOG;NFAC1_do:NFAC1;PO5F1_do:PO5F1;SMAD1:SMAD1;SOX{8:SOX{8,9};SRY_DBD_2:SRY;UP00014_1:Sox1;UP00023_1:Sox3;UP00030_1:Sox1;UP00034_1:Sox7;UP00051_1:Sox8;UP00062_1:Sox4;UP00064_1:Sox1;UP00101_1:Sox1;
chr10	11535088	rs12217167	T	C	0	0	0.0061854	0	64	NULL	NULL	NULL	NULL	NULL	NULL	NULL	NULL	NULL	NULL	NULL	NULL	NULL	NULL	NULL	NULL	NULL	NULL	NULL		ZBTB6.p2:ZBTB6;
chr10	11535102	rs12218410	T	C	0	0	0.000605125	0	64	NULL	NULL	NULL	NULL	NULL	NULL	NULL	NULL	NULL	NULL	NULL	NULL	NULL	NULL	NULL	NULL	NULL	NULL	NULL		M1075_1.02:Rhox8;M1628_1.02:TBX10;M1640_1.02:TBX6;M5628_1.02:MGA;MA0009.1:T;T.p2:T;TBR1_full:TBR1;UP00068_1:Eomes;
chr10	11535372	rs12221456	C	T	0	0	-0.0474405	0	64	NULL	NULL	NULL	NULL	NULL	NULL	NULL	NULL	NULL	NULL	NULL	NULL	NULL	NULL	NULL	NULL	NULL	NULL	NULL
chr10	11537547	rs10508425	A	G	0	0	0.00423045	0	64	NULL	NULL	NULL	NULL	NULL	NULL	NULL	NULL	NULL	NULL	NULL	NULL	NULL	NULL	NULL	NULL	NULL	NULL	NULL		UP00072_1:IRC900814;
chr10	11551578	rs11257164	A	G	0	0	-0.0046375	0	64	NULL	NULL	NULL	NULL	NULL	NULL	NULL	NULL	NULL	NULL	NULL	NULL	NULL	NULL	NULL	NULL	NULL	NULL	NULL
chr10	11551718	rs11257165	G	A	0	0	-0.0657678	0	64	NULL	NULL	NULL	NULL	NULL	NULL	NULL	NULL	NULL	NULL	NULL	NULL	NULL	NULL	NULL	NULL	NULL	NULL	NULL	FOXI1_full_2:FOXI1;Irx3_DBD:Irx3;M5582_1.02:IRX5;M5967_1.02:ZNF232;	FOXI1_full_2:FOXI1;
chr10	11565981	rs12569391	C	T	0	0	-0.0301589	0	64	NULL	NULL	NULL	NULL	NULL	NULL	NULL	NULL	NULL	NULL	NULL	NULL	NULL	NULL	NULL	NULL	NULL	NULL	NULL		M0397_1.02:Zfp263;UP00095_1:Zfp69;sci09.v2_Zfp691_0895:Zfp691;
chr10	11571617	rs10795867	T	C	0	0	0.00340873	0	64	NULL	NULL	NULL	NULL	NULL	NULL	NULL	NULL	NULL	NULL	NULL	NULL	NULL	NULL	NULL	NULL	NULL	NULL	NULL	HXA1_f1:HXA1;M4509_1.02:POU5F1;M6147_1.02:ARID3A;M6291_1.02:HOXA1;MA0619.1:LIN54;OCT4:OCT4;PO2F2_si:PO2F2;PO3F1_f1:PO3F1;PO5F1_do:PO5F1;SMAD1:SMAD1;UP00055_1:Hbp;	HXA1_f1:HXA1;M6291_1.02:HOXA1;UP00185_1:Pbx1;
chr10	11580291	rs56209634	C	T	0	0	0.0260598	0	64	NULL	NULL	NULL	NULL	NULL	NULL	NULL	NULL	NULL	NULL	NULL	NULL	NULL	NULL	NULL	NULL	NULL	NULL	NULL	LHX2_DBD_2:LHX2;M5584_1.02:ISX;M6399_1.02:ONECUT2;MA0621.1:mix-a;ONEC2_si:ONEC2;UP00108_1:Alx;UP00243_1:Isx;UP00247_1:Pax4;UP00251_1:Esx1;UP00254_1:Pou2f1;VSX1:VSX1;	ALX3_full_2:ALX3;ARX_DBD:ARX;Arx_DBD:Arx;CART1_DBD:CART1;EMX2_DBD_2:EMX2;HXB7_si:HXB7;HXB8_do:HXB8;HXC6_f1:HXC6;LHX2_DBD_2:LHX2;M0975_1.02:LHX1;M5348_1.02:DRGX;M5584_1.02:ISX;M5714_1.02:PHOX2A;M6297_1.02:HOXB7;M6298_1.02:HOXB8;M6399_1.02:ONECUT2;M6534_1.02:VSX2;MA0621.1:mix-a;MA0681.1:Phox2b;ONEC2_si:ONEC2;UP00108_1:Alx;UP00115_1:Lhx2;UP00128_1:Pou3f2;UP00131_1:Gbx2;UP00224_1:Pax6;UP00243_1:Isx;U…
chr10	11581984	rs11257180	C	G	0	0	-0.000854506	0	64	NULL	NULL	NULL	NULL	NULL	NULL	NULL	NULL	NULL	NULL	NULL	NULL	NULL	NULL	NULL	NULL	NULL	NULL	NULL	TBX5_DBD_2:TBX5;UP00011_1:Irf6;	RREB1.p2:RREB1;UP00011_1:Irf6;
chr10	11583176	rs7917332	T	C	0	0	0.0215011	0	64	NULL	NULL	NULL	NULL	NULL	NULL	NULL	NULL	NULL	NULL	NULL	NULL	NULL	NULL	NULL	NULL	NULL	NULL	NULL	ARI3A_do:ARI3A;FOXG1_DBD_1:FOXG1;IRF1:IRF1;M6147_1.02:ARID3A;M6399_1.02:ONECUT2;ONEC2_si:ONEC2;UP00016_1:Sr;UP00071_1:Sox2;UP00121_1:Hoxd10;UP00150_1:Irx6;UP00217_1:Hoxa10;ZBTB16.p2:ZBTB16;	FOXG1_DBD_1:FOXG1;IRF1:IRF1;M5637_1.02:MSX1;M6399_1.02:ONECUT2;Msx3_DBD_1:Msx3;ONEC2_si:ONEC2;UP00121_1:Hoxd10;UP00217_1:Hoxa10;ZBTB16.p2:ZBTB16;
chr10	11602109	rs11257190	A	C	0	0	-0.00722161	0	64	NULL	NULL	NULL	NULL	NULL	NULL	NULL	NULL	NULL	NULL	NULL	NULL	NULL	NULL	NULL	NULL	NULL	NULL	NULL	MGA_DBD_2:MGA;	HXC6_f1:HXC6;UP00216_1:Obox1;
chr10	11605066	rs34278295	T	A	0	0	-0.00484591	0	64	NULL	NULL	NULL	NULL	NULL	NULL	NULL	NULL	NULL	NULL	NULL	NULL	NULL	NULL	NULL	NULL	NULL	NULL	NULL	CART1_DBD:CART1;M5322_1.02:CPEB1;MA0149.1:EWSR1-FLI1;UP00225_1:Hlx1;Uncx_DBD_1:Uncx;	MA0149.1:EWSR1-FLI1;UP00029_1:Tbp;
chr10	11613049	rs12359970	G	A	0	0	-0.205739	1	64	NULL	NULL	NULL	NULL	NULL	NULL	NULL	NULL	NULL	NULL	NULL	NULL	NULL	NULL	NULL	NULL	NULL	NULL	NULL		HMGA2_f1:HMGA2;M0630_1.02:DMRT1;M6555_1.02:ZNF333;
chr10	11614617	rs7070687	G	A	0	0	-0.0223592	0	64	NULL	NULL	NULL	NULL	NULL	NULL	NULL	NULL	NULL	NULL	NULL	NULL	NULL	NULL	NULL	NULL	NULL	NULL	NULL	Esrra_DBD_1:Esrra;MA0863.1:MTF1;	ESRRG_full_2:ESRRG;Esrra_DBD_1:Esrra;
chr10	11661492	rs75785877	T	C	1	1	0.0157711	0	64	NULL	NULL	NULL	NULL	NULL	NULL	NULL	NULL	NULL	NULL	NULL	NULL	NULL	NULL	NULL	NULL	NULL	NULL	NULL	HOX{A5:HOX{A5,B5};M4604_1.02:ZNF263;M6336_1.02:MAZ;M6539_1.02:ZBTB7B;MA0528.1:ZNF263;PAX5.p2:PAX5;	HOX{A5:HOX{A5,B5};M4604_1.02:ZNF263;M6123_1.02:ZNF281;M6336_1.02:MAZ;M6483_1.02:SP4;M6539_1.02:ZBTB7B;MA0149.1:EWSR1-FLI1;MA0528.1:ZNF263;SRBP2_f1:SREBF2;
chr10	11664894	rs12762594	T	C	0	1	-0.0305422	0	64	NULL	NULL	NULL	NULL	NULL	NULL	NULL	NULL	NULL	NULL	NULL	NULL	NULL	NULL	NULL	NULL	NULL	NULL	NULL	MA0080.4:SPI1;MA0816.1:Ascl2;UP00058_1:Tcf;	GTF2A1:GTF2A1;M5636_1.02:MSC;M6355_1.02:MYOG;MA0816.1:Ascl2;MYFfamily.p2:MYF;REST.p3:REST;
chr10	11665779	rs71479336	T	C	0	0	0.0621498	0	64	NULL	NULL	NULL	NULL	NULL	NULL	NULL	NULL	NULL	NULL	NULL	NULL	NULL	NULL	NULL	NULL	NULL	NULL	NULL	M4546_1.02:RFX5;PITX1..3.p2:PITX1;PITX2;PITX3;	M4546_1.02:RFX5;
chr10	11665784	rs71479337	T	C	0	0	0.0291138	0	64	NULL	NULL	NULL	NULL	NULL	NULL	NULL	NULL	NULL	NULL	NULL	NULL	NULL	NULL	NULL	NULL	NULL	NULL	NULL	PITX1..3.p2:PITX1;PITX2;PITX3;
chr10	11665916	rs11257227	A	G	0	1	0.000673546	0	64	0.185508	-0.0815203	NULL	NULL	NULL	NULL	NULL	NULL	NULL	NULL	NULL	NULL	NULL	NULL	NULL	NULL	NULL	NULL	NULL	MA0088.2:ZNF143;UP00109_1:Obox6;ZN143_si:ZNF143;	M1023_1.02:Obox6;M1053_1.02:Obox1;M1069_1.02:AC189028.1;PITX1..3.p2:PITX1;PITX2;PITX3;UP00109_1:Obox6;UP00112_1:Gsc;UP00153_1:Pitx1;UP00160_1:Obox3;UP00208_1:Obox5;UP00216_1:Obox1;UP00239_1:Obox2;UP00267_1:Otx2;
chr10	11669579	rs10752223	A	C	0	0	0.0489592	0	64	NULL	NULL	NULL	NULL	NULL	NULL	NULL	NULL	NULL	NULL	NULL	NULL	NULL	NULL	NULL	NULL	NULL	NULL	NULL	MA0768.1:LEF1;UP00034_1:Sox7;	IKZF2.p2:IKZF2;M6557_1.02:ZNF384;
chr10	11669859	rs10795872	T	G	1	0	0.0178574	0	64	NULL	NULL	NULL	NULL	NULL	NULL	NULL	NULL	NULL	NULL	NULL	NULL	NULL	NULL	NULL	NULL	NULL	NULL	NULL		M4604_1.02:ZNF263;MA0258.1:ESR2;
chr10	11670966	rs12784561	A	G	0	0	0.0411885	0	64	NULL	NULL	NULL	NULL	NULL	NULL	NULL	NULL	NULL	NULL	NULL	NULL	NULL	NULL	NULL	NULL	NULL	NULL	NULL	MA0863.1:MTF1;	M6336_1.02:MAZ;MA0149.1:EWSR1-FLI1;
chr10	11672508	rs74347557	T	C	0	0	-0.0366261	0	64	0.00489277	-0.211868	NULL	NULL	NULL	NULL	NULL	NULL	NULL	NULL	NULL	NULL	NULL	NULL	NULL	NULL	NULL	NULL	NULL	FOXN1.p2:FOXN1;M4639_1.02:Yy1;M5217_1.02:AHRR;UP00031_1:Zbtb3;	M0613_1.02:Mbd1;M0671_1.02:ENSOANG00000014967;M4639_1.02:Yy1;SRBP2_f1:SREBF2;UP00031_1:Zbtb3;
chr10	11672687	rs77892763	T	C	0	0	0.0207268	0	64	NULL	NULL	NULL	NULL	NULL	NULL	NULL	NULL	NULL	NULL	NULL	NULL	NULL	NULL	NULL	NULL	NULL	NULL	NULL	M1507_1.02:LCOR;M1906_1.02:SP1;M6123_1.02:ZNF281;M6552_1.02:ZNF148;MA0079.2:SP1;PATZ1.p2:PATZ1;PAX4.p2:PAX4;RREB1.p2:RREB1;SP1_DBD:SP1;UP00022_1:Zfp740;	ETS1_full_2:ETS1;M1906_1.02:SP1;M6123_1.02:ZNF281;M6552_1.02:ZNF148;MA0079.2:SP1;PATZ1.p2:PATZ1;PAX4.p2:PAX4;SP1.p2:SP1;SP1_DBD:SP1;
chr10	11675398	rs11257238	T	C	0	0	0.0379257	0	64	0.24657	-0.103098	NULL	NULL	NULL	NULL	NULL	NULL	NULL	NULL	NULL	NULL	NULL	NULL	NULL	NULL	NULL	NULL	NULL
chr10	11676332	rs2011704	T	C	0	0	-0.00704793	0	64	0.920198	-0.101056	NULL	NULL	NULL	NULL	NULL	NULL	NULL	NULL	NULL	NULL	NULL	NULL	NULL	NULL	NULL	NULL	NULL	LHX6_full_2:LHX6;	SOX15_full_3:SOX15;
chr10	11676714	rs7912495	A	G	0	0	0.0583165	0	64	NULL	NULL	NULL	NULL	NULL	NULL	NULL	NULL	NULL	NULL	NULL	NULL	NULL	NULL	NULL	NULL	NULL	NULL	NULL	M6208_1.02:ELK3;	M6208_1.02:ELK3;TFDP1_f1:TFDP1;
chr10	11677075	rs11257240	T	G	0	0	0.038452	0	64	0.224813	-0.0802008	NULL	NULL	NULL	NULL	NULL	NULL	NULL	NULL	NULL	NULL	NULL	NULL	NULL	NULL	NULL	NULL	NULL
chr10	11677594	rs10905989	T	C	0	0	0.0145697	0	64	NULL	NULL	NULL	NULL	NULL	NULL	NULL	NULL	NULL	NULL	NULL	NULL	NULL	NULL	NULL	NULL	NULL	NULL	NULL	NANOG:NANOG;	Spic_DBD:Spic;
chr10	11678309	rs7920721	A	G	1	0	0.0870662	0	64	2.17e-12	0.65	NULL	NULL	NULL	NULL	NULL	NULL	NULL	NULL	NULL	NULL	NULL	NULL	NULL	NULL	NULL	NULL	NULL	FOXO4_DBD_1:FOXO4;M0737_1.02:FOXB2;	FOXO1_DBD_2:FOXO1;FOXO3_full_1:FOXO3;FOXO4_DBD_1:FOXO4;
chr10	11678621	rs113111379	T	C	1	0	0.018193	0	64	0.136541	0.104966	NULL	NULL	NULL	NULL	NULL	NULL	NULL	NULL	NULL	NULL	NULL	NULL	NULL	NULL	NULL	NULL	NULL	M4569_1.02:HSF1;M5974_1.02:ZNF524;M6375_1.02:NKX2-2;NKX25_f1:NKX2-5;UP00053_1:Rxra;UP00066_1:Hnf4;	M5974_1.02:ZNF524;UP00053_1:Rxra;UP00066_1:Hnf4;
chr10	11679058	rs12416487	A	T	0	0	0.00474098	0	64	NULL	NULL	NULL	NULL	NULL	NULL	NULL	NULL	NULL	NULL	NULL	NULL	NULL	NULL	NULL	NULL	NULL	NULL	NULL	M0131_1.02:Ahctf1;UP00121_1:Hoxd10;UP00244_1:Tlx2;UP00255_1:Dbx1;	BARX1_DBD_1:BARX1;M0131_1.02:Ahctf1;UP00121_1:Hoxd10;UP00244_1:Tlx2;UP00255_1:Dbx1;
chr10	11679103	rs12358692	T	C	0	0	-0.0331385	0	64	NULL	NULL	NULL	NULL	NULL	NULL	NULL	NULL	NULL	NULL	NULL	NULL	NULL	NULL	NULL	NULL	NULL	NULL	NULL	M1053_1.02:Obox1;	M1053_1.02:Obox1;M1668_1.02:PRKRIR;M6212_1.02:EPAS1;PITX1..3.p2:PITX1;PITX2;PITX3;
chr10	11679120	rs11257242	C	G	0	0	-0.129077	1	64	NULL	NULL	NULL	NULL	NULL	NULL	NULL	NULL	NULL	NULL	NULL	NULL	NULL	NULL	NULL	NULL	NULL	NULL	NULL	ATF6.p2:ATF6;M0190_1.02:Srebf2;M6152_1.02:ATF1;M6155_1.02:ATF6;SRBP1_f2:SREBF1;	M4576_1.02:RXRalpha;M4604_1.02:ZNF263;M6336_1.02:MAZ;M6504_1.02:TBX3;SRBP1_f2:SREBF1;
chr10	11679478	rs7068614	A	T	0	0	-0.0195534	0	64	NULL	NULL	NULL	NULL	NULL	NULL	NULL	NULL	NULL	NULL	NULL	NULL	NULL	NULL	NULL	NULL	NULL	NULL	NULL	M5637_1.02:MSX1;M6554_1.02:ZNF238;Msx3_DBD_1:Msx3;ZN238_f1:ZNF238;	M4840_1.02:FEZF1;M6391_1.02:NR2E3;M6554_1.02:ZNF238;ZN238_f1:ZNF238;
chr10	11680776	rs3829155	T	G	1	1	0.158675	1	64	NULL	NULL	NULL	NULL	NULL	NULL	NULL	NULL	NULL	NULL	NULL	NULL	NULL	NULL	NULL	NULL	NULL	NULL	NULL	M6346_1.02:MLXIPL;MLXPL_f1:MLXPL;	M6346_1.02:MLXIPL;MLXPL_f1:MLXPL;ZFX:ZFX;
chr10	11681258	rs7094380	T	C	0	1	0.00554742	0	64	NULL	NULL	NULL	NULL	NULL	NULL	NULL	NULL	NULL	NULL	NULL	NULL	NULL	NULL	NULL	NULL	NULL	NULL	NULL	P73_si:TP73;PAX1_DBD:PAX1;PAX2_DBD:PAX2;PAX6_DBD:PAX6;	M0811_1.02:GCM1;M5487_1.02:GCM2;M5711_1.02:PAX9;PAX1_DBD:PAX1;PAX2_DBD:PAX2;PAX5.p2:PAX5;PAX6_DBD:PAX6;UP00070_1:Gcm1;
chr10	11681538	rs7078398	A	T	0	1	0.0757804	0	64	NULL	NULL	NULL	NULL	NULL	NULL	NULL	NULL	NULL	NULL	NULL	NULL	NULL	NULL	NULL	NULL	NULL	NULL	NULL	M0630_1.02:DMRT1;M0632_1.02:DMRTA2;M0636_1.02:ENSOANG00000013938;M4639_1.02:Yy1;MA0610.1:DMRT3;	M4639_1.02:Yy1;M6235_1.02:FOXC1;
chr10	12055031	rs112663539	G	A	0	0	-0.044523	0	64	NULL	NULL	NULL	NULL	NULL	NULL	NULL	NULL	NULL	NULL	NULL	NULL	NULL	NULL	NULL	NULL	NULL	NULL	NULL	M0398_1.02:ZSCAN10;M4568_1.02:GABPA;
chr10	12118431	rs113607972	G	A	0	0	0.0047393	0	64	NULL	NULL	NULL	NULL	NULL	NULL	NULL	NULL	NULL	NULL	NULL	NULL	NULL	NULL	NULL	NULL	NULL	NULL	NULL	UP00031_1:Zbtb3;	UP00031_1:Zbtb3;
chr10	29719680	rs1927456	A	C	0	0	-0.0254758	0	0	NULL	NULL	NULL	NULL	NULL	NULL	NULL	NULL	NULL	NULL	NULL	NULL	NULL	NULL	NULL	NULL	NULL	NULL	NULL
chr10	29966853	rs117980033	A	G	0	0	-0.000232576	0	0	NULL	NULL	NULL	NULL	NULL	NULL	NULL	NULL	NULL	NULL	NULL	NULL	NULL	NULL	NULL	NULL	NULL	NULL	NULL	MA0863.1:MTF1;UP00097_1:Mtf;	M4605_1.02:Zfp369;MA0863.1:MTF1;UP00097_1:Mtf;
chr10	31069880	rs553264129	G	A	0	0	0.02018	0	0	NULL	NULL	NULL	NULL	NULL	NULL	NULL	NULL	NULL	NULL	NULL	NULL	NULL	NULL	NULL	NULL	NULL	NULL	NULL	EP300.p2:EP300;M4526_1.02:SMARCC1;M4546_1.02:RFX5;M4607_1.02:Fos;	HAND1:HAND1;M0435_1.02:Zkscan5;M4453_1.02:BCL11A;M4526_1.02:SMARCC1;M6224_1.02:ETV7;
chr10	37305412	rs559590986	G	A	0	0	0.0203384	0	0	NULL	NULL	NULL	NULL	NULL	NULL	NULL	NULL	NULL	NULL	NULL	NULL	NULL	NULL	NULL	NULL	NULL	NULL	NULL	M5825_1.02:SOX21;MA0869.1:Sox11;SOX2_full_1:SOX2;SOX4_DBD:SOX4;SRY_DBD_1:SRY;Sox17_DBD_1:Sox17;	M5825_1.02:SOX21;MA0869.1:Sox11;SOX2_full_1:SOX2;SOX4_DBD:SOX4;SRY_DBD_1:SRY;Sox17_DBD_1:Sox17;
chr10	38390121	rs558737671	T	G	0	0	0.0122178	0	0	NULL	NULL	NULL	NULL	NULL	NULL	NULL	NULL	NULL	NULL	NULL	NULL	NULL	NULL	NULL	NULL	NULL	NULL	NULL	M2316_1.02:Stat6;	JDP2_DBD_2:JDP2;M2289_1.02:JUN;M4624_1.02:JUND;UP00020_1:Atf1;UP00033_1:Zfp41;UP00103_1:Jundm2;
chr10	42759341	rs2744062	A	T	0	0	-0.0114186	0	0	NULL	NULL	NULL	NULL	NULL	NULL	NULL	NULL	NULL	NULL	NULL	NULL	NULL	NULL	NULL	NULL	476		L23:RN7SL277P;	ATF2.p2:ATF2;Atf4_DBD:Atf4;BATF3_DBD:BATF3;DBP_DBD:DBP;Dbp_DBD:Dbp;HLF.p2:HLF;JDP2_DBD_2:JDP2;M1915_1.02:ZNF76;M2268_1.02:CEBPB;M2270_1.02:DUX4;M2289_1.02:JUN;M5293_1.02:ATF7;M5349_1.02:DUXA;M6277_1.02:HLF;MA0043.1:HLF;MA0685.1:SP4;MA0729.1:RARA;NFIL3.p2:NFIL3;UP00020_1:Atf1;UP00103_1:Jundm2;UP00198_1:Cphx;UP00233_1:Meox1;ZN143_si:ZNF143;	BATF3_DBD:BATF3;M5293_1.02:ATF7;M5349_1.02:DUXA;MA0729.1:RARA;UP00198_1:Cphx;UP00233_1:Meox1;
chr10	42767168	rs2744060	C	G	0	0	-0.0521978	0	0	NULL	NULL	NULL	NULL	NULL	NULL	NULL	NULL	NULL	NULL	NULL	NULL	NULL	NULL	NULL	NULL	NULL	NULL	NULL		M1075_1.02:Rhox8;TBR1_full:TBR1;UP00068_1:Eomes;
chr10	42770432	rs947549	C	G	0	1	-0.0864415	0	0	NULL	NULL	NULL	NULL	NULL	NULL	NULL	NULL	NULL	NULL	NULL	NULL	NULL	NULL	NULL	NULL	NULL	NULL	NULL	COT1_f1:COT1;HNF4A_full_2:HNF4A;M4576_1.02:RXRalpha;M6137_1.02:Rela;M6336_1.02:MAZ;M6383_1.02:NR1H2;M6393_1.02:NR4A1;M6449_1.02:REL;M6539_1.02:ZBTB7B;MA0101.1:REL;MA0512.2:Rxra;NR2F1_DBD_1:NR2F1;PPARA_f2:PPARA;RXRG_full_1:RXRG;Rxrb_DBD:Rxrb;	M4444_1.02:RELA;M4468_1.02:NFKB1;M6137_1.02:Rela;M6449_1.02:REL;M6511_1.02:RELA;M6544_1.02:HIVEP1;M6545_1.02:HIVEP2;MA0101.1:REL;MA0107.1:RELA;MA0778.1:NFKB2;RHD_2:RHD;RHD_4:RHD;THA_f2:THA;ZEP1_f1:ZEP1;ZEP2_si:ZEP2;
chr10	42774792	rs2795527	T	C	0	0	0.0054152	0	0	NULL	NULL	NULL	NULL	NULL	NULL	NULL	NULL	NULL	NULL	NULL	NULL	NULL	NULL	NULL	NULL	NULL	NULL	NULL	HXC6_f1:HXC6;M2289_1.02:JUN;M6299_1.02:HOXC6;	UP00148_1:Hdx;
chr10	42788306	rs787798	T	C	0	0	-0.00943643	0	0	NULL	NULL	NULL	NULL	NULL	NULL	NULL	NULL	NULL	NULL	NULL	NULL	NULL	NULL	NULL	NULL	NULL	NULL	NULL	ZBTB16.p2:ZBTB16;
chr10	42822278	rs2795531	T	G	0	0	-0.0181953	0	0	NULL	NULL	NULL	NULL	NULL	NULL	NULL	NULL	NULL	NULL	NULL	NULL	NULL	NULL	NULL	NULL	NULL	NULL	NULL	ARI3A_do:ARI3A;UP00029_1:Tbp;UP00180_1:Hoxd13;	MA0052.3:MEF2A;MEF2C_dimer:MEF2C;MEF2{A:MEF2{A,B};
chr10	42839564	rs144670775	A	G	0	0	-0.0623077	0	0	NULL	NULL	NULL	NULL	NULL	NULL	NULL	NULL	NULL	NULL	NULL	NULL	NULL	NULL	NULL	NULL	NULL	NULL	NULL	UP00121_1:Hoxd10;UP00133_1:Cdx2;	M1174_1.02:Peml;UP00133_1:Cdx2;UP00197_1:Hoxc9;UP00239_1:Obox2;
chr10	47134078	rs114664650	G	A	0	0	-0.0940604	0	0	NULL	NULL	NULL	NULL	NULL	NULL	NULL	NULL	NULL	NULL	NULL	NULL	NULL	NULL	NULL	NULL	NULL	NULL	NULL
chr10	51570797	rs751836331	A	C	0	0	-0.0493954	0	0	NULL	NULL	NULL	NULL	NULL	NULL	NULL	NULL	NULL	NULL	NULL	NULL	NULL	NULL	NULL	NULL	NULL	NULL	NULL	M1472_1.02:PNR;M2289_1.02:JUN;	M4453_1.02:BCL11A;
chr10	53888997	rs61858327	T	G	0	0	-0.0305682	0	0	NULL	NULL	NULL	NULL	NULL	NULL	NULL	NULL	NULL	NULL	NULL	NULL	NULL	NULL	NULL	NULL	NULL	NULL	NULL
chr10	54436938	rs73255904	G	A	0	0	0.00683551	0	0	NULL	NULL	NULL	NULL	NULL	NULL	NULL	NULL	NULL	NULL	NULL	NULL	NULL	NULL	NULL	NULL	NULL	NULL	NULL	M6131_1.02:TFCP2L1;	M6131_1.02:TFCP2L1;M6383_1.02:NR1H2;NKX2-1:NKX2-1;
chr10	54437135	rs73255907	C	A	0	0	0.00991099	0	0	NULL	NULL	NULL	NULL	NULL	NULL	NULL	NULL	NULL	NULL	NULL	NULL	NULL	NULL	NULL	NULL	NULL	NULL	NULL	FOXJ2_DBD_1:FOXJ2;FOXJ3_DBD_2:FOXJ3;FOXO1_DBD_2:FOXO1;FOXO3_full_1:FOXO3;FOXO4_DBD_1:FOXO4;M0635_1.02:DMRTC2;	M0633_1.02:DMRT2;M0635_1.02:DMRTC2;ZBTB16.p2:ZBTB16;
chr10	54437607	rs73255909	G	A	0	0	-0.0135609	0	0	NULL	NULL	NULL	NULL	NULL	NULL	NULL	NULL	NULL	NULL	NULL	NULL	NULL	NULL	NULL	NULL	NULL	NULL	NULL
chr10	54437652	rs113943915	T	C	0	0	0.0370329	0	0	NULL	NULL	NULL	NULL	NULL	NULL	NULL	NULL	NULL	NULL	NULL	NULL	NULL	NULL	NULL	NULL	NULL	NULL	NULL	GFI1B.p2:GFI1B;M4665_1.02:GATA3;
chr10	54437826	rs73255911	G	T	0	0	0.0273146	0	0	NULL	NULL	NULL	NULL	NULL	NULL	NULL	NULL	NULL	NULL	NULL	NULL	NULL	NULL	NULL	NULL	NULL	NULL	NULL	M2316_1.02:Stat6;	FOXO3_full_1:FOXO3;M0746_1.02:Gm5294;MA0030.1:FOXF2;UP00150_1:Irx6;UP00194_1:Irx4;UP00223_2:Irx3;UP00236_1:Irx2;UP00250_1:Irx5;
chr10	54438014	rs73255912	A	G	0	0	-0.0198891	0	0	NULL	NULL	NULL	NULL	NULL	NULL	NULL	NULL	NULL	NULL	NULL	NULL	NULL	NULL	NULL	NULL	NULL	NULL	NULL	ARI3A_do:ARI3A;IRF1:IRF1;M1594_1.02:SOX12;M2287_1.02:HOXC9;M4635_1.02:STAT2;M6147_1.02:ARID3A;M6304_1.02:HOXD9;MA0594.1:Hoxa9;NANOG:NANOG;SMAD1:SMAD1;UP00014_1:Sox1;UP00034_1:Sox7;UP00051_1:Sox8;UP00096_1:Sox1;UP00133_1:Cdx2;UP00213_1:Hoxa9;UP00217_1:Hoxa10;UP00240_1:Cdx1;	ARI3A_do:ARI3A;IRF1:IRF1;M2287_1.02:HOXC9;
chr10	54438087	rs73255913	C	A	0	0	0.0378961	0	0	NULL	NULL	NULL	NULL	NULL	NULL	NULL	NULL	NULL	NULL	NULL	NULL	NULL	NULL	NULL	NULL	NULL	NULL	NULL	M4692_1.02:SIX5;ZBTB16.p2:ZBTB16;	M4635_1.02:STAT2;M6311_1.02:IRF5;UP00074_1:Isgf3;UP00255_1:Dbx1;ZBTB16.p2:ZBTB16;
chr10	58143694	rs1199092	A	G	0	0	-0.000922516	0	0	NULL	NULL	NULL	NULL	NULL	NULL	NULL	NULL	NULL	NULL	NULL	NULL	NULL	NULL	NULL	NULL	NULL	NULL	NULL	MA0135.1:Lhx3;UP00105_1:Pou3f4;UP00244_1:Tlx2;	M1174_1.02:Peml;MA0135.1:Lhx3;UP00232_1:Obox4;
chr10	58146054	rs1199086	A	T	0	0	-0.0129171	0	0	NULL	NULL	NULL	NULL	NULL	NULL	NULL	NULL	NULL	NULL	NULL	NULL	NULL	NULL	NULL	NULL	494		L23:EMC1-AS1;		UP00077_1:Sr;
chr10	58147022	rs1199087	T	G	0	0	0.0259315	0	0	NULL	NULL	NULL	NULL	NULL	NULL	NULL	NULL	NULL	NULL	NULL	NULL	NULL	NULL	NULL	NULL	NULL	NULL	NULL		M6336_1.02:MAZ;
chr10	58153390	rs1819658	T	C	0	0	0.0281953	0	0	NULL	NULL	NULL	NULL	NULL	NULL	NULL	NULL	NULL	NULL	NULL	NULL	NULL	NULL	NULL	NULL	NULL	NULL	NULL	M0083_1.02:Tcfap2b;M0084_1.02:Tcfap2c;M0085_1.02:TFAP2E;SMRC1_f1:SMARCC1;UP00005_1:Tcfap2a;UP00028_1:Tcfap2e;UP00087_1:Tcfap2c;sci09.v2_Tcfap2e_3713:Tcfap2e;	M0083_1.02:Tcfap2b;M0084_1.02:Tcfap2c;M0085_1.02:TFAP2E;M5753_1.02:PROX1;UP00005_1:Tcfap2a;UP00028_1:Tcfap2e;UP00087_1:Tcfap2c;sci09.v2_Tcfap2e_3713:Tcfap2e;
chr10	59777136	rs7900367	G	A	0	0	-0.00899322	0	65	NULL	NULL	NULL	NULL	NULL	NULL	NULL	NULL	NULL	NULL	NULL	NULL	NULL	NULL	NULL	NULL	NULL	NULL	NULL	M0811_1.02:GCM1;M5487_1.02:GCM2;UP00034_1:Sox7;UP00070_1:Gcm1;	UP00034_1:Sox7;
chr10	59778885	rs1877796	T	C	0	0	-0.0284251	0	65	NULL	NULL	NULL	NULL	NULL	NULL	NULL	NULL	NULL	NULL	NULL	NULL	NULL	NULL	NULL	NULL	NULL	NULL	NULL
chr10	59779204	rs4387309	A	G	0	0	0.023045	0	65	NULL	NULL	NULL	NULL	NULL	NULL	NULL	NULL	NULL	NULL	NULL	NULL	NULL	NULL	NULL	NULL	NULL	NULL	NULL
chr10	59779644	rs721992	T	G	1	0	0.0392241	0	65	NULL	NULL	NULL	NULL	NULL	NULL	NULL	NULL	NULL	NULL	NULL	NULL	NULL	NULL	NULL	NULL	NULL	NULL	NULL	M0395_1.02:ZNF187;
chr10	59779902	rs721991	C	A	1	0	-0.332738	1	65	NULL	NULL	NULL	NULL	NULL	NULL	NULL	NULL	NULL	NULL	NULL	NULL	NULL	NULL	NULL	NULL	NULL	NULL	NULL	M6103_1.02:Trp53;MA0670.1:NFIA;PAX8.p2:PAX8;	GBX2_DBD_2:GBX2;M5740_1.02:POU4F1;M6103_1.02:Trp53;
chr10	59780296	rs12778666	C	T	1	0	0.530587	1	65	NULL	NULL	NULL	NULL	NULL	NULL	NULL	NULL	NULL	NULL	NULL	NULL	NULL	NULL	NULL	NULL	NULL	NULL	NULL	EBF1.p2:EBF1;MA0154.3:EBF1;	EBF1.p2:EBF1;MA0154.3:EBF1;
chr10	59780322	rs1913514	T	C	1	0	0.239968	1	65	NULL	NULL	NULL	NULL	NULL	NULL	NULL	NULL	NULL	NULL	NULL	NULL	NULL	NULL	NULL	NULL	NULL	NULL	NULL		GTF2I.p2:GTF2I;
chr10	59781879	rs2090121	G	C	0	0	-0.0108207	0	65	NULL	NULL	NULL	NULL	NULL	NULL	NULL	NULL	NULL	NULL	NULL	NULL	NULL	NULL	NULL	NULL	NULL	NULL	NULL	M1963_1.02:ZFY;M4598_1.02:E2F4;M6336_1.02:MAZ;M6539_1.02:ZBTB7B;M6547_1.02:ZFX;M6553_1.02:ZNF219;MA0163.1:PLAG1;MA0597.1:THAP1;PAX5.p2:PAX5;SP1.p2:SP1;SP4_f1:SP4;	M1963_1.02:ZFY;MA0163.1:PLAG1;
chr10	59782585	rs1913513	C	T	0	0	-0.012748	0	65	NULL	NULL	NULL	NULL	NULL	NULL	NULL	NULL	NULL	NULL	NULL	NULL	NULL	NULL	NULL	NULL	NULL	NULL	NULL	ESRRG_full_2:ESRRG;M0427_1.02:Dnajc21;M4545_1.02:ZNF683;MA0528.1:ZNF263;	M4545_1.02:ZNF683;MA0528.1:ZNF263;
chr10	59782718	rs1913512	C	T	0	0	-0.00840752	0	65	NULL	NULL	NULL	NULL	NULL	NULL	NULL	NULL	NULL	NULL	NULL	NULL	NULL	NULL	NULL	NULL	NULL	NULL	NULL	M1935_1.02:NR3C1;M4640_1.02:ZBTB7A;M6504_1.02:TBX3;MA0113.2:NR3C1;RXR{A:RXR{A,B};UP00024_1:Glis2;	M4640_1.02:ZBTB7A;UP00024_1:Glis2;
chr10	59785424	rs58643066	G	A	0	0	-0.00259629	0	65	NULL	NULL	NULL	NULL	NULL	NULL	NULL	NULL	NULL	NULL	NULL	NULL	NULL	NULL	NULL	NULL	NULL	NULL	NULL	HXA9_f1:HXA9;M5967_1.02:ZNF232;UP00139_1:Nkx1-2;UP00220_1:Nkx1-1;	EMX2_DBD_2:EMX2;M5967_1.02:ZNF232;UP00137_1:Hoxb3;UP00139_1:Nkx1-2;UP00220_1:Nkx1-1;
chr10	59786251	rs4948364	C	T	0	0	-0.0233659	0	65	NULL	NULL	NULL	NULL	NULL	NULL	NULL	NULL	NULL	NULL	NULL	NULL	NULL	NULL	NULL	NULL	NULL	NULL	NULL		CDX1:CDX1;UP00198_1:Cphx;
chr10	59786916	rs1877793	T	C	0	0	0.114211	1	65	NULL	NULL	NULL	NULL	NULL	NULL	NULL	NULL	NULL	NULL	NULL	NULL	NULL	NULL	NULL	NULL	NULL	NULL	NULL		M5976_1.02:ZNF713;
chr10	59787183	rs10994008	C	T	0	0	-0.196183	1	65	NULL	NULL	NULL	NULL	NULL	NULL	NULL	NULL	NULL	NULL	NULL	NULL	NULL	NULL	NULL	NULL	NULL	NULL	NULL	M0398_1.02:ZSCAN10;M4639_1.02:Yy1;UP00035_1:Hic;	UP00035_1:Hic;UP00198_1:Cphx;
chr10	59788404	rs12572724	A	G	0	0	0.0108026	0	65	NULL	NULL	NULL	NULL	NULL	NULL	NULL	NULL	NULL	NULL	NULL	NULL	NULL	NULL	NULL	NULL	NULL	NULL	NULL	M1915_1.02:ZNF76;M2298_1.02:MEIS1;ZNF143.p2:ZNF143;	Ci:Ci;GLI1:GLI1;M1937_1.02:ZNF521;M6120_1.02:Gli3;MA0116.1:Znf423;UP00035_1:Hic;ZNF143.p2:ZNF143;ZNF423.p2:ZNF423;
chr10	59788532	rs7069589	G	C	0	0	0.00710781	0	65	NULL	NULL	NULL	NULL	NULL	NULL	NULL	NULL	NULL	NULL	NULL	NULL	NULL	NULL	NULL	NULL	NULL	NULL	NULL	M6277_1.02:HLF;YY2_full_2:YY2;	M6277_1.02:HLF;YY2_full_2:YY2;
chr10	59790060	rs11540401	G	A	0	0	-0.0436271	0	65	NULL	NULL	NULL	NULL	NULL	NULL	NULL	NULL	NULL	NULL	NULL	NULL	NULL	NULL	NULL	NULL	NULL	NULL	NULL	M6466_1.02:SMAD4;
chr10	59791670	rs10821594	C	T	0	0	-0.0305139	0	65	NULL	NULL	NULL	NULL	NULL	NULL	NULL	NULL	NULL	NULL	NULL	NULL	NULL	NULL	NULL	NULL	NULL	NULL	NULL	GFI1B.p2:GFI1B;M2285_1.02:Gfi1b;M6413_1.02:PBX2;UP00148_1:Hdx;	GFI1B.p2:GFI1B;M6413_1.02:PBX2;UP00148_1:Hdx;
chr10	59792934	rs1053266	T	G	0	0	0.0630377	0	65	NULL	NULL	NULL	NULL	NULL	NULL	NULL	NULL	NULL	NULL	NULL	NULL	NULL	NULL	NULL	NULL	NULL	NULL	NULL	EP300.p2:EP300;M0426_1.02:Zfp3;M4604_1.02:ZNF263;M4685_1.02:TCF8;M6123_1.02:ZNF281;M6212_1.02:EPAS1;M6336_1.02:MAZ;SP1.p2:SP1;TEAD3_DBD_1:TEAD3;WT1_f1:WT1;sci09.v2_Gm397_1753:Gm397;	KLF16_DBD:KLF16;M1906_1.02:SP1;M4604_1.02:ZNF263;M6123_1.02:ZNF281;M6336_1.02:MAZ;M6483_1.02:SP4;M6539_1.02:ZBTB7B;M6552_1.02:ZNF148;MA0079.2:SP1;MZF1.p2:MZF1;PATZ1.p2:PATZ1;RREB1.p2:RREB1;SP1.p2:SP1;SP1_DBD:SP1;
chr10	59797228	rs10761414	T	C	0	0	0.0361032	0	65	NULL	NULL	NULL	NULL	NULL	NULL	NULL	NULL	NULL	NULL	NULL	NULL	NULL	NULL	NULL	NULL	NULL	NULL	NULL	YY2_full_1:YY2;	YY2_full_1:YY2;
chr10	59798743	rs10821601	G	C	0	0	-0.00779038	0	65	NULL	NULL	NULL	NULL	NULL	NULL	NULL	NULL	NULL	NULL	NULL	NULL	NULL	NULL	NULL	NULL	NULL	NULL	NULL		M1053_1.02:Obox1;M6418_1.02:PITX2;PITX1..3.p2:PITX1;PITX2;PITX3;UP00265_1:Pitx3;
chr10	59801670	rs4948242	T	C	0	0	-0.00200207	0	65	NULL	NULL	NULL	NULL	NULL	NULL	NULL	NULL	NULL	NULL	NULL	NULL	NULL	NULL	NULL	NULL	NULL	NULL	NULL	M6391_1.02:NR2E3;	GCR_do:GCR;
chr10	59801782	rs4948365	C	T	0	0	0.0604535	0	65	NULL	NULL	NULL	NULL	NULL	NULL	NULL	NULL	NULL	NULL	NULL	NULL	NULL	NULL	NULL	NULL	NULL	NULL	NULL	ARI3A_do:ARI3A;EN1_DBD_2:EN1;M5637_1.02:MSX1;M6147_1.02:ARID3A;MA0874.1:Arx;MA0912.1:Hoxd3;Msx3_DBD_1:Msx3;PO4F2_si:PO4F2;POU6F2_DBD_2:POU6F2;UP00105_1:Pou3f4;UP00106_1:Vax2;UP00118_1:Pou4f3;UP00123_1:Hlxb9;UP00124_1:Ipf1;UP00127_1:Gsh2;UP00139_1:Nkx1-2;UP00140_1:Hoxd1;UP00151_1:Barx2;UP00156_1:Msx2;UP00162_1:Evx1;UP00163_1:En2;UP00164_2:Hoxa7;UP00167_1:En1;UP00170_1:Isl2;UP00174_1:Hoxa2;UP00182_…	ALX1.p2:ALX1;ARI3A_do:ARI3A;EMX2_DBD_2:EMX2;EN1_DBD_2:EN1;M5637_1.02:MSX1;M6147_1.02:ARID3A;M6166_1.02:CDC5L;MA0912.1:Hoxd3;Msx3_DBD_1:Msx3;PO4F2_si:PO4F2;POU6F2_DBD_2:POU6F2;UP00004_1:Sox1;UP00071_1:Sox2;UP00105_1:Pou3f4;UP00106_1:Vax2;UP00118_1:Pou4f3;UP00123_1:Hlxb9;UP00124_1:Ipf1;UP00151_1:Barx2;UP00162_1:Evx1;UP00164_2:Hoxa7;UP00169_1:Lmx1b;UP00170_1:Isl2;UP00182_1:Hoxa6;UP00188_1:Lmx1a;UP00…
chr10	59802219	rs7079829	C	T	0	0	-0.00331822	0	65	NULL	NULL	NULL	NULL	NULL	NULL	NULL	NULL	NULL	NULL	NULL	NULL	NULL	NULL	NULL	NULL	NULL	NULL	NULL	HXC8_f1:HXC8;M0307_1.02:ENSG00000250542;
chr10	59803972	rs1955321	T	C	0	0	-0.0212544	0	65	NULL	NULL	NULL	NULL	NULL	NULL	NULL	NULL	NULL	NULL	NULL	NULL	NULL	NULL	NULL	NULL	NULL	NULL	NULL	M4636_1.02:THAP1;M6154_1.02:ATF5;MA0080.4:SPI1;SPIB_DBD:SPIB;UP00090_1:Elf;	MA0080.4:SPI1;MA0474.1:Erg;MA0659.1:MAFG;SPIB_DBD:SPIB;Spic_DBD:Spic;UP00085_1:Sfpi1;
chr10	59805896	rs10761415	T	C	0	0	0.0534164	0	65	NULL	NULL	NULL	NULL	NULL	NULL	NULL	NULL	NULL	NULL	NULL	NULL	NULL	NULL	NULL	NULL	NULL	NULL	NULL	ZNF410_DBD:ZNF410;	UP00033_1:Zfp41;ZNF410_DBD:ZNF410;
chr10	59806242	rs10509112	T	C	0	0	0.033009	0	65	NULL	NULL	NULL	NULL	NULL	NULL	NULL	NULL	NULL	NULL	NULL	NULL	NULL	NULL	NULL	NULL	NULL	NULL	NULL
chr10	59806565	rs7099368	C	T	0	0	-0.0309626	0	65	NULL	NULL	NULL	NULL	NULL	NULL	NULL	NULL	NULL	NULL	NULL	NULL	NULL	NULL	NULL	NULL	NULL	NULL	NULL
chr10	59807341	rs10994024	C	T	1	0	-0.062708	0	65	NULL	NULL	NULL	NULL	NULL	NULL	NULL	NULL	NULL	NULL	NULL	NULL	NULL	NULL	NULL	NULL	NULL	NULL	NULL	HIF1A.p2:HIF1A;M0405_1.02:KLF7;M5204_1.02:OSR2;M5856_1.02:SP8;M6127_1.02:Klf2;M6336_1.02:MAZ;MA0079.1:SP1;SP1.p2:SP1;	FOXD2_DBD_1:FOXD2;KLF16_DBD:KLF16;M0405_1.02:KLF7;M2391_1.02:KLF5;M4667_1.02:REST;M5204_1.02:OSR2;M5209_1.02:SP5;M5856_1.02:SP8;M6127_1.02:Klf2;M6336_1.02:MAZ;MA0079.1:SP1;MA0685.1:SP4;MA0746.1:SP3;SP1.p2:SP1;SP1_DBD:SP1;ZNF148.p2:ZNF148;
chr10	59807862	rs3793880	C	T	1	0	0.322	1	65	NULL	NULL	NULL	NULL	NULL	NULL	NULL	NULL	NULL	NULL	NULL	NULL	NULL	NULL	NULL	NULL	NULL	NULL	NULL	M5133_1.02:ZIC3;M5965_1.02:ZIC4;M6278_1.02:HLTF;M6441_1.02:PTF1A;MA0670.1:NFIA;UP00035_1:Hic;Zic3_DBD:Zic3;	IKZF1.p2:IKZF1;M6234_1.02:FOXA3;M6441_1.02:PTF1A;Zic3_DBD:Zic3;
chr10	59809318	rs2393572	C	T	1	0	-0.065186	0	65	NULL	NULL	NULL	NULL	NULL	NULL	NULL	NULL	NULL	NULL	NULL	NULL	NULL	NULL	NULL	NULL	NULL	NULL	NULL	M1841_1.02:AR;	M1594_1.02:SOX12;NANOG:NANOG;OCT4:OCT4;PO5F1_do:PO5F1;SMAD1:SMAD1;
chr10	59810653	rs7075215	T	A	0	0	-0.00104476	0	65	NULL	NULL	NULL	NULL	NULL	NULL	NULL	NULL	NULL	NULL	NULL	NULL	NULL	NULL	NULL	NULL	NULL	NULL	NULL	M5623_1.02:MEOX1;M6188_1.02:DLX2;UP00004_1:Sox1;UP00110_1:Dlx4;UP00113_1:Hoxc4;UP00144_1:Hoxb4;UP00196_1:Hoxa4;UP00260_1:Hoxc6;ZFHX3_f1:ZFHX3;	CDX1:CDX1;En2_DBD:En2;HOXB2_DBD:HOXB2;Hoxa2_DBD:Hoxa2;M0975_1.02:LHX1;M1027_1.02:HOXA6;M5394_1.02:EN2;M5542_1.02:HOXB3;M5604_1.02:LMX1A;M5623_1.02:MEOX1;M5635_1.02:MNX1;M5945_1.02:VAX2;M6157_1.02:BARX2;NKX6-2_DBD:NKX6-2;PO4F2_si:PO4F2;UP00004_1:Sox1;UP00063_1:Hoxa3;UP00110_1:Dlx4;UP00113_1:Hoxc4;UP00144_1:Hoxb4;UP00145_1:Barhl2;UP00169_1:Lmx1b;UP00188_1:Lmx1a;UP00196_1:Hoxa4;UP00212_1:Lhx5;UP0023…
chr10	59810692	rs4948243	A	T	0	0	-0.0202954	0	65	NULL	NULL	NULL	NULL	NULL	NULL	NULL	NULL	NULL	NULL	NULL	NULL	NULL	NULL	NULL	NULL	529		MG:FAM43B;ODC:FAM43B;MG:FAM43B;ODC:FAM43B;MG:FAM43B;ODC:FAM43B;MG:FAM43B;ODC:FAM43B;	CDX1:CDX1;M0131_1.02:Ahctf1;TEAD4_f1:TEAD4;UP00029_1:Tbp;UP00121_1:Hoxd10;	ARI3A_do:ARI3A;CDX1:CDX1;FOXD2_DBD_1:FOXD2;FOXD3.p2:FOXD3;M0131_1.02:Ahctf1;TEAD4_f1:TEAD4;UP00029_1:Tbp;
chr10	59811082	rs4948366	C	T	0	0	-0.0305043	0	65	NULL	NULL	NULL	NULL	NULL	NULL	NULL	NULL	NULL	NULL	NULL	NULL	NULL	NULL	NULL	NULL	NULL	NULL	NULL	RFX1..5_RFXANK_RFXAP.p2:RFX1..5::RFXANK::RFXAP;THB_do:THB;	HXA1_f1:HXA1;M4639_1.02:Yy1;M6291_1.02:HOXA1;M6295_1.02:HOXB1;RFX1..5_RFXANK_RFXAP.p2:RFX1..5::RFXANK::RFXAP;
chr10	59812962	rs7909766	C	G	0	0	0.0221812	0	65	NULL	NULL	NULL	NULL	NULL	NULL	NULL	NULL	NULL	NULL	NULL	NULL	NULL	NULL	NULL	NULL	NULL	NULL	NULL	M4685_1.02:TCF8;THB_do:THB;	M0898_1.02:ZHX1;M6155_1.02:ATF6;THB_do:THB;UP00232_1:Obox4;
chr10	59812974	rs7894842	G	T	0	0	-0.126131	1	65	NULL	NULL	NULL	NULL	NULL	NULL	NULL	NULL	NULL	NULL	NULL	NULL	NULL	NULL	NULL	NULL	NULL	NULL	NULL	ATF6.p2:ATF6;ATF6A_si:ATF6A;COT1_f1:COT1;HNF4A_full_2:HNF4A;M0190_1.02:Srebf2;M4576_1.02:RXRalpha;M6391_1.02:NR2E3;MA0512.2:Rxra;NR2F1_DBD_1:NR2F1;RXRG_full_1:RXRG;Rxrb_DBD:Rxrb;	HNF4A_full_2:HNF4A;M2319_1.02:TCF7L2;M4576_1.02:RXRalpha;M4608_1.02:JUN;MA0512.2:Rxra;TF7L2_f1:TF7L2;UP00054_1:Tcf;UP00058_1:Tcf;UP00067_1:Lef1;UP00232_1:Obox4;
chr10	59813365	rs9971121	C	T	0	0	0.00168464	0	65	NULL	NULL	NULL	NULL	NULL	NULL	NULL	NULL	NULL	NULL	NULL	NULL	NULL	NULL	NULL	NULL	NULL	NULL	NULL	HXA9_f1:HXA9;M6439_1.02:PRRX1;UP00226_1:Mrg1;	M5825_1.02:SOX21;MA0869.1:Sox11;SOX4_DBD:SOX4;SOX7_full_2:SOX7;
chr10	59813846	rs10821603	A	G	0	0	-0.0146033	0	65	NULL	NULL	NULL	NULL	NULL	NULL	NULL	NULL	NULL	NULL	NULL	NULL	NULL	NULL	NULL	NULL	534		Astro:PINK1-AS;Astro:PINK1-AS;Astro:PINK1-AS;Astro:PINK1-AS;	UP00211_1:Pou3f3;	PO5F1_do:PO5F1;SMAD1:SMAD1;
chr10	59814225	rs10761417	C	T	0	0	0.114763	1	65	NULL	NULL	NULL	NULL	NULL	NULL	NULL	NULL	NULL	NULL	NULL	NULL	NULL	NULL	NULL	NULL	NULL	NULL	NULL	AIRE.p2:AIRE;M5825_1.02:SOX21;MA0869.1:Sox11;MA0906.1:HOXC12;SOX4_DBD:SOX4;SOX7_full_2:SOX7;SRY_DBD_1:SRY;Sox17_DBD_1:Sox17;Sox3_DBD_1:Sox3;UP00014_1:Sox1;UP00034_1:Sox7;UP00096_1:Sox1;ZBTB16.p2:ZBTB16;	ARI3A_do:ARI3A;M5825_1.02:SOX21;M6147_1.02:ARID3A;M6304_1.02:HOXD9;MA0052.3:MEF2A;MA0601.1:Arid3b;MA0869.1:Sox11;MEF2C_dimer:MEF2C;SOX2_full_1:SOX2;SOX4_DBD:SOX4;SOX7_full_2:SOX7;SRY_DBD_1:SRY;Sox17_DBD_1:Sox17;Sox3_DBD_1:Sox3;UP00034_1:Sox7;UP00071_1:Sox2;UP00096_1:Sox1;UP00114_1:Homez;UP00180_1:Hoxd13;
chr10	59817092	rs7088886	T	C	0	0	0.0838779	0	65	NULL	NULL	NULL	NULL	NULL	NULL	NULL	NULL	NULL	NULL	NULL	NULL	NULL	NULL	NULL	NULL	NULL	NULL	NULL
chr10	59820507	rs10821604	A	G	0	0	0.0225573	0	65	NULL	NULL	NULL	NULL	NULL	NULL	NULL	NULL	NULL	NULL	NULL	NULL	NULL	NULL	NULL	NULL	537		Astro:CAMK2N1;Astro:CAMK2N1;	ARI3A_do:ARI3A;M6147_1.02:ARID3A;	M6147_1.02:ARID3A;
chr10	59820640	rs61848693	G	C	1	0	-0.0135397	0	65	NULL	NULL	NULL	NULL	NULL	NULL	NULL	NULL	NULL	NULL	NULL	NULL	NULL	NULL	NULL	NULL	NULL	NULL	NULL	M4546_1.02:RFX5;UP00027_1:Osr1;UP00052_1:Osr2;sci09.v2_Osr1_3033:Osr1;	M4546_1.02:RFX5;NKX2-1:NKX2-1;UP00231_1:Nkx2-2;
chr10	59821549	rs10821605	C	A	0	0	-0.0218532	0	65	NULL	NULL	NULL	NULL	NULL	NULL	NULL	NULL	NULL	NULL	NULL	NULL	NULL	NULL	NULL	NULL	NULL	NULL	NULL	SRBP2_f1:SREBF2;UP00046_1:Tcfe2a;	UP00046_1:Tcfe2a;
chr10	59821710	rs10821606	T	C	0	0	0.0770409	0	65	NULL	NULL	NULL	NULL	NULL	NULL	NULL	NULL	NULL	NULL	NULL	NULL	NULL	NULL	NULL	NULL	540		ODC:FAM43B;ODC:FAM43B;	PAX3:PAX3;	M0435_1.02:Zkscan5;M6226_1.02:FEV;
chr10	59822346	rs10821607	T	C	0	0	-0.00790323	0	65	NULL	NULL	NULL	NULL	NULL	NULL	NULL	NULL	NULL	NULL	NULL	NULL	NULL	NULL	NULL	NULL	541		L23:CAMK2N1;L23:KIF17;L23:CAMK2N1;L23:KIF17;	sci09.v2_Zfp187_2626:Zfp187;	sci09.v2_Zfp187_2626:Zfp187;
chr10	59823437	rs55826266	G	A	0	0	-0.00102361	0	65	NULL	NULL	NULL	NULL	NULL	NULL	NULL	NULL	NULL	NULL	NULL	NULL	NULL	NULL	NULL	NULL	NULL	NULL	NULL	M6131_1.02:TFCP2L1;RBPJ.p2:RBPJ;TFCP2.p2:TFCP2;ZBTB6.p2:ZBTB6;	M4484_1.02:ZNF143;M4618_1.02:ETS1;M6131_1.02:TFCP2L1;RBPJ.p2:RBPJ;
chr10	59824549	rs2120990	A	T	0	0	-0.00564525	0	65	NULL	NULL	NULL	NULL	NULL	NULL	NULL	NULL	NULL	NULL	NULL	NULL	NULL	NULL	NULL	NULL	NULL	NULL	NULL	Mafb_DBD_3:Mafb;YY2_full_2:YY2;	ELF1_full:ELF1;
chr10	59824566	rs2120989	C	T	0	0	-0.0092211	0	65	NULL	NULL	NULL	NULL	NULL	NULL	NULL	NULL	NULL	NULL	NULL	NULL	NULL	NULL	NULL	NULL	NULL	NULL	NULL		MEOX2_DBD_3:MEOX2;
chr10	59825077	rs4948368	T	G	0	0	0.0427388	0	65	NULL	NULL	NULL	NULL	NULL	NULL	NULL	NULL	NULL	NULL	NULL	NULL	NULL	NULL	NULL	NULL	NULL	NULL	NULL	M6147_1.02:ARID3A;PAX8.p2:PAX8;TEAD3_DBD_1:TEAD3;UP00069_1:Sox1;	M6147_1.02:ARID3A;SOX15_full_3:SOX15;SRY_DBD_4:SRY;TEAD1_full_2:TEAD1;TEAD3_DBD_1:TEAD3;UP00055_1:Hbp;
chr10	59825563	rs3844161	C	T	0	0	-0.0688019	0	65	NULL	NULL	NULL	NULL	NULL	NULL	NULL	NULL	NULL	NULL	NULL	NULL	NULL	NULL	NULL	NULL	NULL	NULL	NULL	M4607_1.02:Fos;
chr10	59826685	rs1871637	G	A	0	0	-0.0438501	0	65	NULL	NULL	NULL	NULL	NULL	NULL	NULL	NULL	NULL	NULL	NULL	NULL	NULL	NULL	NULL	NULL	NULL	NULL	NULL	M4635_1.02:STAT2;MA0528.1:ZNF263;
chr10	59826744	rs1871638	A	C	0	0	-0.0313172	0	65	NULL	NULL	NULL	NULL	NULL	NULL	NULL	NULL	NULL	NULL	NULL	NULL	NULL	NULL	NULL	NULL	548		L23:ECE1-AS1;L23:ECE1-AS1;
chr10	59828589	rs10458645	C	T	0	0	-0.0600698	0	65	NULL	NULL	NULL	NULL	NULL	NULL	NULL	NULL	NULL	NULL	NULL	NULL	NULL	NULL	NULL	NULL	NULL	NULL	NULL
chr10	59832789	rs6479654	G	A	0	0	-0.0267873	0	65	NULL	NULL	NULL	NULL	NULL	NULL	NULL	NULL	NULL	NULL	NULL	NULL	NULL	NULL	NULL	NULL	NULL	NULL	NULL		UP00232_1:Obox4;
chr10	59833121	rs7908517	C	T	0	0	-0.0113457	0	65	NULL	NULL	NULL	NULL	NULL	NULL	NULL	NULL	NULL	NULL	NULL	NULL	NULL	NULL	NULL	NULL	NULL	NULL	NULL	UP00094_1:Zfp128;
chr10	59833208	rs10761418	A	G	0	0	0.00826425	0	65	NULL	NULL	NULL	NULL	NULL	NULL	NULL	NULL	NULL	NULL	NULL	NULL	NULL	NULL	NULL	NULL	NULL	NULL	NULL	MA0503.1:Nkx2-5;	MA0163.1:PLAG1;ZNF143.p2:ZNF143;
chr10	59835352	rs1822913	C	T	0	0	0.113604	1	65	NULL	NULL	NULL	NULL	NULL	NULL	NULL	NULL	NULL	NULL	NULL	NULL	NULL	NULL	NULL	NULL	NULL	NULL	NULL		FOXB1_DBD_2:FOXB1;HNF6_f1:HNF6;M6399_1.02:ONECUT2;MA0083.3:SRF;ONEC2_si:ONEC2;POU3F3_DBD_1:POU3F3;UP00077_1:Sr;
chr10	59836082	rs12243564	C	T	0	0	-0.010684	0	65	NULL	NULL	NULL	NULL	NULL	NULL	NULL	NULL	NULL	NULL	NULL	NULL	NULL	NULL	NULL	NULL	NULL	NULL	NULL
chr10	59864939	rs1177701	A	G	1	0	0.0958496	0	65	NULL	NULL	NULL	NULL	NULL	NULL	NULL	NULL	NULL	NULL	NULL	NULL	NULL	NULL	NULL	NULL	NULL	NULL	NULL	CUX2_DBD_1:CUX2;NKX3-1.p2:NKX3-1;SOX10_full_2:SOX10;
chr10	59865592	rs1171788	A	G	1	0	2.25703e-05	0	65	NULL	NULL	NULL	NULL	NULL	NULL	NULL	NULL	NULL	NULL	NULL	NULL	NULL	NULL	NULL	NULL	NULL	NULL	NULL	HMX1.p2:HMX1;HTF4_f1:HTF4;M1628_1.02:TBX10;M1640_1.02:TBX6;M4607_1.02:Fos;M4623_1.02:JUNB;M4685_1.02:TCF8;M5116_1.02:ATOH8;M5430_1.02:FIGLA;M5627_1.02:MESP1;M5628_1.02:MGA;M6316_1.02:TCF4;M6468_1.02:SNAI1;M6504_1.02:TBX3;MA0745.1:SNAI2;MA0782.1:PKNOX1;MA0796.1:TGIF1;Meis3_DBD_2:Meis3;Pknox2_DBD:Pknox2;T.p2:T;UP00046_1:Tcfe2a;sci09.v2_Tcfe2a_3865:Tcfe2a;	M4607_1.02:Fos;M4623_1.02:JUNB;M5628_1.02:MGA;TFCP2.p2:TFCP2;
chr10	59867570	rs1684896	T	C	0	0	-0.0295762	0	65	NULL	NULL	NULL	NULL	NULL	NULL	NULL	NULL	NULL	NULL	NULL	NULL	NULL	NULL	NULL	NULL	NULL	NULL	NULL	BPTF.p2:BPTF;M0720_1.02:RCJMB04_8e18;M0728_1.02:FOXJ1;M2283_1.02:FOXP1;M6234_1.02:FOXA3;M6238_1.02:FOXF1;M6243_1.02:FOXN2;M6244_1.02:FOXM1;M6251_1.02:FUBP1;M6490_1.02:SRY;UP00037_1:Zfp105;UP00041_1:Foxj1;	BACH1_si:BACH1;M0728_1.02:FOXJ1;M6244_1.02:FOXM1;M6251_1.02:FUBP1;
chr10	59872870	rs1684901	A	T	1	0	0.00551127	0	65	NULL	NULL	NULL	NULL	NULL	NULL	NULL	NULL	NULL	NULL	NULL	NULL	NULL	NULL	NULL	NULL	NULL	NULL	NULL	ALX1.p2:ALX1;M0424_1.02:SNAI3;UP00122_1:Tgif1;UP00186_1:Meis1;UP00203_1:Pknox1;UP00205_1:Pknox2;UP00210_1:Mrg2;UP00226_1:Mrg1;UP00258_1:Tgif2;cell08_Tgif1_2342:Tgif1;	M0424_1.02:SNAI3;M5945_1.02:VAX2;UP00122_1:Tgif1;UP00186_1:Meis1;UP00203_1:Pknox1;UP00210_1:Mrg2;UP00226_1:Mrg1;UP00258_1:Tgif2;UP00259_1:Hoxb6;cell08_Tgif1_2342:Tgif1;
chr10	59879046	rs2440907	T	G	0	0	0.0177081	0	65	NULL	NULL	NULL	NULL	NULL	NULL	NULL	NULL	NULL	NULL	NULL	NULL	NULL	NULL	NULL	NULL	NULL	NULL	NULL		COE1_f2:COE1;M1070_1.02:HOXC5;M1968_1.02:EBF1;MA0154.3:EBF1;cell08_Hoxb4_2627:Hoxb4;
chr10	59885916	rs79004892	C	T	0	0	-0.215245	1	65	NULL	NULL	NULL	NULL	NULL	NULL	NULL	NULL	NULL	NULL	NULL	NULL	NULL	NULL	NULL	NULL	NULL	NULL	NULL	KLF16_DBD:KLF16;KLF4:KLF4;M0401_1.02:Sp4;M0404_1.02:ZNF202;M0405_1.02:KLF7;M0422_1.02:ZIC5;M0427_1.02:Dnajc21;M0608_1.02:MLL;M1906_1.02:SP1;M2273_1.02:E2F6;M2391_1.02:KLF5;M4604_1.02:ZNF263;M4640_1.02:ZBTB7A;M5209_1.02:SP5;M5856_1.02:SP8;M5962_1.02:ZBTB7C;M6123_1.02:ZNF281;M6127_1.02:Klf2;M6306_1.02:INSM1;M6325_1.02:KLF6;M6336_1.02:MAZ;M6483_1.02:SP4;M6539_1.02:ZBTB7B;M6552_1.02:ZNF148;M6553_1.02…	KLF4:KLF4;M0427_1.02:Dnajc21;M1906_1.02:SP1;M4598_1.02:E2F4;M4604_1.02:ZNF263;M4640_1.02:ZBTB7A;M6123_1.02:ZNF281;M6127_1.02:Klf2;M6325_1.02:KLF6;M6336_1.02:MAZ;M6483_1.02:SP4;M6539_1.02:ZBTB7B;M6552_1.02:ZNF148;M6553_1.02:ZNF219;MA0079.2:SP1;MA0528.1:ZNF263;MA0685.1:SP4;MZF1.p2:MZF1;NR0B1_si:NR0B1;PATZ1.p2:PATZ1;PURA_f1:PURA;RREB1.p2:RREB1;SP1.p2:SP1;SP4_f1:SP4;UP00002_1:Sp;UP00021_1:Zfp28;ZN219…
chr10	59886075	rs1171814	T	G	0	1	0.0415497	0	65	NULL	NULL	NULL	NULL	NULL	NULL	NULL	NULL	NULL	NULL	NULL	NULL	NULL	NULL	NULL	NULL	NULL	NULL	NULL	AIRE.p2:AIRE;M6257_1.02:GATA5;	M6257_1.02:GATA5;
chr10	59895539	rs1171812	T	C	0	0	0.0173232	0	65	NULL	NULL	NULL	NULL	NULL	NULL	NULL	NULL	NULL	NULL	NULL	NULL	NULL	NULL	NULL	NULL	NULL	NULL	NULL	M5738_1.02:POU3F4;PO2F2_si:PO2F2;PURA_f1:PURA;	ERG_full_2:ERG;PURA_f1:PURA;
chr10	59906128	rs1171830	A	C	0	0	0.0112493	0	65	NULL	NULL	NULL	NULL	NULL	NULL	NULL	NULL	NULL	NULL	NULL	NULL	NULL	NULL	NULL	NULL	NULL	NULL	NULL	M6486_1.02:SPZ1;M6559_1.02:ZNF589;RFX1..5_RFXANK_RFXAP.p2:RFX1..5::RFXANK::RFXAP;ZN589_f1:ZNF589;	MA0258.1:ESR2;
chr10	59908059	rs1171832	C	G	1	0	-0.148013	1	65	NULL	NULL	NULL	NULL	NULL	NULL	NULL	NULL	NULL	NULL	NULL	NULL	NULL	NULL	NULL	NULL	NULL	NULL	NULL		GTF2A1:GTF2A1;
chr10	59950782	rs1185704	G	T	0	0	0.00925346	0	65	NULL	NULL	NULL	NULL	NULL	NULL	NULL	NULL	NULL	NULL	NULL	NULL	NULL	NULL	NULL	NULL	NULL	NULL	NULL	M4576_1.02:RXRalpha;MA0597.1:THAP1;UP00031_1:Zbtb3;	UP00031_1:Zbtb3;
chr10	59955854	rs10994088	T	C	0	0	-0.0153526	0	65	NULL	NULL	NULL	NULL	NULL	NULL	NULL	NULL	NULL	NULL	NULL	NULL	NULL	NULL	NULL	NULL	NULL	NULL	NULL	IKZF2.p2:IKZF2;M1935_1.02:NR3C1;MA0113.2:NR3C1;NFAC2_f1:NFAC2;	IKZF2.p2:IKZF2;NFAT5_DBD:NFAT5;
chr10	59955897	rs1171853	A	T	0	0	0.00355725	0	65	NULL	NULL	NULL	NULL	NULL	NULL	NULL	NULL	NULL	NULL	NULL	NULL	NULL	NULL	NULL	NULL	NULL	NULL	NULL	Creb3l2_DBD_1:Creb3l2;M6155_1.02:ATF6;UP00045_1:Maf;	Creb3l2_DBD_1:Creb3l2;HOXD13_DBD_2:HOXD13;Hoxc10_DBD_1:Hoxc10;M2267_1.02:CDX2;M5555_1.02:HOXD11;MA0907.1:HOXC13;UP00121_1:Hoxd10;UP00134_1:Hoxb13;UP00180_1:Hoxd13;UP00183_1:Hoxa13;UP00235_1:Hoxc11;UP00246_1:Hoxa11;
chr10	59956503	rs1171854	A	G	0	0	-0.0112489	0	65	NULL	NULL	NULL	NULL	NULL	NULL	NULL	NULL	NULL	NULL	NULL	NULL	NULL	NULL	NULL	NULL	NULL	NULL	NULL	ARI3A_do:ARI3A;HMGA1:HMGA1;HXC6_f1:HXC6;M0131_1.02:Ahctf1;M6147_1.02:ARID3A;M6299_1.02:HOXC6;NKX6-1:NKX6-1;UP00121_1:Hoxd10;UP00180_1:Hoxd13;UP00207_1:Hoxb9;UP00213_1:Hoxa9;UP00244_1:Tlx2;UP00255_1:Dbx1;ZBTB16.p2:ZBTB16;	ARI3A_do:ARI3A;M5967_1.02:ZNF232;M6147_1.02:ARID3A;UP00180_1:Hoxd13;UP00207_1:Hoxb9;UP00213_1:Hoxa9;UP00255_1:Dbx1;ZBTB16.p2:ZBTB16;
chr10	59957030	rs4948250	A	T	0	0	0.0130584	0	65	NULL	NULL	NULL	NULL	NULL	NULL	NULL	NULL	NULL	NULL	NULL	NULL	NULL	NULL	NULL	NULL	NULL	NULL	NULL		ZN143_si:ZNF143;
chr10	59957500	rs1171855	T	C	0	0	-0.000732587	0	65	NULL	NULL	NULL	NULL	NULL	NULL	NULL	NULL	NULL	NULL	NULL	NULL	NULL	NULL	NULL	NULL	NULL	NULL	NULL	M4604_1.02:ZNF263;M6164_1.02:T;MA0728.1:Nr2f6;RARB_full:RARB;	M4604_1.02:ZNF263;MA0728.1:Nr2f6;RARB_full:RARB;SPDEF_full_2:SPDEF;UP00192_1:Six1;
chr10	59959401	rs10994091	T	C	0	0	-0.0123274	0	65	NULL	NULL	NULL	NULL	NULL	NULL	NULL	NULL	NULL	NULL	NULL	NULL	NULL	NULL	NULL	NULL	NULL	NULL	NULL	NFATC1_full_2:NFATC1;UP00086_1:Irf3;	IRF1:IRF1;MA0051.1:IRF2;
chr10	59960176	rs3851250	A	T	0	0	0.0110432	0	65	NULL	NULL	NULL	NULL	NULL	NULL	NULL	NULL	NULL	NULL	NULL	NULL	NULL	NULL	NULL	NULL	NULL	NULL	NULL	PAX4.p2:PAX4;	M0435_1.02:Zkscan5;M4453_1.02:BCL11A;M6226_1.02:FEV;MA0156.1:FEV;MA0474.1:Erg;MA0518.1:Stat4;PAX4.p2:PAX4;UP00090_1:Elf;
chr10	59960626	rs3843241	T	C	0	0	-0.0105414	0	65	NULL	NULL	NULL	NULL	NULL	NULL	NULL	NULL	NULL	NULL	NULL	NULL	NULL	NULL	NULL	NULL	NULL	NULL	NULL	BARX1_DBD_1:BARX1;UP00004_1:Sox1;UP00016_1:Sr;UP00071_1:Sox2;UP00263_1:Hoxb8;	MEOX2_DBD_3:MEOX2;UP00004_1:Sox1;UP00016_1:Sr;UP00110_1:Dlx4;UP00154_1:Dlx3;
chr10	59961211	rs4301740	A	G	0	0	-0.0151347	0	65	NULL	NULL	NULL	NULL	NULL	NULL	NULL	NULL	NULL	NULL	NULL	NULL	NULL	NULL	NULL	NULL	NULL	NULL	NULL	SMAD1:SMAD1;
chr10	59961325	rs10821618	T	C	0	0	-0.00890973	0	65	NULL	NULL	NULL	NULL	NULL	NULL	NULL	NULL	NULL	NULL	NULL	NULL	NULL	NULL	NULL	NULL	NULL	NULL	NULL	ALX1.p2:ALX1;MA0784.1:POU1F1;MA0786.1:POU3F1;PO2F1_f1:PO2F1;POU3F3_DBD_1:POU3F3;UP00191_1:Pou2f2;	HOX{A5:HOX{A5,B5};
chr10	59961358	rs10821619	T	C	0	0	-0.0024087	0	65	NULL	NULL	NULL	NULL	NULL	NULL	NULL	NULL	NULL	NULL	NULL	NULL	NULL	NULL	NULL	NULL	NULL	NULL	NULL	M1868_1.02:GATA2;M6225_1.02:MECOM;M6234_1.02:FOXA3;UP00032_1:Gata3;UP00059_1:Arid5a;UP00100_1:Gata6;UP00101_1:Sox1;ZBTB16.p2:ZBTB16;	M1868_1.02:GATA2;M6103_1.02:Trp53;UP00032_1:Gata3;UP00100_1:Gata6;
chr10	59961601	rs2450455	A	T	0	0	0.00250269	0	65	NULL	NULL	NULL	NULL	NULL	NULL	NULL	NULL	NULL	NULL	NULL	NULL	NULL	NULL	NULL	NULL	NULL	NULL	NULL	M1841_1.02:AR;
chr10	59961760	rs2053661	T	G	0	0	-0.0232307	0	65	NULL	NULL	NULL	NULL	NULL	NULL	NULL	NULL	NULL	NULL	NULL	NULL	NULL	NULL	NULL	NULL	NULL	NULL	NULL	M4453_1.02:BCL11A;	IRF1:IRF1;M4453_1.02:BCL11A;M6311_1.02:IRF5;MA0149.1:EWSR1-FLI1;
chr10	59962515	rs7078432	T	G	0	0	-0.0151492	0	65	NULL	NULL	NULL	NULL	NULL	NULL	NULL	NULL	NULL	NULL	NULL	NULL	NULL	NULL	NULL	NULL	NULL	NULL	NULL
chr10	59962556	rs7078446	T	C	0	0	-0.0506658	0	65	NULL	NULL	NULL	NULL	NULL	NULL	NULL	NULL	NULL	NULL	NULL	NULL	NULL	NULL	NULL	NULL	NULL	NULL	NULL	M6204_1.02:ELF2;	M6204_1.02:ELF2;
chr10	59963199	rs968626	T	C	0	0	0.0153839	0	65	NULL	NULL	NULL	NULL	NULL	NULL	NULL	NULL	NULL	NULL	NULL	NULL	NULL	NULL	NULL	NULL	NULL	NULL	NULL	M6154_1.02:ATF5;MA0769.1:Tcf7;NR1D1_f1:NR1D1;TAL1_f2:TAL1;	TAL1_f2:TAL1;
chr10	59963962	rs7099657	T	C	0	0	-0.0120929	0	65	NULL	NULL	NULL	NULL	NULL	NULL	NULL	NULL	NULL	NULL	NULL	NULL	NULL	NULL	NULL	NULL	NULL	NULL	NULL	HMGA1:HMGA1;pou:pou;	BHLHB3_full:BHLHB3;Bhlhb2_DBD_1:Bhlhb2;HEY1_DBD:HEY1;HMGA1:HMGA1;M0181_1.02:Mlx;M2266_1.02:BHE40;M5321_1.02:CLOCK;M5634_1.02:MNT;MA0058.1:MAX;MA0058.3:MAX;MA0626.1:Npas2;MAX_DBD_1:MAX;MAX_f1:MAX;MGA_DBD_2:MGA;MYC_f1:MYC;Mlx_DBD:Mlx;UP00046_1:Tcfe2a;sci09.v2_Max_3864:Max;
chr10	59964041	rs3099373	T	G	0	0	-0.0110492	0	65	NULL	NULL	NULL	NULL	NULL	NULL	NULL	NULL	NULL	NULL	NULL	NULL	NULL	NULL	NULL	NULL	NULL	NULL	NULL	ZBTB16.p2:ZBTB16;	HXA13_f1:HXA13;
chr10	59964212	rs7069483	A	G	0	0	-0.0350779	0	65	NULL	NULL	NULL	NULL	NULL	NULL	NULL	NULL	NULL	NULL	NULL	NULL	NULL	NULL	NULL	NULL	NULL	NULL	NULL	M0131_1.02:Ahctf1;
chr10	59964230	rs10821620	T	G	0	0	0.0341175	0	65	NULL	NULL	NULL	NULL	NULL	NULL	NULL	NULL	NULL	NULL	NULL	NULL	NULL	NULL	NULL	NULL	NULL	NULL	NULL	M0176_1.02:Tcfap4;M0203_1.02:Figla;M1640_1.02:TBX6;M5116_1.02:ATOH8;M5430_1.02:FIGLA;M5627_1.02:MESP1;M6316_1.02:TCF4;M6554_1.02:ZNF238;MGA_DBD_2:MGA;MYOD1.p2:MYOD1;TAL1_f2:TAL1;TBX4_DBD_2:TBX4;TBX5_DBD_2:TBX5;TFE2_f2:TFE2;UP00065_1:Zfp161;ZEB1.p2:ZEB1;ZN238_f1:ZNF238;sci09.v2_Tcfe2a_3865:Tcfe2a;	CMYC:CMYC;M0203_1.02:Figla;M0427_1.02:Dnajc21;M1640_1.02:TBX6;M4685_1.02:TCF8;M5116_1.02:ATOH8;M5430_1.02:FIGLA;M5627_1.02:MESP1;M6316_1.02:TCF4;M6539_1.02:ZBTB7B;MA0522.1:Tcf3;MGA_DBD_2:MGA;TBX21_full_1:TBX21;TBX4_DBD_2:TBX4;TBX5_DBD_2:TBX5;UP00046_1:Tcfe2a;UP00065_1:Zfp161;ZEB1.p2:ZEB1;sci09.v2_Tcfe2a_3865:Tcfe2a;
chr10	59966155	rs723212	A	G	0	0	0.0831909	0	65	NULL	NULL	NULL	NULL	NULL	NULL	NULL	NULL	NULL	NULL	NULL	NULL	NULL	NULL	NULL	NULL	NULL	NULL	NULL	Irx3_DBD:Irx3;M4665_1.02:GATA3;M5581_1.02:IRX2;M5582_1.02:IRX5;M6037_1.02:IRX1;	M1867_1.02:GATA1;M1868_1.02:GATA2;M4665_1.02:GATA3;UP00032_1:Gata3;UP00100_1:Gata6;
chr10	59970208	rs10994096	T	G	0	0	-0.0309904	0	65	NULL	NULL	NULL	NULL	NULL	NULL	NULL	NULL	NULL	NULL	NULL	NULL	NULL	NULL	NULL	NULL	NULL	NULL	NULL	GCM1_full_1:GCM1;HES5_DBD_2:HES5;HES7_DBD:HES7;HEY2_f1:HEY2;KLF4:KLF4;M0427_1.02:Dnajc21;M2299_1.02:MYF5;M4971_1.02:FERD3L;M6127_1.02:Klf2;MA0782.1:PKNOX1;Meis3_DBD_2:Meis3;PURA_f1:PURA;UP00046_1:Tcfe2a;UP00205_1:Pknox2;ZEB1.p2:ZEB1;	FOXO6_DBD_3:FOXO6;GCM1_full_1:GCM1;HES5_DBD_2:HES5;HES7_DBD:HES7;HEY2_f1:HEY2;KLF4:KLF4;M0404_1.02:ZNF202;M2266_1.02:BHE40;M2299_1.02:MYF5;M4685_1.02:TCF8;M4971_1.02:FERD3L;M6123_1.02:ZNF281;M6306_1.02:INSM1;M6539_1.02:ZBTB7B;M6552_1.02:ZNF148;MA0522.1:Tcf3;MA0597.1:THAP1;MYOD1.p2:MYOD1;P73_si:TP73;PURA_f1:PURA;SP4_f1:SP4;UP00007_1:Egr1;UP00021_1:Zfp28;UP00022_1:Zfp740;WT1_f1:WT1;ZEB1.p2:ZEB1;ZNF…
chr10	59977529	rs10821624	T	C	0	0	0.000597233	0	65	NULL	NULL	NULL	NULL	NULL	NULL	NULL	NULL	NULL	NULL	NULL	NULL	NULL	NULL	NULL	NULL	NULL	NULL	NULL	E2F2_DBD_1:E2F2;M6391_1.02:NR2E3;M6455_1.02:RORC;MA0631.1:Six3;NR1D1_f1:NR1D1;	M6164_1.02:T;MA0631.1:Six3;UP00107_1:Nkx2-4;UP00165_1:Titf1;
chr10	59977669	rs10761423	T	G	0	0	-0.0166137	0	65	NULL	NULL	NULL	NULL	NULL	NULL	NULL	NULL	NULL	NULL	NULL	NULL	NULL	NULL	NULL	NULL	NULL	NULL	NULL		UP00044_1:Maf;
chr10	59977967	rs7898662	T	C	0	0	0.0442978	0	65	NULL	NULL	NULL	NULL	NULL	NULL	NULL	NULL	NULL	NULL	NULL	NULL	NULL	NULL	NULL	NULL	NULL	NULL	NULL	CDX1:CDX1;M0435_1.02:Zkscan5;M4484_1.02:ZNF143;M4527_1.02:SMARCC2;M4618_1.02:ETS1;M4692_1.02:SIX5;
chr10	59978307	rs7902302	A	C	0	0	-0.0101336	0	65	NULL	NULL	NULL	NULL	NULL	NULL	NULL	NULL	NULL	NULL	NULL	NULL	NULL	NULL	NULL	NULL	NULL	NULL	NULL	CDX1:CDX1;FOXJ2_DBD_1:FOXJ2;IRF3_full:IRF3;M5322_1.02:CPEB1;MA0768.1:LEF1;UP00037_1:Zfp105;UP00213_1:Hoxa9;UP00217_1:Hoxa10;	BPTF.p2:BPTF;IRF3_full:IRF3;M6311_1.02:IRF5;MA0528.1:ZNF263;
chr10	59978394	rs7902657	T	G	0	0	0.0127748	0	65	NULL	NULL	NULL	NULL	NULL	NULL	NULL	NULL	NULL	NULL	NULL	NULL	NULL	NULL	NULL	NULL	NULL	NULL	NULL	M1906_1.02:SP1;M4604_1.02:ZNF263;M6123_1.02:ZNF281;MA0079.2:SP1;MA0528.1:ZNF263;MYFfamily.p2:MYF;RREB1.p2:RREB1;SP1.p2:SP1;	GTF2I.p2:GTF2I;M0427_1.02:Dnajc21;M1906_1.02:SP1;M4484_1.02:ZNF143;M4568_1.02:GABPA;M4604_1.02:ZNF263;M5425_1.02:ETV6;M6547_1.02:ZFX;MA0079.2:SP1;MA0528.1:ZNF263;SP1.p2:SP1;TFAP2B.p2:TFAP2B;WT1_f1:WT1;
chr10	59978432	rs7919047	C	T	0	0	-0.00550241	0	65	NULL	NULL	NULL	NULL	NULL	NULL	NULL	NULL	NULL	NULL	NULL	NULL	NULL	NULL	NULL	NULL	NULL	NULL	NULL	M6336_1.02:MAZ;TFAP2B.p2:TFAP2B;
chr10	59979380	rs10761424	T	C	0	0	0.0223058	0	65	NULL	NULL	NULL	NULL	NULL	NULL	NULL	NULL	NULL	NULL	NULL	NULL	NULL	NULL	NULL	NULL	NULL	NULL	NULL	M4607_1.02:Fos;M4623_1.02:JUNB;UP00031_1:Zbtb3;	HEY2_f1:HEY2;M4526_1.02:SMARCC1;M4607_1.02:Fos;M4623_1.02:JUNB;TFCP2.p2:TFCP2;
chr10	59979383	rs10761425	A	G	0	0	0.0215708	0	65	NULL	NULL	NULL	NULL	NULL	NULL	NULL	NULL	NULL	NULL	NULL	NULL	NULL	NULL	NULL	NULL	NULL	NULL	NULL	UP00031_1:Zbtb3;	M4526_1.02:SMARCC1;
chr10	59979702	rs10821625	T	C	0	0	0.0200835	0	65	NULL	NULL	NULL	NULL	NULL	NULL	NULL	NULL	NULL	NULL	NULL	NULL	NULL	NULL	NULL	NULL	NULL	NULL	NULL	MEF2C_dimer:MEF2C;TBP_f1:TBP;UP00025_1:Foxk1;UP00029_1:Tbp;UP00039_1:Foxj3;UP00061_1:Foxl1;	M0737_1.02:FOXB2;M1965_1.02:FOXA1;M2283_1.02:FOXP1;MA0047.2:Foxa2;UP00025_1:Foxk1;UP00039_1:Foxj3;UP00041_1:Foxj1;UP00061_1:Foxl1;UP00073_1:Foxa2;
chr10	59980299	rs4948380	A	G	0	0	-0.0645431	0	65	NULL	NULL	NULL	NULL	NULL	NULL	NULL	NULL	NULL	NULL	NULL	NULL	NULL	NULL	NULL	NULL	NULL	NULL	NULL	ARI3A_do:ARI3A;FOXD3.p2:FOXD3;M0131_1.02:Ahctf1;M0133_1.02:Phf21a;M0633_1.02:DMRT2;MA0135.1:Lhx3;ZNF384.p2:ZNF384;sci09.v2_Zfp105_2634:Zfp105;	ARI3A_do:ARI3A;M6147_1.02:ARID3A;PAX3:PAX3;
chr10	59980504	rs10821626	A	G	0	0	-0.0236184	0	65	NULL	NULL	NULL	NULL	NULL	NULL	NULL	NULL	NULL	NULL	NULL	NULL	NULL	NULL	NULL	NULL	NULL	NULL	NULL	M6311_1.02:IRF5;MA0080.4:SPI1;RARB_full:RARB;SPIB_DBD:SPIB;UP00086_1:Irf3;	KLF13_full:KLF13;MAZ.p2:MAZ;
chr10	59980560	rs10761426	T	C	0	0	0.000182044	0	65	NULL	NULL	NULL	NULL	NULL	NULL	NULL	NULL	NULL	NULL	NULL	NULL	NULL	NULL	NULL	NULL	NULL	NULL	NULL	HOX{A5:HOX{A5,B5};M4604_1.02:ZNF263;M6123_1.02:ZNF281;MA0528.1:ZNF263;	HOX{A5:HOX{A5,B5};M4604_1.02:ZNF263;M6123_1.02:ZNF281;MA0079.2:SP1;MA0528.1:ZNF263;
chr10	59981020	rs7096706	T	C	0	0	-0.0215566	0	65	NULL	NULL	NULL	NULL	NULL	NULL	NULL	NULL	NULL	NULL	NULL	NULL	NULL	NULL	NULL	NULL	NULL	NULL	NULL	UP00025_1:Foxk1;UP00041_1:Foxj1;
chr10	59981491	rs3862863	T	C	0	0	0.0184572	0	65	NULL	NULL	NULL	NULL	NULL	NULL	NULL	NULL	NULL	NULL	NULL	NULL	NULL	NULL	NULL	NULL	NULL	NULL	NULL	M0728_1.02:FOXJ1;M6238_1.02:FOXF1;	IRF3_full:IRF3;M0728_1.02:FOXJ1;MA0474.1:Erg;SRY.p2:SRY;THRB_DBD_2:THRB;UP00090_1:Elf;
chr10	59981984	rs10994108	C	G	0	0	-0.0130319	0	65	NULL	NULL	NULL	NULL	NULL	NULL	NULL	NULL	NULL	NULL	NULL	NULL	NULL	NULL	NULL	NULL	NULL	NULL	NULL	M2285_1.02:Gfi1b;M4526_1.02:SMARCC1;M4629_1.02:NFE2;M4681_1.02:BACH2;THRB_DBD_2:THRB;	M1968_1.02:EBF1;THRB_DBD_2:THRB;
chr10	59991429	rs10509115	G	A	0	1	-0.0188436	0	65	NULL	NULL	NULL	NULL	NULL	NULL	NULL	NULL	NULL	NULL	NULL	NULL	NULL	NULL	NULL	NULL	NULL	NULL	NULL	UP00198_1:Cphx;	HNF1A.p2:HNF1A;
chr10	59995539	rs7084953	T	C	0	0	-0.00599282	0	65	NULL	NULL	NULL	NULL	NULL	NULL	NULL	NULL	NULL	NULL	NULL	NULL	NULL	NULL	NULL	NULL	NULL	NULL	NULL	HMGA2_f1:HMGA2;M0404_1.02:ZNF202;M5363_1.02:E2F8;PAX4.p2:PAX4;UP00047_1:Zbtb7;	M0404_1.02:ZNF202;UP00086_1:Irf3;
chr10	60015668	rs6479689	A	T	0	0	-0.0302595	0	65	NULL	NULL	NULL	NULL	NULL	NULL	NULL	NULL	NULL	NULL	NULL	NULL	NULL	NULL	NULL	NULL	NULL	NULL	NULL	M0746_1.02:Gm5294;M6238_1.02:FOXF1;UP00061_1:Foxl1;
chr10	60025170	rs7068231	T	G	0	0	-0.029194	0	65	NULL	NULL	NULL	NULL	NULL	NULL	NULL	NULL	NULL	NULL	NULL	NULL	NULL	NULL	NULL	NULL	NULL	NULL	NULL	M4665_1.02:GATA3;MEOX2_DBD_3:MEOX2;	MEOX2_DBD_3:MEOX2;
chr10	60025913	rs7085274	A	C	0	0	0.0300449	0	65	NULL	NULL	NULL	NULL	NULL	NULL	NULL	NULL	NULL	NULL	NULL	NULL	NULL	NULL	NULL	NULL	NULL	NULL	NULL	M4343_1.02:Arid2;OCT4:OCT4;PO5F1_do:PO5F1;RFX2_DBD_2:RFX2;RFX5_DBD_2:RFX5;	M6076_1.02:RFX8;RFX2_DBD_2:RFX2;
chr10	74374203	rs79308811	T	C	0	0	-0.0100557	0	0	NULL	NULL	NULL	NULL	NULL	NULL	NULL	NULL	NULL	NULL	NULL	NULL	NULL	NULL	NULL	NULL	NULL	NULL	NULL		ONECUT3_DBD:ONECUT3;UP00114_1:Homez;
chr10	74486156	rs117534911	T	C	0	0	0.00336275	0	0	NULL	NULL	NULL	NULL	NULL	NULL	NULL	NULL	NULL	NULL	NULL	NULL	NULL	NULL	NULL	NULL	NULL	NULL	NULL		EHF_si:EHF;M6204_1.02:ELF2;THB_do:THB;TLX2.p2:TLX2;
chr10	74656861	rs151051700	T	C	0	0	0.033145	0	0	NULL	NULL	NULL	NULL	NULL	NULL	NULL	NULL	NULL	NULL	NULL	NULL	NULL	NULL	NULL	NULL	610	ANKRD35;		AIRE.p2:AIRE;BPTF.p2:BPTF;FOXG1_DBD_1:FOXG1;FOXJ2_DBD_1:FOXJ2;FOX{I1: FOX{I1,J2};IRF1:IRF1;M0728_1.02:FOXJ1;M2283_1.02:FOXP1;M4439_1.02:FOXA1;M5976_1.02:ZNF713;M6234_1.02:FOXA3;M6238_1.02:FOXF1;M6244_1.02:FOXM1;M6251_1.02:FUBP1;M6490_1.02:SRY;	BPTF.p2:BPTF;IRF1:IRF1;M5976_1.02:ZNF713;M6251_1.02:FUBP1;
chr10	77636368	rs570212657	G	C	0	0	0.0374265	0	0	NULL	NULL	NULL	NULL	NULL	NULL	NULL	NULL	NULL	NULL	NULL	NULL	NULL	NULL	NULL	NULL	NULL	NULL	NULL	BHE41_f1:BHE41;M0401_1.02:Sp4;M5962_1.02:ZBTB7C;M6161_1.02:BHLHE41;MA0750.1:ZBTB7A;UP00002_1:Sp;	BHE41_f1:BHE41;M6161_1.02:BHLHE41;M6464_1.02:SMAD2;MA0863.1:MTF1;UP00097_1:Mtf;
chr10	78729131	rs12783673	G	A	0	1	-0.01255	0	0	NULL	NULL	NULL	NULL	NULL	NULL	NULL	NULL	NULL	NULL	NULL	NULL	NULL	NULL	NULL	NULL	NULL	NULL	NULL	NKX21_f1:NKX2-1;TFAP2B.p2:TFAP2B;TFAP2{A:TFAP2{A,C};	M0083_1.02:Tcfap2b;
chr10	78731004	rs11814541	C	T	0	0	0.0143668	0	0	NULL	NULL	NULL	NULL	NULL	NULL	NULL	NULL	NULL	NULL	NULL	NULL	NULL	NULL	NULL	NULL	NULL	NULL	NULL	PAX5.p2:PAX5;	creb_5:CREB1;
chr10	78731742	rs35404917	G	A	0	1	0.0698271	0	0	NULL	NULL	NULL	NULL	NULL	NULL	NULL	NULL	NULL	NULL	NULL	NULL	NULL	NULL	NULL	NULL	NULL	NULL	NULL	COE1_f2:COE1;M4484_1.02:ZNF143;M4527_1.02:SMARCC2;M4618_1.02:ETS1;
chr10	78732086	rs11002647	C	T	0	1	0.032008	0	0	NULL	NULL	NULL	NULL	NULL	NULL	NULL	NULL	NULL	NULL	NULL	NULL	NULL	NULL	NULL	NULL	NULL	NULL	NULL	KLF16_DBD:KLF16;M1906_1.02:SP1;M6123_1.02:ZNF281;M6552_1.02:ZNF148;MA0079.1:SP1;MA0079.2:SP1;MA0693.1:Vdr;MA0746.1:SP3;PATZ1.p2:PATZ1;SP1_DBD:SP1;	M4618_1.02:ETS1;M4692_1.02:SIX5;M6109_1.02:Vdr;M6123_1.02:ZNF281;MA0693.1:Vdr;SP1_DBD:SP1;
chr10	78734680	rs17538023	A	G	0	0	0.0764115	0	0	NULL	NULL	NULL	NULL	NULL	NULL	NULL	NULL	NULL	NULL	NULL	NULL	NULL	NULL	NULL	NULL	NULL	NULL	NULL	IRF1:IRF1;M6441_1.02:PTF1A;	IRF1:IRF1;M1669_1.02:PRKRIR;
chr10	78738275	rs12356700	A	C	0	0	0.0743222	0	0	NULL	NULL	NULL	NULL	NULL	NULL	NULL	NULL	NULL	NULL	NULL	NULL	NULL	NULL	NULL	NULL	NULL	NULL	NULL	EBF1.p2:EBF1;M4618_1.02:ETS1;	COE1_f2:COE1;EBF1.p2:EBF1;M4527_1.02:SMARCC2;M4618_1.02:ETS1;
chr10	78739118	rs1865358	A	G	0	1	-0.172326	1	0	NULL	NULL	NULL	NULL	NULL	NULL	NULL	NULL	NULL	NULL	NULL	NULL	NULL	NULL	NULL	NULL	NULL	NULL	NULL	M5660_1.02:NFIA;M6486_1.02:SPZ1;M6559_1.02:ZNF589;MA0670.1:NFIA;NFIX_full_4:NFIX;ZN589_f1:ZNF589;	M6486_1.02:SPZ1;M6559_1.02:ZNF589;ZN589_f1:ZNF589;
chr10	78740721	rs12775040	C	T	0	1	0.0312577	0	0	NULL	NULL	NULL	NULL	NULL	NULL	NULL	NULL	NULL	NULL	NULL	NULL	NULL	NULL	NULL	NULL	NULL	NULL	NULL		GTF2A1:GTF2A1;
chr10	78742451	rs2894386	C	A	0	1	0.0074598	0	0	NULL	NULL	NULL	NULL	NULL	NULL	NULL	NULL	NULL	NULL	NULL	NULL	NULL	NULL	NULL	NULL	NULL	NULL	NULL	HSF2_dimerortrimer:HSF2;M6276_1.02:HINFP;RARB_full:RARB;	THB_do:THB;
chr10	79232281	rs116324711	A	G	0	0	0.00539581	0	0	NULL	NULL	NULL	NULL	NULL	NULL	NULL	NULL	NULL	NULL	NULL	NULL	NULL	NULL	NULL	NULL	NULL	NULL	NULL	M1042_1.02:Nkx3-2;M6379_1.02:NKX3-2;MA0122.1:Nkx3-2;MA0122.2:NKX3-2;MA0737.1:GLIS3;NKX3-2.p2:NKX3-2;TLX2.p2:TLX2;UP00002_1:Sp;UP00007_1:Egr1;UP00017_1:Nkx3-1;UP00228_1:Bapx1;ZNF784_full:ZNF784;	EGR1_full:EGR1;EGR2_full:EGR2;EGR4_DBD_2:EGR4;M4685_1.02:TCF8;M6212_1.02:EPAS1;M6379_1.02:NKX3-2;NKX3-2.p2:NKX3-2;TLX2.p2:TLX2;UP00002_1:Sp;UP00007_1:Egr1;
chr10	79234288	rs114157966	C	G	1	0	-0.143661	1	0	NULL	NULL	NULL	NULL	NULL	NULL	NULL	NULL	NULL	NULL	NULL	NULL	NULL	NULL	NULL	NULL	NULL	NULL	NULL	BACH2.p2:BACH2;HEN1_si:HEN1;M0422_1.02:ZIC5;M4478_1.02:STAT3;M4607_1.02:Fos;M4608_1.02:JUN;M6544_1.02:HIVEP1;MA0105.4:NFKB1;MA0778.1:NFKB2;	M4478_1.02:STAT3;M4607_1.02:Fos;M4608_1.02:JUN;MA0105.4:NFKB1;MA0778.1:NFKB2;NR4A3_f1:NR4A3;
chr10	80222294	rs2678634	T	C	0	0	0.00370666	0	66	NULL	NULL	NULL	NULL	NULL	NULL	NULL	NULL	NULL	NULL	NULL	NULL	NULL	NULL	NULL	NULL	NULL	NULL	NULL	M2319_1.02:TCF7L2;MA0051.1:IRF2;MA0768.1:LEF1;MA0769.1:Tcf7;	M2319_1.02:TCF7L2;M6466_1.02:SMAD4;MA0768.1:LEF1;MA0769.1:Tcf7;UP00000_1:Smad3;
chr10	80228592	rs61862367	A	T	0	0	-0.0145355	0	66	NULL	NULL	NULL	NULL	NULL	NULL	NULL	NULL	NULL	NULL	NULL	NULL	NULL	NULL	NULL	NULL	NULL	NULL	NULL	M5632_1.02:MLX;M5932_1.02:TFEC;M6345_1.02:MITF;MA0828.1:SREBF2;SREBF1:SREBF1;UP00050_1:Bhlhb2;UP00060_1:Max;	M6212_1.02:EPAS1;SREBF1:SREBF1;
chr10	80230778	rs56236678	A	G	0	0	-0.0120777	0	66	NULL	NULL	NULL	NULL	NULL	NULL	NULL	NULL	NULL	NULL	NULL	NULL	NULL	NULL	NULL	NULL	NULL	NULL	NULL	ZBTB16.p2:ZBTB16;
chr10	80255969	rs3862532	A	C	0	0	0.0667801	0	66	NULL	NULL	NULL	NULL	NULL	NULL	NULL	NULL	NULL	NULL	NULL	NULL	NULL	NULL	NULL	NULL	NULL	NULL	NULL	TFAP4.p2:TFAP4;THA_f2:THA;	EP300.p2:EP300;TFAP4.p2:TFAP4;UP00027_1:Osr1;sci09.v2_Osr1_3033:Osr1;
chr10	80256774	rs10788541	T	G	0	1	-0.0334899	0	66	NULL	NULL	NULL	NULL	NULL	NULL	NULL	NULL	NULL	NULL	NULL	NULL	NULL	NULL	NULL	NULL	NULL	NULL	NULL	GLI1:GLI1;M6387_1.02:NR1I3;	M1669_1.02:PRKRIR;M6387_1.02:NR1I3;REST.p3:REST;
chr10	80263768	rs946893	A	G	0	1	0.0462822	0	66	NULL	NULL	NULL	NULL	NULL	NULL	NULL	NULL	NULL	NULL	NULL	NULL	NULL	NULL	NULL	NULL	NULL	NULL	NULL	KAISO_f1:KAISO;M0174_1.02:Tcfe3;M4480_1.02:Usf1;M5932_1.02:TFEC;M6345_1.02:MITF;MAX_f1:MAX;MYOD1.p2:MYOD1;SREBF1:SREBF1;TFE3_f1:TFE3;UP00060_1:Max;	M0174_1.02:Tcfe3;M0193_1.02:Tcfeb;M2321_1.02:TP63;M4480_1.02:Usf1;M4481_1.02:USF2;M5932_1.02:TFEC;M6345_1.02:MITF;M6518_1.02:TFEB;MAX_f1:MAX;MYOD1.p2:MYOD1;NR5A1:NR5A1;SREBF1:SREBF1;TFE3_f1:TFE3;THRA_FL:THRA;UP00053_1:Rxra;UP00066_1:Hnf4;VDR_f2:VDR;gr09.v2_Cbf1-11_deBruijn:Cbf1-11;sci09.v2_Max_3864:Max;
chr10	80265926	rs3120976	A	C	0	0	0.00178722	0	66	NULL	NULL	NULL	NULL	NULL	NULL	NULL	NULL	NULL	NULL	NULL	NULL	NULL	NULL	NULL	NULL	NULL	NULL	NULL	M1963_1.02:ZFY;M2321_1.02:TP63;M6115_1.02:TP73;M6483_1.02:SP4;M6547_1.02:ZFX;SP4_f1:SP4;	M1963_1.02:ZFY;M4604_1.02:ZNF263;M6483_1.02:SP4;M6547_1.02:ZFX;SP4_f1:SP4;ZFX:ZFX;cell08_Obox2_3438:Obox2;
chr10	80267332	rs7923366	A	G	0	0	-0.0268368	0	66	NULL	NULL	NULL	NULL	NULL	NULL	NULL	NULL	NULL	NULL	NULL	NULL	NULL	NULL	NULL	NULL	NULL	NULL	NULL	M0728_1.02:FOXJ1;M1889_1.02:MAX;M2321_1.02:TP63;MA0106.1:TP53;MA0147.2:Myc;UP00041_1:Foxj1;UP00150_1:Irx6;UP00236_1:Irx2;	M0728_1.02:FOXJ1;M2321_1.02:TP63;MA0106.1:TP53;UP00041_1:Foxj1;
chr10	80271404	rs9420349	T	C	0	1	0.0455901	0	66	NULL	NULL	NULL	NULL	NULL	NULL	NULL	NULL	NULL	NULL	NULL	NULL	NULL	NULL	NULL	NULL	NULL	NULL	NULL		M0190_1.02:Srebf2;M2388_1.02:SREBF2;SRBP1_f2:SREBF1;SRBP2_f1:SREBF2;THB_do:THB;
chr10	80271441	rs10749550	A	G	0	1	0.00268258	0	66	NULL	NULL	NULL	NULL	NULL	NULL	NULL	NULL	NULL	NULL	NULL	NULL	NULL	NULL	NULL	NULL	NULL	NULL	NULL	M1867_1.02:GATA1;M6225_1.02:MECOM;MA0029.1:Mecom;MA0482.1:Gata4;	PPARA_f2:PPARA;
chr10	80274919	rs10788545	A	G	0	0	-0.00418687	0	66	NULL	NULL	NULL	NULL	NULL	NULL	NULL	NULL	NULL	NULL	NULL	NULL	NULL	NULL	NULL	NULL	NULL	NULL	NULL	HEN1_si:HEN1;M6270_1.02:NHLH1;	HEN1_si:HEN1;M6270_1.02:NHLH1;M6441_1.02:PTF1A;
chr10	80275086	rs10887711	A	G	0	0	0.00110294	0	66	NULL	NULL	NULL	NULL	NULL	NULL	NULL	NULL	NULL	NULL	NULL	NULL	NULL	NULL	NULL	NULL	NULL	NULL	NULL	BHLHE22_DBD:BHLHE22;HTF4_f1:HTF4;M0216_1.02:NHLH2;MA0522.1:Tcf3;	ETS1_full_2:ETS1;M6270_1.02:NHLH1;
chr10	80275098	rs10788546	T	C	0	0	-0.0165625	0	66	NULL	NULL	NULL	NULL	NULL	NULL	NULL	NULL	NULL	NULL	NULL	NULL	NULL	NULL	NULL	NULL	NULL	NULL	NULL		M1890_1.02:NFYA;TWST1_f1:TWST1;
chr10	80275394	rs9285726	A	T	0	0	-0.0282807	0	66	NULL	NULL	NULL	NULL	NULL	NULL	NULL	NULL	NULL	NULL	NULL	NULL	NULL	NULL	NULL	NULL	NULL	NULL	NULL
chr10	80277459	rs873395	T	C	1	1	0.069044	0	66	NULL	NULL	NULL	NULL	NULL	NULL	NULL	NULL	NULL	NULL	NULL	NULL	NULL	NULL	NULL	NULL	NULL	NULL	NULL	GCR_do:GCR;M4440_1.02:NR3C1;MA0528.1:ZNF263;	GCR_do:GCR;M4440_1.02:NR3C1;M6131_1.02:TFCP2L1;MA0528.1:ZNF263;NANOG:NANOG;
chr10	80279023	rs4934028	A	G	1	0	0.0399344	0	66	NULL	NULL	NULL	NULL	NULL	NULL	NULL	NULL	NULL	NULL	NULL	NULL	NULL	NULL	NULL	NULL	NULL	NULL	NULL	M2321_1.02:TP63;M6115_1.02:TP73;MA0528.1:ZNF263;	M2321_1.02:TP63;M4604_1.02:ZNF263;M6115_1.02:TP73;M6539_1.02:ZBTB7B;M6547_1.02:ZFX;MA0528.1:ZNF263;P53_f2:TP53;
chr10	80280296	rs1143694	A	G	0	0	-0.0055044	0	66	NULL	NULL	NULL	NULL	NULL	NULL	NULL	NULL	NULL	NULL	NULL	NULL	NULL	NULL	NULL	NULL	NULL	NULL	NULL		UP00035_1:Hic;
chr10	80280590	rs2282367	A	G	1	0	-0.000165682	0	66	NULL	NULL	NULL	NULL	NULL	NULL	NULL	NULL	NULL	NULL	NULL	NULL	NULL	NULL	NULL	NULL	NULL	NULL	NULL
chr10	80281653	rs1417219	T	C	0	0	0.0262506	0	66	NULL	NULL	NULL	NULL	NULL	NULL	NULL	NULL	NULL	NULL	NULL	NULL	NULL	NULL	NULL	NULL	NULL	NULL	NULL	M4639_1.02:Yy1;M6556_1.02:ZNF350;MA0528.1:ZNF263;ZBTB4_si:ZBTB4;ZN350_f1:ZNF350;	HOX{A5:HOX{A5,B5};M4639_1.02:Yy1;M6154_1.02:ATF5;M6556_1.02:ZNF350;MA0528.1:ZNF263;ZBTB4_si:ZBTB4;ZN350_f1:ZNF350;
chr10	80281995	rs756208	A	G	0	0	0.00392199	0	66	NULL	NULL	NULL	NULL	NULL	NULL	NULL	NULL	NULL	NULL	NULL	NULL	NULL	NULL	NULL	NULL	NULL	NULL	NULL	COE1_f2:COE1;M0083_1.02:Tcfap2b;MA0163.1:PLAG1;TFAP2{A:TFAP2{A,C};UP00010_1:Tcfap2b;sci09.v2_Tcfap2e_3713:Tcfap2e;	AP2C_f1:TFAP2C;M0083_1.02:Tcfap2b;M0084_1.02:Tcfap2c;M1669_1.02:PRKRIR;M6339_1.02:MECP2;TFAP2{A:TFAP2{A,C};UP00005_1:Tcfap2a;UP00010_1:Tcfap2b;UP00028_1:Tcfap2e;UP00087_1:Tcfap2c;sci09.v2_Tcfap2e_3713:Tcfap2e;
chr10	80282868	rs10887718	T	C	0	0	0.0142639	0	66	NULL	NULL	NULL	NULL	NULL	NULL	NULL	NULL	NULL	NULL	NULL	NULL	NULL	NULL	NULL	NULL	NULL	NULL	NULL		M6185_1.02:CXXC1;UP00114_1:Homez;
chr10	80283026	rs12411742	A	G	0	0	-0.00508648	0	66	NULL	NULL	NULL	NULL	NULL	NULL	NULL	NULL	NULL	NULL	NULL	NULL	NULL	NULL	NULL	NULL	NULL	NULL	NULL	STAT1:STAT1;	M1915_1.02:ZNF76;STAT1:STAT1;ZN143_si:ZNF143;
chr10	80283470	rs12242871	A	G	1	0	0.0301298	0	66	NULL	NULL	NULL	NULL	NULL	NULL	NULL	NULL	NULL	NULL	NULL	NULL	NULL	NULL	NULL	NULL	NULL	NULL	NULL	LHX9_DBD_2:LHX9;M1039_1.02:ENSG00000229544;M1054_1.02:Bsx;M1070_1.02:HOXC5;M1125_1.02:NKX1-1;TFAP2B.p2:TFAP2B;cell08_Hoxa3_2783:Hoxa3;cell08_Hoxb4_2627:Hoxb4;	M6441_1.02:PTF1A;TFAP2B.p2:TFAP2B;
chr10	80283670	rs9421464	T	C	0	0	-0.0382586	0	66	NULL	NULL	NULL	NULL	NULL	NULL	NULL	NULL	NULL	NULL	NULL	NULL	NULL	NULL	NULL	NULL	NULL	NULL	NULL		M1963_1.02:ZFY;M6103_1.02:Trp53;Nr2e1_DBD_2:Nr2e1;
chr10	80283820	rs2236569	A	G	0	0	-0.0143143	0	66	NULL	NULL	NULL	NULL	NULL	NULL	NULL	NULL	NULL	NULL	NULL	NULL	NULL	NULL	NULL	NULL	NULL	NULL	NULL	MA0631.1:Six3;UP00008_1:Six6;UP00159_1:Six2;UP00192_1:Six1;UP00388_1:Six6;
chr10	80285963	rs1890578	T	C	0	0	0.0239384	0	66	NULL	NULL	NULL	NULL	NULL	NULL	NULL	NULL	NULL	NULL	NULL	NULL	NULL	NULL	NULL	NULL	NULL	NULL	NULL	M6418_1.02:PITX2;
chr10	80286452	rs2342812	A	G	0	0	0.0226204	0	66	NULL	NULL	NULL	NULL	NULL	NULL	NULL	NULL	NULL	NULL	NULL	NULL	NULL	NULL	NULL	NULL	NULL	NULL	NULL		UP00389_1:Nkx3-1;
chr10	80286546	rs2342813	T	G	0	0	-0.0249343	0	66	NULL	NULL	NULL	NULL	NULL	NULL	NULL	NULL	NULL	NULL	NULL	NULL	NULL	NULL	NULL	NULL	NULL	NULL	NULL
chr10	80294245	rs10749551	A	C	0	0	-0.0371318	0	66	NULL	NULL	NULL	NULL	NULL	NULL	NULL	NULL	NULL	NULL	NULL	NULL	NULL	NULL	NULL	NULL	NULL	NULL	NULL	BACH2.p2:BACH2;BATF_si:BATF;M4607_1.02:Fos;M4608_1.02:JUN;M4623_1.02:JUNB;M5804_1.02:SCRT1;	BACH2.p2:BACH2;BATF_si:BATF;M1581_1.02:CIC;M2264_1.02:ATOH1;M4526_1.02:SMARCC1;M4607_1.02:Fos;M4623_1.02:JUNB;M4626_1.02:MAFK;M4629_1.02:NFE2;M4681_1.02:BACH2;M5804_1.02:SCRT1;NF2L2_si:NF2L2;
chr10	80295117	rs9420359	T	C	0	0	0.078097	0	66	NULL	NULL	NULL	NULL	NULL	NULL	NULL	NULL	NULL	NULL	NULL	NULL	NULL	NULL	NULL	NULL	NULL	NULL	NULL	M4639_1.02:Yy1;UP00056_1:Rfx;sci09.v2_Rfxdc2_3516:Rfxdc2;	MA0863.1:MTF1;
chr10	80296911	rs2185427	A	C	0	0	-0.00315403	0	66	NULL	NULL	NULL	NULL	NULL	NULL	NULL	NULL	NULL	NULL	NULL	NULL	NULL	NULL	NULL	NULL	NULL	NULL	NULL
chr10	80297578	rs4934038	A	C	0	0	0.021271	0	66	NULL	NULL	NULL	NULL	NULL	NULL	NULL	NULL	NULL	NULL	NULL	NULL	NULL	NULL	NULL	NULL	NULL	NULL	NULL	M1472_1.02:PNR;M1628_1.02:TBX10;UP00068_1:Eomes;	M1628_1.02:TBX10;M5530_1.02:HOMEZ;UP00068_1:Eomes;
chr10	80299095	rs1340385	A	G	0	0	0.0411397	0	66	NULL	NULL	NULL	NULL	NULL	NULL	NULL	NULL	NULL	NULL	NULL	NULL	NULL	NULL	NULL	NULL	NULL	NULL	NULL	M2283_1.02:FOXP1;M4509_1.02:POU5F1;M6235_1.02:FOXC1;OCT4:OCT4;PO5F1_do:PO5F1;SMAD1:SMAD1;TEAD1_full_2:TEAD1;TEAD3_DBD_1:TEAD3;	M5569_1.02:ENSBTAG00000035419;M6235_1.02:FOXC1;PO5F1_do:PO5F1;TEAD1_full_2:TEAD1;TEAD3_DBD_1:TEAD3;
chr10	80300214	rs10736339	C	G	0	0	-0.00243697	0	66	NULL	NULL	NULL	NULL	NULL	NULL	NULL	NULL	NULL	NULL	NULL	NULL	NULL	NULL	NULL	NULL	NULL	NULL	NULL		M5825_1.02:SOX21;M5838_1.02:SOX8;SOX4_DBD:SOX4;SOX7_full_2:SOX7;
chr10	80300728	rs1856773	A	T	0	0	0.00802602	0	66	NULL	NULL	NULL	NULL	NULL	NULL	NULL	NULL	NULL	NULL	NULL	NULL	NULL	NULL	NULL	NULL	NULL	NULL	NULL	BPTF.p2:BPTF;HMGA1:HMGA1;M6225_1.02:MECOM;MA0029.1:Mecom;UP00037_1:Zfp105;	CDX1:CDX1;HMGA1:HMGA1;MA0080.4:SPI1;SPIB_DBD:SPIB;Spic_DBD:Spic;
chr10	80301315	rs10736340	T	C	0	0	0.000916565	0	66	NULL	NULL	NULL	NULL	NULL	NULL	NULL	NULL	NULL	NULL	NULL	NULL	NULL	NULL	NULL	NULL	NULL	NULL	NULL	ARI3A_do:ARI3A;CDX1:CDX1;MA0729.1:RARA;Msx3_DBD_1:Msx3;RARB_full:RARB;UP00121_1:Hoxd10;UP00180_1:Hoxd13;UP00207_1:Hoxb9;UP00213_1:Hoxa9;UP00240_1:Cdx1;	CDX1:CDX1;MA0009.1:T;MA0729.1:RARA;RARB_full:RARB;T.p2:T;UP00121_1:Hoxd10;UP00207_1:Hoxb9;UP00213_1:Hoxa9;
chr10	80301450	rs10736341	C	G	0	0	-0.0364227	0	66	NULL	NULL	NULL	NULL	NULL	NULL	NULL	NULL	NULL	NULL	NULL	NULL	NULL	NULL	NULL	NULL	NULL	NULL	NULL	AIRE.p2:AIRE;CDX1:CDX1;FOXG1_DBD_1:FOXG1;FOX{I1: FOX{I1,J2};HXA13_f1:HXA13;M6243_1.02:FOXN2;M6244_1.02:FOXM1;M6251_1.02:FUBP1;NKX6-1:NKX6-1;UP00037_1:Zfp105;sci09.v2_Zfp105_2634:Zfp105;	AIRE.p2:AIRE;CDX1:CDX1;M6243_1.02:FOXN2;M6311_1.02:IRF5;UP00207_1:Hoxb9;
chr10	80302365	rs1934146	A	C	0	0	0.0126042	0	66	NULL	NULL	NULL	NULL	NULL	NULL	NULL	NULL	NULL	NULL	NULL	NULL	NULL	NULL	NULL	NULL	NULL	NULL	NULL	TBP_f1:TBP;
chr10	80302501	rs2994389	C	G	0	0	0.0205549	0	66	NULL	NULL	NULL	NULL	NULL	NULL	NULL	NULL	NULL	NULL	NULL	NULL	NULL	NULL	NULL	NULL	NULL	NULL	NULL	NFAC2_f1:NFAC2;NFAC4_f1:NFAC4;	MA0528.1:ZNF263;NFAC2_f1:NFAC2;NFAC4_f1:NFAC4;
chr10	80302775	rs1290317	A	C	0	0	-0.00600912	0	66	NULL	NULL	NULL	NULL	NULL	NULL	NULL	NULL	NULL	NULL	NULL	NULL	NULL	NULL	NULL	NULL	NULL	NULL	NULL	HMGA1:HMGA1;M1867_1.02:GATA1;M1868_1.02:GATA2;M6225_1.02:MECOM;M6236_1.02:FOXC2;MA0029.1:Mecom;MA0482.1:Gata4;UP00100_1:Gata6;	HMGA1:HMGA1;
chr10	80304259	rs2486304	A	G	0	0	0.0174548	0	66	NULL	NULL	NULL	NULL	NULL	NULL	NULL	NULL	NULL	NULL	NULL	NULL	NULL	NULL	NULL	NULL	NULL	NULL	NULL	IRF1:IRF1;KLF4:KLF4;M4444_1.02:RELA;M4468_1.02:NFKB1;M4545_1.02:ZNF683;M6127_1.02:Klf2;M6137_1.02:Rela;M6449_1.02:REL;M6511_1.02:RELA;M6539_1.02:ZBTB7B;M6544_1.02:HIVEP1;M6553_1.02:ZNF219;MA0101.1:REL;MA0105.4:NFKB1;MA0107.1:RELA;MA0528.1:ZNF263;MA0778.1:NFKB2;NFAC1_do:NFAC1;PRDM1_dimer:PRDM1;RHD:RHD;RHD_1:RHD;RHD_2:RHD;RHD_4:RHD;SP1.p2:SP1;UP00021_1:Zfp28;ZEP1_f1:ZEP1;ZN219_f1:ZNF219;ZNF282_DBD:…	FOXO6_DBD_3:FOXO6;IRF1:IRF1;KLF4:KLF4;M0404_1.02:ZNF202;M1127_1.02:Dobox4;M4444_1.02:RELA;M4468_1.02:NFKB1;M6127_1.02:Klf2;M6137_1.02:Rela;M6449_1.02:REL;M6511_1.02:RELA;M6539_1.02:ZBTB7B;M6544_1.02:HIVEP1;M6552_1.02:ZNF148;M6553_1.02:ZNF219;MA0079.2:SP1;MA0101.1:REL;MA0105.4:NFKB1;MA0107.1:RELA;MA0528.1:ZNF263;MA0778.1:NFKB2;MZF1.p2:MZF1;PATZ1.p2:PATZ1;PURA_f1:PURA;RHD:RHD;RHD_2:RHD;RHD_4:RHD;SP…
chr10	80304348	rs2487074	A	G	0	0	0.00987092	0	66	NULL	NULL	NULL	NULL	NULL	NULL	NULL	NULL	NULL	NULL	NULL	NULL	NULL	NULL	NULL	NULL	NULL	NULL	NULL
chr10	80304693	rs2486303	T	G	0	0	0.0104597	0	66	NULL	NULL	NULL	NULL	NULL	NULL	NULL	NULL	NULL	NULL	NULL	NULL	NULL	NULL	NULL	NULL	NULL	NULL	NULL		RUNX2_DBD_2:RUNX2;
chr10	80305461	rs9703804	A	G	0	0	-0.00616318	0	66	NULL	NULL	NULL	NULL	NULL	NULL	NULL	NULL	NULL	NULL	NULL	NULL	NULL	NULL	NULL	NULL	NULL	NULL	NULL	M4453_1.02:BCL11A;	M4453_1.02:BCL11A;M6504_1.02:TBX3;
chr10	80306509	rs10887736	T	C	0	0	0.00640342	0	66	NULL	NULL	NULL	NULL	NULL	NULL	NULL	NULL	NULL	NULL	NULL	NULL	NULL	NULL	NULL	NULL	NULL	NULL	NULL	CDX1:CDX1;MA0503.1:Nkx2-5;UP00095_1:Zfp69;UP00119_1:Nkx2-9;UP00389_1:Nkx3-1;sci09.v2_Zfp691_0895:Zfp691;	CDX1:CDX1;M6120_1.02:Gli3;M6265_1.02:GLI2;sci09.v2_Zfp691_0895:Zfp691;
chr10	80307683	rs7070027	A	T	0	0	-0.0188269	0	66	NULL	NULL	NULL	NULL	NULL	NULL	NULL	NULL	NULL	NULL	NULL	NULL	NULL	NULL	NULL	NULL	NULL	NULL	NULL
chr10	80308648	rs9663163	A	G	0	0	0.00213652	0	66	NULL	NULL	NULL	NULL	NULL	NULL	NULL	NULL	NULL	NULL	NULL	NULL	NULL	NULL	NULL	NULL	NULL	NULL	NULL	M5825_1.02:SOX21;MA0869.1:Sox11;SOX2_full_1:SOX2;SOX4_DBD:SOX4;SOX7_full_2:SOX7;SRY_DBD_1:SRY;SRY_DBD_3:SRY;Sox17_DBD_1:Sox17;Sox3_DBD_1:Sox3;	SOX2_full_1:SOX2;
chr10	80310007	rs10887739	A	G	0	0	-0.000621634	0	66	NULL	NULL	NULL	NULL	NULL	NULL	NULL	NULL	NULL	NULL	NULL	NULL	NULL	NULL	NULL	NULL	NULL	NULL	NULL	ATF2.p2:ATF2;M6152_1.02:ATF1;PAX3:PAX3;sci09.v1_Jundm2_0911:Jundm2;	M1281_1.02:NAIF1;NANOG:NANOG;
chr10	80310258	rs7072845	T	C	0	0	0.0132488	0	66	NULL	NULL	NULL	NULL	NULL	NULL	NULL	NULL	NULL	NULL	NULL	NULL	NULL	NULL	NULL	NULL	NULL	NULL	NULL	BHLHE22_DBD:BHLHE22;M0195_1.02:Msc;M5652_1.02:NEUROD2;M5691_1.02:OLIG2;MA0163.1:PLAG1;MA0669.1:NEUROG2;MA0678.1:OLIG2;OLIG1_DBD:OLIG1;	GMEB2_DBD_2:GMEB2;M5652_1.02:NEUROD2;M5691_1.02:OLIG2;M6164_1.02:T;MA0678.1:OLIG2;
chr10	80311507	rs7089058	T	C	0	0	-0.0100212	0	66	NULL	NULL	NULL	NULL	NULL	NULL	NULL	NULL	NULL	NULL	NULL	NULL	NULL	NULL	NULL	NULL	NULL	NULL	NULL	M6106_1.02:Trp73;UP00150_1:Irx6;	M6212_1.02:EPAS1;
chr10	80312554	rs10788562	T	C	0	0	-0.0382793	0	66	NULL	NULL	NULL	NULL	NULL	NULL	NULL	NULL	NULL	NULL	NULL	NULL	NULL	NULL	NULL	NULL	NULL	NULL	NULL		M0641_1.02:Dmrta1;
chr10	80313492	rs9420370	T	C	0	0	0.135738	1	66	NULL	NULL	NULL	NULL	NULL	NULL	NULL	NULL	NULL	NULL	NULL	NULL	NULL	NULL	NULL	NULL	NULL	NULL	NULL	M2304_1.02:Nr5a2;M6126_1.02:Esrrb;
chr10	80314639	rs2994390	A	C	0	0	-0.0424836	0	66	NULL	NULL	NULL	NULL	NULL	NULL	NULL	NULL	NULL	NULL	NULL	NULL	NULL	NULL	NULL	NULL	NULL	NULL	NULL		M6449_1.02:REL;RHD:RHD;RHD_2:RHD;UP00049_1:Sp100;UP00072_1:IRC900814;ZNF384.p2:ZNF384;
chr10	80315568	rs3120977	C	G	0	0	0.0157031	0	66	NULL	NULL	NULL	NULL	NULL	NULL	NULL	NULL	NULL	NULL	NULL	NULL	NULL	NULL	NULL	NULL	NULL	NULL	NULL	HEN1_si:HEN1;M1281_1.02:NAIF1;M4667_1.02:REST;M6270_1.02:NHLH1;M6355_1.02:MYOG;MA0009.1:T;MA0066.1:PPARG;MYFfamily.p2:MYF;REST.p3:REST;T.p2:T;TFAP4.p2:TFAP4;UP00099_1:Ascl2;	HEN1_si:HEN1;M4667_1.02:REST;M6270_1.02:NHLH1;M6355_1.02:MYOG;M6358_1.02:NEUROD1;M6504_1.02:TBX3;MA0009.1:T;MYFfamily.p2:MYF;REST.p3:REST;T.p2:T;TFAP4.p2:TFAP4;UP00099_1:Ascl2;
chr10	80316844	rs2486302	A	G	0	0	0.0364697	0	66	NULL	NULL	NULL	NULL	NULL	NULL	NULL	NULL	NULL	NULL	NULL	NULL	NULL	NULL	NULL	NULL	NULL	NULL	NULL	M1923_1.02:MYB;M5838_1.02:SOX8;NFAC4_f1:NFAC4;RHD_1:RHD;	M1923_1.02:MYB;M6137_1.02:Rela;ZNF282_DBD:ZNF282;
chr10	80317276	rs10400045	A	G	0	0	-0.00990359	0	66	NULL	NULL	NULL	NULL	NULL	NULL	NULL	NULL	NULL	NULL	NULL	NULL	NULL	NULL	NULL	NULL	NULL	NULL	NULL	UP00069_1:Sox1;	M0216_1.02:NHLH2;UP00069_1:Sox1;
chr10	80319112	rs2039757	A	C	0	0	0.00534778	0	66	NULL	NULL	NULL	NULL	NULL	NULL	NULL	NULL	NULL	NULL	NULL	NULL	NULL	NULL	NULL	NULL	NULL	NULL	NULL	CDX1:CDX1;	STAT5{A:STAT5{A,B};UP00054_1:Tcf;UP00058_1:Tcf;UP00185_1:Pbx1;
chr10	80326776	rs2342815	T	C	0	0	0.00742475	0	66	NULL	NULL	NULL	NULL	NULL	NULL	NULL	NULL	NULL	NULL	NULL	NULL	NULL	NULL	NULL	NULL	NULL	NULL	NULL	HEN1_si:HEN1;M1067_1.02:Cphx;M6270_1.02:NHLH1;TFAP4.p2:TFAP4;	HEN1_si:HEN1;M1067_1.02:Cphx;M6270_1.02:NHLH1;M6358_1.02:NEUROD1;TFAP4.p2:TFAP4;
chr10	80326790	rs2342816	A	G	0	0	0.00815371	0	66	NULL	NULL	NULL	NULL	NULL	NULL	NULL	NULL	NULL	NULL	NULL	NULL	NULL	NULL	NULL	NULL	NULL	NULL	NULL	HESX1_DBD_2:HESX1;M0630_1.02:DMRT1;M0632_1.02:DMRTA2;M0635_1.02:DMRTC2;M0636_1.02:ENSOANG00000013938;M0641_1.02:Dmrta1;MA0610.1:DMRT3;MA0683.1:POU4F2;UP00082_1:Zfp187;sci09.v2_Zfp187_2626:Zfp187;	HESX1_DBD_2:HESX1;NR1D1_f1:NR1D1;UP00082_1:Zfp187;sci09.v2_Zfp187_2626:Zfp187;
chr10	80327023	rs7894762	C	G	0	0	0.0462236	0	66	NULL	NULL	NULL	NULL	NULL	NULL	NULL	NULL	NULL	NULL	NULL	NULL	NULL	NULL	NULL	NULL	NULL	NULL	NULL	HOX{A5:HOX{A5,B5};M0811_1.02:GCM1;M1906_1.02:SP1;M2391_1.02:KLF5;M4604_1.02:ZNF263;M5856_1.02:SP8;M6123_1.02:ZNF281;M6539_1.02:ZBTB7B;M6552_1.02:ZNF148;M6553_1.02:ZNF219;MA0079.2:SP1;MA0528.1:ZNF263;PURA_f1:PURA;UP00021_1:Zfp28;UP00022_1:Zfp740;WT1_f1:WT1;ZN219_f1:ZNF219;ZNF740_full:ZNF740;sci09.v1_Zfp281_0973:Zfp281;	HOX{A5:HOX{A5,B5};KLF13_full:KLF13;KLF16_DBD:KLF16;M0401_1.02:Sp4;M0405_1.02:KLF7;M2391_1.02:KLF5;M5209_1.02:SP5;M5856_1.02:SP8;M6127_1.02:Klf2;M6539_1.02:ZBTB7B;MA0079.1:SP1;MA0528.1:ZNF263;MA0685.1:SP4;MA0746.1:SP3;PURA_f1:PURA;SP1_DBD:SP1;UP00002_1:Sp;
chr10	80328284	rs1538823	A	C	0	0	0.00943247	0	66	NULL	NULL	NULL	NULL	NULL	NULL	NULL	NULL	NULL	NULL	NULL	NULL	NULL	NULL	NULL	NULL	NULL	NULL	NULL	ZNF423.p2:ZNF423;	M1475_1.02:CXR;M2304_1.02:Nr5a2;NR6A1.p2:NR6A1;ZNF423.p2:ZNF423;
chr10	80328816	rs10887761	A	G	0	1	-0.0345461	0	66	NULL	NULL	NULL	NULL	NULL	NULL	NULL	NULL	NULL	NULL	NULL	NULL	NULL	NULL	NULL	NULL	NULL	NULL	NULL	M6499_1.02:RBPJ;MA0518.1:Stat4;PAX4.p2:PAX4;ZNF282_DBD:ZNF282;	M6499_1.02:RBPJ;PAX4.p2:PAX4;ZNF282_DBD:ZNF282;
chr10	80328946	rs1340384	A	T	0	1	-0.0462956	0	66	NULL	NULL	NULL	NULL	NULL	NULL	NULL	NULL	NULL	NULL	NULL	NULL	NULL	NULL	NULL	NULL	NULL	NULL	NULL	HOX{A5:HOX{A5,B5};MA0009.2:T;UP00199_1:Six4;	HOX{A5:HOX{A5,B5};M1640_1.02:TBX6;M6164_1.02:T;MA0009.1:T;MA0009.2:T;T.p2:T;UP00199_1:Six4;ZNF784_full:ZNF784;
chr10	80329737	rs55901776	T	G	0	1	0.0429019	0	66	NULL	NULL	NULL	NULL	NULL	NULL	NULL	NULL	NULL	NULL	NULL	NULL	NULL	NULL	NULL	NULL	NULL	NULL	NULL	M6123_1.02:ZNF281;M6552_1.02:ZNF148;ZEP1_f1:ZEP1;	M6552_1.02:ZNF148;
chr10	80330583	rs1361458	A	T	0	0	0.250524	1	66	NULL	NULL	NULL	NULL	NULL	NULL	NULL	NULL	NULL	NULL	NULL	NULL	NULL	NULL	NULL	NULL	NULL	NULL	NULL	HXC6_f1:HXC6;M2304_1.02:Nr5a2;M6126_1.02:Esrrb;M6235_1.02:FOXC1;M6299_1.02:HOXC6;NR4A3_f1:NR4A3;NR5A1:NR5A1;UP00148_1:Hdx;	HXC6_f1:HXC6;M2304_1.02:Nr5a2;M4604_1.02:ZNF263;M6299_1.02:HOXC6;M6311_1.02:IRF5;
chr10	80330887	rs1890890	A	T	0	0	-0.0842042	0	66	NULL	NULL	NULL	NULL	NULL	NULL	NULL	NULL	NULL	NULL	NULL	NULL	NULL	NULL	NULL	NULL	NULL	NULL	NULL	M6131_1.02:TFCP2L1;	M6131_1.02:TFCP2L1;
chr10	80331071	rs1890889	T	G	0	0	-0.00929828	0	66	NULL	NULL	NULL	NULL	NULL	NULL	NULL	NULL	NULL	NULL	NULL	NULL	NULL	NULL	NULL	NULL	NULL	NULL	NULL	ZBTB16.p2:ZBTB16;	M4453_1.02:BCL11A;sci09.v2_Zbtb12_2932:Zbtb12;
chr10	80332194	rs7899791	A	T	0	0	-0.0365633	0	66	NULL	NULL	NULL	NULL	NULL	NULL	NULL	NULL	NULL	NULL	NULL	NULL	NULL	NULL	NULL	NULL	NULL	NULL	NULL	FOXD3.p2:FOXD3;FOX{I1: FOX{I1,J2};
chr10	80333045	rs10749560	T	G	0	0	0.0188549	0	66	NULL	NULL	NULL	NULL	NULL	NULL	NULL	NULL	NULL	NULL	NULL	NULL	NULL	NULL	NULL	NULL	NULL	NULL	NULL		M1937_1.02:ZNF521;MA0116.1:Znf423;ZNF423.p2:ZNF423;
chr10	80335520	rs7895042	A	G	0	0	-0.00840207	0	66	NULL	NULL	NULL	NULL	NULL	NULL	NULL	NULL	NULL	NULL	NULL	NULL	NULL	NULL	NULL	NULL	NULL	NULL	NULL
chr10	80336212	rs1340383	T	G	0	0	-0.00576434	0	66	NULL	NULL	NULL	NULL	NULL	NULL	NULL	NULL	NULL	NULL	NULL	NULL	NULL	NULL	NULL	NULL	NULL	NULL	NULL	Barhl1_DBD_3:Barhl1;FOXD3.p2:FOXD3;M1965_1.02:FOXA1;UP00025_1:Foxk1;UP00039_1:Foxj3;UP00061_1:Foxl1;UP00073_1:Foxa2;UP00170_1:Isl2;ZBTB16.p2:ZBTB16;	FOXD3.p2:FOXD3;M1965_1.02:FOXA1;M4439_1.02:FOXA1;UP00061_1:Foxl1;UP00073_1:Foxa2;ZBTB16.p2:ZBTB16;
chr10	80337241	rs1340382	C	G	0	0	0.0153353	0	66	NULL	NULL	NULL	NULL	NULL	NULL	NULL	NULL	NULL	NULL	NULL	NULL	NULL	NULL	NULL	NULL	NULL	NULL	NULL	HOX{A5:HOX{A5,B5};M1890_1.02:NFYA;MAZ.p2:MAZ;	HOX{A5:HOX{A5,B5};M1890_1.02:NFYA;MA0080.4:SPI1;SPIB_DBD:SPIB;UP00085_1:Sfpi1;
chr10	80340672	rs1417221	A	G	0	0	-0.00456524	0	66	NULL	NULL	NULL	NULL	NULL	NULL	NULL	NULL	NULL	NULL	NULL	NULL	NULL	NULL	NULL	NULL	695		L23:ZNF593;MG:CATSPER4;	IRF3_full:IRF3;M6304_1.02:HOXD9;SOX15_full_3:SOX15;	SOX15_full_3:SOX15;
chr10	80340998	rs1340381	T	C	0	0	-0.0126485	0	66	NULL	NULL	NULL	NULL	NULL	NULL	NULL	NULL	NULL	NULL	NULL	NULL	NULL	NULL	NULL	NULL	696		L23:ENSG00000225643;	M1628_1.02:TBX10;M5967_1.02:ZNF232;TBR1_full:TBR1;UP00068_1:Eomes;	UP00247_1:Pax4;
chr10	80341972	rs7914156	T	C	0	0	0.0127127	0	66	NULL	NULL	NULL	NULL	NULL	NULL	NULL	NULL	NULL	NULL	NULL	NULL	NULL	NULL	NULL	NULL	697		ODC:HMGN2;	M2285_1.02:Gfi1b;MA0112.3:ESR1;UP00031_1:Zbtb3;	M5711_1.02:PAX9;UP00031_1:Zbtb3;
chr10	80344107	rs10788576	A	C	0	0	0.00198278	0	66	NULL	NULL	NULL	NULL	NULL	NULL	NULL	NULL	NULL	NULL	NULL	NULL	NULL	NULL	NULL	NULL	NULL	NULL	NULL
chr10	80345134	rs7082102	T	G	0	0	-0.00667071	0	66	NULL	NULL	NULL	NULL	NULL	NULL	NULL	NULL	NULL	NULL	NULL	NULL	NULL	NULL	NULL	NULL	NULL	NULL	NULL	BPTF.p2:BPTF;ZNF410_DBD:ZNF410;
chr10	80348497	rs10749562	T	G	0	0	0.0550504	0	66	NULL	NULL	NULL	NULL	NULL	NULL	NULL	NULL	NULL	NULL	NULL	NULL	NULL	NULL	NULL	NULL	NULL	NULL	NULL	M0398_1.02:ZSCAN10;M4568_1.02:GABPA;M5398_1.02:ERF;M5422_1.02:ETV3;M5825_1.02:SOX21;M6208_1.02:ELK3;SOX4_DBD:SOX4;Sox17_DBD_1:Sox17;	M0635_1.02:DMRTC2;UP00031_1:Zbtb3;
chr10	80352732	rs1572819	A	G	0	0	0.0280645	0	66	NULL	NULL	NULL	NULL	NULL	NULL	NULL	NULL	NULL	NULL	NULL	NULL	NULL	NULL	NULL	NULL	NULL	NULL	NULL	M5856_1.02:SP8;TBX1_DBD_4:TBX1;	M1668_1.02:PRKRIR;M5133_1.02:ZIC3;M5856_1.02:SP8;M5965_1.02:ZIC4;M6346_1.02:MLXIPL;MA0815.1:TFAP2C;MLXPL_f1:MLXPL;UP00006_1:Zic;UP00022_1:Zfp740;UP00057_1:Zic;UP00102_1:Zic;Zic3_DBD:Zic3;
chr10	80353117	rs1934697	T	C	0	0	-0.000623864	0	66	NULL	NULL	NULL	NULL	NULL	NULL	NULL	NULL	NULL	NULL	NULL	NULL	NULL	NULL	NULL	NULL	NULL	NULL	NULL	FOXP3.p2:FOXP3;M5636_1.02:MSC;TEAD4_f1:TEAD4;ZNF435_full:ZNF435;	ZNF435_full:ZNF435;
chr10	80354129	rs4933356	A	T	0	0	-0.000718577	0	66	NULL	NULL	NULL	NULL	NULL	NULL	NULL	NULL	NULL	NULL	NULL	NULL	NULL	NULL	NULL	NULL	NULL	NULL	NULL	CDX1:CDX1;FOXD2_DBD_1:FOXD2;FOXD3.p2:FOXD3;M0131_1.02:Ahctf1;M2283_1.02:FOXP1;M6243_1.02:FOXN2;M6399_1.02:ONECUT2;TEAD4_f1:TEAD4;UP00029_1:Tbp;UP00037_1:Zfp105;	CDX1:CDX1;FOXD2_DBD_1:FOXD2;FOXD3.p2:FOXD3;M0131_1.02:Ahctf1;TEAD4_f1:TEAD4;UP00029_1:Tbp;
chr10	80354342	rs6585944	T	C	0	0	-0.0219759	0	66	NULL	NULL	NULL	NULL	NULL	NULL	NULL	NULL	NULL	NULL	NULL	NULL	NULL	NULL	NULL	NULL	NULL	NULL	NULL	KLF16_DBD:KLF16;M0405_1.02:KLF7;M2391_1.02:KLF5;M5209_1.02:SP5;M5856_1.02:SP8;M6127_1.02:Klf2;MA0079.1:SP1;MA0685.1:SP4;MA0746.1:SP3;SP1_DBD:SP1;	HIF1A.p2:HIF1A;M0405_1.02:KLF7;M6127_1.02:Klf2;MA0079.1:SP1;
chr10	80355863	rs1340380	T	C	0	1	0.0920652	0	66	NULL	NULL	NULL	NULL	NULL	NULL	NULL	NULL	NULL	NULL	NULL	NULL	NULL	NULL	NULL	NULL	NULL	NULL	NULL
chr10	80356745	rs4934083	C	G	0	0	0.149134	1	66	NULL	NULL	NULL	NULL	NULL	NULL	NULL	NULL	NULL	NULL	NULL	NULL	NULL	NULL	NULL	NULL	NULL	NULL	NULL	M5204_1.02:OSR2;M6483_1.02:SP4;M6556_1.02:ZNF350;ZBTB6.p2:ZBTB6;	M6556_1.02:ZNF350;ZN350_f1:ZNF350;
chr10	80357204	rs4934084	T	C	0	1	0	0	66	NULL	NULL	NULL	NULL	NULL	NULL	NULL	NULL	NULL	NULL	NULL	NULL	NULL	NULL	NULL	NULL	NULL	NULL	NULL	HOX{A5:HOX{A5,B5};KLF13_full:KLF13;M0427_1.02:Dnajc21;M4604_1.02:ZNF263;M5209_1.02:SP5;M5856_1.02:SP8;MA0149.1:EWSR1-FLI1;MA0528.1:ZNF263;PAX5.p2:PAX5;	M4604_1.02:ZNF263;M6539_1.02:ZBTB7B;MA0149.1:EWSR1-FLI1;MA0528.1:ZNF263;PAX5.p2:PAX5;
chr10	80357679	rs10788586	A	G	0	1	0.0802683	0	66	NULL	NULL	NULL	NULL	NULL	NULL	NULL	NULL	NULL	NULL	NULL	NULL	NULL	NULL	NULL	NULL	NULL	NULL	NULL	M1963_1.02:ZFY;MA0869.1:Sox11;PURA_f1:PURA;SOX4_DBD:SOX4;ZN143_si:ZNF143;	HES1.p2:HES1;M1963_1.02:ZFY;M6547_1.02:ZFX;PURA_f1:PURA;ZN143_si:ZNF143;
chr10	80358536	rs6585946	T	G	0	0	-0.089123	0	66	NULL	NULL	NULL	NULL	NULL	NULL	NULL	NULL	NULL	NULL	NULL	NULL	NULL	NULL	NULL	NULL	NULL	NULL	NULL	M6338_1.02:NR3C2;MCR_f1:MCR;NFIX_full_4:NFIX;TLX1..3_NFIC{dimer}.p2:TLX1..3::NFIC;UP00094_1:Zfp128;WT1_f1:WT1;	GTF2I.p2:GTF2I;M6123_1.02:ZNF281;M6325_1.02:KLF6;MCR_f1:MCR;MZF1.p2:MZF1;TLX1..3_NFIC{dimer}.p2:TLX1..3::NFIC;UP00002_1:Sp;UP00021_1:Zfp28;UP00094_1:Zfp128;sci09.v1_Zfp281_0973:Zfp281;
chr10	80359114	rs7909792	A	T	0	0	0.00103232	0	66	NULL	NULL	NULL	NULL	NULL	NULL	NULL	NULL	NULL	NULL	NULL	NULL	NULL	NULL	NULL	NULL	NULL	NULL	NULL	M1890_1.02:NFYA;M5487_1.02:GCM2;M6123_1.02:ZNF281;M6131_1.02:TFCP2L1;M6204_1.02:ELF2;M6208_1.02:ELK3;M6224_1.02:ETV7;SP1.p2:SP1;TFCP2.p2:TFCP2;UP00038_1:Spdef;UP00070_1:Gcm1;ZNF148.p2:ZNF148;	EHF.p2:EHF;EHF_si:EHF;ELF5_DBD:ELF5;EP300.p2:EP300;ERG_f1:ERG;ERG_full_1:ERG;GABP1+GABP2_f1:GABP1+GABP2;M0696_1.02:Ehf;M0705_1.02:Etv6;M0706_1.02:Elf4;M1890_1.02:NFYA;M2390_1.02:EHF;M4453_1.02:BCL11A;M4539_1.02:ELK4;M4568_1.02:GABPA;M5398_1.02:ERF;M6123_1.02:ZNF281;M6131_1.02:TFCP2L1;M6204_1.02:ELF2;M6208_1.02:ELK3;M6224_1.02:ETV7;M6226_1.02:FEV;MA0156.1:FEV;MA0474.1:Erg;MA0598.2:EHF;SP1.p2:SP1;T…
chr10	80359306	rs6585947	A	G	0	0	0.00507107	0	66	NULL	NULL	NULL	NULL	NULL	NULL	NULL	NULL	NULL	NULL	NULL	NULL	NULL	NULL	NULL	NULL	NULL	NULL	NULL	M1890_1.02:NFYA;	M1890_1.02:NFYA;MAX_f1:MAX;
chr10	80359486	rs4536152	A	G	0	0	0.00651517	0	66	NULL	NULL	NULL	NULL	NULL	NULL	NULL	NULL	NULL	NULL	NULL	NULL	NULL	NULL	NULL	NULL	NULL	NULL	NULL		M0898_1.02:ZHX1;M6539_1.02:ZBTB7B;
chr10	80359515	rs4265545	T	G	0	0	-0.00258704	0	66	NULL	NULL	NULL	NULL	NULL	NULL	NULL	NULL	NULL	NULL	NULL	NULL	NULL	NULL	NULL	NULL	NULL	NULL	NULL	ZNF148.p2:ZNF148;	AP2C_f1:TFAP2C;Ci:Ci;GLI1:GLI1;M0084_1.02:Tcfap2c;M6265_1.02:GLI2;MA0112.3:ESR1;NKX21_f1:NKX2-1;UP00010_1:Tcfap2b;UP00024_1:Glis2;ZN219_f1:ZNF219;ZNF148.p2:ZNF148;sci09.v2_Tcfap2e_3713:Tcfap2e;
chr10	80359520	rs4468295	C	G	0	0	-0.00163672	0	66	NULL	NULL	NULL	NULL	NULL	NULL	NULL	NULL	NULL	NULL	NULL	NULL	NULL	NULL	NULL	NULL	NULL	NULL	NULL	Ci:Ci;GLI1:GLI1;M6265_1.02:GLI2;M6483_1.02:SP4;MA0112.3:ESR1;SP4_f1:SP4;UP00024_1:Glis2;ZN219_f1:ZNF219;	M0405_1.02:KLF7;M6123_1.02:ZNF281;M6552_1.02:ZNF148;M6553_1.02:ZNF219;RREB1.p2:RREB1;SP4_f1:SP4;TFAP2B.p2:TFAP2B;TFCP2.p2:TFCP2;ZN219_f1:ZNF219;nbt06.v1_Rap1_deBruijn_v1:Rap1;
chr10	80359827	rs4601708	T	G	0	0	0.00905187	0	66	NULL	NULL	NULL	NULL	NULL	NULL	NULL	NULL	NULL	NULL	NULL	NULL	NULL	NULL	NULL	NULL	NULL	NULL	NULL	KAISO_f1:KAISO;THB_do:THB;	M2321_1.02:TP63;
chr10	80360348	rs1538822	T	C	0	0	-0.0699499	0	66	NULL	NULL	NULL	NULL	NULL	NULL	NULL	NULL	NULL	NULL	NULL	NULL	NULL	NULL	NULL	NULL	NULL	NULL	NULL		ZN423_f1:ZNF423;
chr10	80361131	rs2185426	A	G	0	0	-0.00666882	0	66	NULL	NULL	NULL	NULL	NULL	NULL	NULL	NULL	NULL	NULL	NULL	NULL	NULL	NULL	NULL	NULL	NULL	NULL	NULL		HXA13_f1:HXA13;HXD13_f1:HXD13;
chr10	80361699	rs1340379	A	G	0	0	-0.0123693	0	66	NULL	NULL	NULL	NULL	NULL	NULL	NULL	NULL	NULL	NULL	NULL	NULL	NULL	NULL	NULL	NULL	NULL	NULL	NULL
chr10	80362767	rs1538819	A	G	0	0	-0.00236798	0	66	NULL	NULL	NULL	NULL	NULL	NULL	NULL	NULL	NULL	NULL	NULL	NULL	NULL	NULL	NULL	NULL	NULL	NULL	NULL		EP300.p2:EP300;M4569_1.02:HSF1;MA0746.1:SP3;
chr10	80363501	rs1970434	T	C	0	0	0.00393511	0	66	NULL	NULL	NULL	NULL	NULL	NULL	NULL	NULL	NULL	NULL	NULL	NULL	NULL	NULL	NULL	NULL	NULL	NULL	NULL	HIC2_DBD:HIC2;UP00035_1:Hic;YY2_full_2:YY2;	HIF1A.p2:HIF1A;KLF4:KLF4;M0405_1.02:KLF7;M5856_1.02:SP8;M6127_1.02:Klf2;MA0079.1:SP1;SP1.p2:SP1;UP00035_1:Hic;
chr10	80363584	rs1970433	A	G	0	0	-0.00445883	0	66	NULL	NULL	NULL	NULL	NULL	NULL	NULL	NULL	NULL	NULL	NULL	NULL	NULL	NULL	NULL	NULL	NULL	NULL	NULL	M1458_1.02:RORB;M2289_1.02:JUN;MA0728.1:Nr2f6;NR1D1_f1:NR1D1;Nr2e1_DBD_2:Nr2e1;RARB_full:RARB;RORA_DBD_2:RORA;THA_f1:THA;THB_do:THB;THB_f1:THB;UP00053_1:Rxra;	ERR1_f1:ERR1;ERR3_f1:ERR3;M0174_1.02:Tcfe3;M1458_1.02:RORB;M4481_1.02:USF2;MA0728.1:Nr2f6;NR1D1_f1:NR1D1;Nr2e1_DBD_2:Nr2e1;RARB_full:RARB;RORA_DBD_2:RORA;UP00053_1:Rxra;UP00066_1:Hnf4;sci09.v2_Nr2f2_2192:Nr2f2;
chr10	80363807	rs2050824	A	G	0	0	-0.0633748	0	66	NULL	NULL	NULL	NULL	NULL	NULL	NULL	NULL	NULL	NULL	NULL	NULL	NULL	NULL	NULL	NULL	NULL	NULL	NULL	AIRE.p2:AIRE;ARI3A_do:ARI3A;HXB6_f1:HXB6;HXB7_si:HXB7;HXB8_do:HXB8;HXC6_f1:HXC6;M6147_1.02:ARID3A;M6166_1.02:CDC5L;M6296_1.02:HOXB6;M6297_1.02:HOXB7;M6298_1.02:HOXB8;M6299_1.02:HOXC6;M6413_1.02:PBX2;MA0153.1:HNF1B;MA0594.1:Hoxa9;ONEC2_si:ONEC2;UP00071_1:Sox2;UP00244_1:Tlx2;ZFHX3_f1:ZFHX3;	EN1_DBD_2:EN1;EN1_full_2:EN1;HXC6_f1:HXC6;M6299_1.02:HOXC6;UP00121_1:Hoxd10;
chr10	80364100	rs7098045	C	G	0	0	-0.00558794	0	66	NULL	NULL	NULL	NULL	NULL	NULL	NULL	NULL	NULL	NULL	NULL	NULL	NULL	NULL	NULL	NULL	NULL	NULL	NULL	UP00118_1:Pou4f3;	UP00118_1:Pou4f3;
chr10	80364314	rs7077854	T	C	0	0	-0.0132951	0	66	NULL	NULL	NULL	NULL	NULL	NULL	NULL	NULL	NULL	NULL	NULL	NULL	NULL	NULL	NULL	NULL	NULL	NULL	NULL		M6154_1.02:ATF5;MAZ.p2:MAZ;ZEP1_f1:ZEP1;
chr10	80364399	rs7089003	T	C	0	0	-0.0216431	0	66	NULL	NULL	NULL	NULL	NULL	NULL	NULL	NULL	NULL	NULL	NULL	NULL	NULL	NULL	NULL	NULL	NULL	NULL	NULL	M6504_1.02:TBX3;UP00026_1:Zscan4;UP00042_1:Gm397;sci09.v2_Gm397_1753:Gm397;	M6504_1.02:TBX3;ZFP161.p2:ZFP161;
chr10	80365210	rs1934696	T	C	0	0	0.0128075	0	66	NULL	NULL	NULL	NULL	NULL	NULL	NULL	NULL	NULL	NULL	NULL	NULL	NULL	NULL	NULL	NULL	NULL	NULL	NULL		UP00017_1:Nkx3-1;UP00119_1:Nkx2-9;UP00190_1:Nkx2-3;UP00389_1:Nkx3-1;
chr10	80365474	rs1934695	T	C	0	0	-0.0644365	0	66	NULL	NULL	NULL	NULL	NULL	NULL	NULL	NULL	NULL	NULL	NULL	NULL	NULL	NULL	NULL	NULL	NULL	NULL	NULL	UP00134_1:Hoxb13;UP00180_1:Hoxd13;	ARI3A_do:ARI3A;MA0108.1:TBP;POU5F1P1_DBD_2:POU5F1P1;UP00180_1:Hoxd13;UP00211_1:Pou3f3;
chr10	80365569	rs1934694	A	G	0	0	-0.000659687	0	66	NULL	NULL	NULL	NULL	NULL	NULL	NULL	NULL	NULL	NULL	NULL	NULL	NULL	NULL	NULL	NULL	NULL	NULL	NULL	M6338_1.02:NR3C2;M6385_1.02:NR1I2;MCR_f1:MCR;UP00095_1:Zfp69;	CMYC:CMYC;M6385_1.02:NR1I2;NMYC:NMYC;
chr10	80365894	rs1934693	T	C	0	0	0.00801323	0	66	NULL	NULL	NULL	NULL	NULL	NULL	NULL	NULL	NULL	NULL	NULL	NULL	NULL	NULL	NULL	NULL	NULL	NULL	NULL	ALX1.p2:ALX1;M4453_1.02:BCL11A;M6147_1.02:ARID3A;UP00004_1:Sox1;UP00016_1:Sr;UP00029_1:Tbp;UP00071_1:Sox2;	ALX1.p2:ALX1;M4484_1.02:ZNF143;M6147_1.02:ARID3A;UP00004_1:Sox1;
chr10	80365978	rs1934692	A	C	0	0	-0.00568093	0	66	NULL	NULL	NULL	NULL	NULL	NULL	NULL	NULL	NULL	NULL	NULL	NULL	NULL	NULL	NULL	NULL	NULL	NULL	NULL	M0424_1.02:SNAI3;M2298_1.02:MEIS1;M2313_1.02:SOX6;M5637_1.02:MSX1;M6373_1.02:NFYC;MA0782.1:PKNOX1;MA0796.1:TGIF1;MEIS2_DBD_1:MEIS2;Meis3_DBD_2:Meis3;Msx3_DBD_1:Msx3;Pknox2_DBD:Pknox2;UP00122_1:Tgif1;UP00186_1:Meis1;UP00203_1:Pknox1;UP00205_1:Pknox2;UP00210_1:Mrg2;UP00226_1:Mrg1;UP00258_1:Tgif2;cell08_Tgif1_2342:Tgif1;
chr10	80367052	rs1047952	C	G	0	0	-0.0281614	0	66	NULL	NULL	NULL	NULL	NULL	NULL	NULL	NULL	NULL	NULL	NULL	NULL	NULL	NULL	NULL	NULL	NULL	NULL	NULL	M4468_1.02:NFKB1;M4576_1.02:RXRalpha;NR6A1.p2:NR6A1;	M4468_1.02:NFKB1;M6338_1.02:NR3C2;MCR_f1:MCR;
chr10	80367355	rs1972371	T	G	0	0	0.0282069	0	66	NULL	NULL	NULL	NULL	NULL	NULL	NULL	NULL	NULL	NULL	NULL	NULL	NULL	NULL	NULL	NULL	NULL	NULL	NULL	M6544_1.02:HIVEP1;ZEP1_f1:ZEP1;	M5750_1.02:PRDM4;M6422_1.02:PLAGL1;TFAP2B.p2:TFAP2B;TFAP2{A:TFAP2{A,C};
chr10	80367424	rs1972370	A	G	0	0	0.0439016	0	66	NULL	NULL	NULL	NULL	NULL	NULL	NULL	NULL	NULL	NULL	NULL	NULL	NULL	NULL	NULL	NULL	NULL	NULL	NULL	HOX{A5:HOX{A5,B5};M0435_1.02:Zkscan5;M2319_1.02:TCF7L2;M4453_1.02:BCL11A;M5750_1.02:PRDM4;MA0528.1:ZNF263;	HIF1A.p2:HIF1A;HOX{A5:HOX{A5,B5};M5750_1.02:PRDM4;MA0528.1:ZNF263;UP00022_1:Zfp740;WT1_f1:WT1;sci09.v1_Zfp281_0973:Zfp281;
chr10	80367795	rs946892	T	C	0	0	-0.080334	0	66	NULL	NULL	NULL	NULL	NULL	NULL	NULL	NULL	NULL	NULL	NULL	NULL	NULL	NULL	NULL	NULL	NULL	NULL	NULL	ARI3A_do:ARI3A;NKX3-1.p2:NKX3-1;UP00059_1:Arid5a;	ARI3A_do:ARI3A;
chr10	80368200	rs2095994	A	G	0	0	0.00439268	0	66	NULL	NULL	NULL	NULL	NULL	NULL	NULL	NULL	NULL	NULL	NULL	NULL	NULL	NULL	NULL	NULL	NULL	NULL	NULL	M5805_1.02:SCRT2;M5967_1.02:ZNF232;MA0786.1:POU3F1;	M5805_1.02:SCRT2;M5967_1.02:ZNF232;
chr10	80369207	rs1340376	A	G	0	0	-0.0251362	0	66	NULL	NULL	NULL	NULL	NULL	NULL	NULL	NULL	NULL	NULL	NULL	NULL	NULL	NULL	NULL	NULL	NULL	NULL	NULL	UP00011_1:Irf6;UP00018_1:Irf4;	KLF13_full:KLF13;UP00011_1:Irf6;UP00018_1:Irf4;
chr10	80369283	rs1340375	T	C	0	0	-0.0185963	0	66	NULL	NULL	NULL	NULL	NULL	NULL	NULL	NULL	NULL	NULL	NULL	NULL	NULL	NULL	NULL	NULL	NULL	NULL	NULL	FOXD2_DBD_1:FOXD2;M0108_1.02:Arid5a;M0641_1.02:Dmrta1;M5517_1.02:HMBOX1;M5973_1.02:ZSCAN16;UP00059_1:Arid5a;	M5517_1.02:HMBOX1;
chr10	80369358	rs1340374	T	C	0	0	-0.0954039	0	66	NULL	NULL	NULL	NULL	NULL	NULL	NULL	NULL	NULL	NULL	NULL	NULL	NULL	NULL	NULL	NULL	NULL	NULL	NULL	M0633_1.02:DMRT2;M5740_1.02:POU4F1;MA0052.3:MEF2A;UP00255_1:Dbx1;	MA0052.3:MEF2A;
chr10	80369494	rs1340373	A	G	0	0	0.0273754	0	66	NULL	NULL	NULL	NULL	NULL	NULL	NULL	NULL	NULL	NULL	NULL	NULL	NULL	NULL	NULL	NULL	NULL	NULL	NULL	M6441_1.02:PTF1A;
chr10	80369512	rs7903701	T	C	0	0	0.00748032	0	66	NULL	NULL	NULL	NULL	NULL	NULL	NULL	NULL	NULL	NULL	NULL	NULL	NULL	NULL	NULL	NULL	NULL	NULL	NULL	M6383_1.02:NR1H2;	M5971_1.02:ZKSCAN3;M6383_1.02:NR1H2;ZNF306_full:ZNF306;
chr10	80370136	rs10749569	A	G	0	0	0.00648382	0	66	NULL	NULL	NULL	NULL	NULL	NULL	NULL	NULL	NULL	NULL	NULL	NULL	NULL	NULL	NULL	NULL	741		ODC:RPEP3;	M4453_1.02:BCL11A;	M4453_1.02:BCL11A;
chr10	80370249	rs10736342	A	G	0	0	0.00420752	0	66	NULL	NULL	NULL	NULL	NULL	NULL	NULL	NULL	NULL	NULL	NULL	NULL	NULL	NULL	NULL	NULL	742		Astro:FAM76A;	EGR2_full:EGR2;M6123_1.02:ZNF281;M6336_1.02:MAZ;M6539_1.02:ZBTB7B;M6552_1.02:ZNF148;MA0149.1:EWSR1-FLI1;MA0528.1:ZNF263;PAX5.p2:PAX5;PAX8.p2:PAX8;UP00007_1:Egr1;	EGR2_full:EGR2;GTF2I.p2:GTF2I;M0427_1.02:Dnajc21;M1906_1.02:SP1;M4527_1.02:SMARCC2;M4604_1.02:ZNF263;M6123_1.02:ZNF281;M6336_1.02:MAZ;M6483_1.02:SP4;M6539_1.02:ZBTB7B;M6552_1.02:ZNF148;MA0079.2:SP1;MA0149.1:EWSR1-FLI1;MA0528.1:ZNF263;PAX5.p2:PAX5;RREB1.p2:RREB1;SP4_f1:SP4;UP00007_1:Egr1;UP00021_1:Zfp28;
chr10	80371697	rs11202699	A	G	0	0	0.0324641	0	66	NULL	NULL	NULL	NULL	NULL	NULL	NULL	NULL	NULL	NULL	NULL	NULL	NULL	NULL	NULL	NULL	NULL	NULL	NULL	BHE41_f1:BHE41;M5133_1.02:ZIC3;M5804_1.02:SCRT1;M5805_1.02:SCRT2;M5965_1.02:ZIC4;M6161_1.02:BHLHE41;M6539_1.02:ZBTB7B;Zic3_DBD:Zic3;	M2273_1.02:E2F6;M4598_1.02:E2F4;M5133_1.02:ZIC3;M5965_1.02:ZIC4;M6123_1.02:ZNF281;M6483_1.02:SP4;M6539_1.02:ZBTB7B;TFAP2B.p2:TFAP2B;UP00031_1:Zbtb3;Zic3_DBD:Zic3;
chr10	80371856	rs10887797	C	G	0	0	0.0347886	0	66	NULL	NULL	NULL	NULL	NULL	NULL	NULL	NULL	NULL	NULL	NULL	NULL	NULL	NULL	NULL	NULL	744		Astro:RPEP3;		M4639_1.02:Yy1;YY2_full_1:YY2;
chr10	80371857	rs10887798	A	G	0	0	-0.0580644	0	66	NULL	NULL	NULL	NULL	NULL	NULL	NULL	NULL	NULL	NULL	NULL	NULL	NULL	NULL	NULL	NULL	NULL	NULL	NULL	ERR1_f1:ERR1;M2304_1.02:Nr5a2;M6215_1.02:ESRRB;M6498_1.02:NR5A1;MA0141.3:ESRRB;MA0768.1:LEF1;NR5A1:NR5A1;TF7L2_f1:TF7L2;
chr10	80372027	rs4357632	T	C	0	0	0.0541512	0	66	NULL	NULL	NULL	NULL	NULL	NULL	NULL	NULL	NULL	NULL	NULL	NULL	NULL	NULL	NULL	NULL	746		Astro:FAM76A;ODC:ENSG00000235912;	KLF4:KLF4;M0427_1.02:Dnajc21;M6127_1.02:Klf2;M6326_1.02:KLF8;ZNF148.p2:ZNF148;	HIF1A.p2:HIF1A;KLF4:KLF4;M0405_1.02:KLF7;M4526_1.02:SMARCC1;M5856_1.02:SP8;M6127_1.02:Klf2;MA0079.1:SP1;SP1.p2:SP1;
chr10	80372396	rs10736343	A	G	0	0	0.011909	0	66	NULL	NULL	NULL	NULL	NULL	NULL	NULL	NULL	NULL	NULL	NULL	NULL	NULL	NULL	NULL	NULL	NULL	NULL	NULL	HXA13_f1:HXA13;M0401_1.02:Sp4;M0405_1.02:KLF7;M1023_1.02:Obox6;M1053_1.02:Obox1;M1069_1.02:AC189028.1;M5501_1.02:GSC2;M5720_1.02:PITX3;MA0746.1:SP3;PITX1..3.p2:PITX1;PITX2;PITX3;UP00265_1:Pitx3;ZN143_si:ZNF143;	M5720_1.02:PITX3;M6418_1.02:PITX2;PITX1..3.p2:PITX1;PITX2;PITX3;
chr10	80372514	rs1538817	T	C	0	0	-0.0133679	0	66	NULL	NULL	NULL	NULL	NULL	NULL	NULL	NULL	NULL	NULL	NULL	NULL	NULL	NULL	NULL	NULL	748		Astro:TRNAU1AP;MG:FAM76A;ODC:FAM76A;	HIC2_DBD:HIC2;M4667_1.02:REST;MA0079.1:SP1;MA0112.3:ESR1;MA0258.1:ESR2;	HIC2_DBD:HIC2;MA0112.3:ESR1;MA0258.1:ESR2;
chr10	80373548	rs7897994	T	G	0	0	0.000450408	0	66	NULL	NULL	NULL	NULL	NULL	NULL	NULL	NULL	NULL	NULL	NULL	NULL	NULL	NULL	NULL	NULL	NULL	NULL	NULL	IKZF2.p2:IKZF2;M6111_1.02:ZNF652;M6491_1.02:STAT5A;M6492_1.02:STAT5B;MA0518.1:Stat4;NFAC1_do:NFAC1;NFAC2_f1:NFAC2;STA5B_f1:STAT5B;STAT1:STAT1;UP00043_1:Bcl6;UP00112_1:Gsc;UP00125_1:Pitx2;UP00143_1:Obox5;UP00153_1:Pitx1;UP00160_1:Obox3;UP00208_1:Obox5;UP00216_1:Obox1;UP00229_1:Otx1;UP00239_1:Obox2;UP00267_1:Otx2;	M0118_1.02:Zfp957;M1549_1.02:Sp100;M6111_1.02:ZNF652;M6491_1.02:STAT5A;M6492_1.02:STAT5B;MA0518.1:Stat4;NFAC1_do:NFAC1;STA5B_f1:STAT5B;STAT1:STAT1;UP00049_1:Sp100;UP00112_1:Gsc;UP00125_1:Pitx2;UP00143_1:Obox5;UP00153_1:Pitx1;UP00160_1:Obox3;UP00208_1:Obox5;UP00216_1:Obox1;UP00229_1:Otx1;UP00239_1:Obox2;UP00267_1:Otx2;
chr10	80373624	rs7919380	T	C	0	0	0.106309	0	66	NULL	NULL	NULL	NULL	NULL	NULL	NULL	NULL	NULL	NULL	NULL	NULL	NULL	NULL	NULL	NULL	750		L23:ATP5IF1;		BACH1_si:BACH1;M4626_1.02:MAFK;M4629_1.02:NFE2;M4681_1.02:BACH2;SMRC1_f1:SMARCC1;
chr10	80374199	rs10736344	T	C	0	0	0.047039	0	66	NULL	NULL	NULL	NULL	NULL	NULL	NULL	NULL	NULL	NULL	NULL	NULL	NULL	NULL	NULL	NULL	751		ODC:ENSG00000279443;
chr10	80374384	rs10736345	T	C	0	0	0.0333726	0	66	NULL	NULL	NULL	NULL	NULL	NULL	NULL	NULL	NULL	NULL	NULL	NULL	NULL	NULL	NULL	NULL	NULL	NULL	NULL	M6466_1.02:SMAD4;	ESRRB:ESRRB;
chr10	80374525	rs10736346	A	C	0	0	0.0808046	0	66	NULL	NULL	NULL	NULL	NULL	NULL	NULL	NULL	NULL	NULL	NULL	NULL	NULL	NULL	NULL	NULL	NULL	NULL	NULL	ERR1_f1:ERR1;M6126_1.02:Esrrb;M6215_1.02:ESRRB;MA0141.2:Esrrb;MA0141.3:ESRRB;MA0768.1:LEF1;	MA0768.1:LEF1;
chr10	80374709	rs10736347	A	G	0	0	0.00737184	0	66	NULL	NULL	NULL	NULL	NULL	NULL	NULL	NULL	NULL	NULL	NULL	NULL	NULL	NULL	NULL	NULL	754		L23:EYA3;	UP00125_1:Pitx2;UP00143_1:Obox5;UP00208_1:Obox5;UP00229_1:Otx1;UP00232_1:Obox4;UP00267_1:Otx2;	UP00125_1:Pitx2;UP00143_1:Obox5;UP00176_1:Crx;UP00208_1:Obox5;UP00229_1:Otx1;UP00267_1:Otx2;
chr10	80374911	rs9804233	T	C	0	0	0.0158221	0	66	NULL	NULL	NULL	NULL	NULL	NULL	NULL	NULL	NULL	NULL	NULL	NULL	NULL	NULL	NULL	NULL	NULL	NULL	NULL	M6429_1.02:POU6F1;PO6F1_f1:PO6F1;UP00167_1:En1;	M5209_1.02:SP5;M6429_1.02:POU6F1;PO6F1_f1:PO6F1;
chr10	80375138	rs7077712	A	G	0	0	-0.0112669	0	66	NULL	NULL	NULL	NULL	NULL	NULL	NULL	NULL	NULL	NULL	NULL	NULL	NULL	NULL	NULL	NULL	NULL	NULL	NULL	ALX1.p2:ALX1;HXD13_f1:HXD13;M4551_1.02:ZNF274;M4653_1.02:Zfp110;	HXD13_f1:HXD13;M4551_1.02:ZNF274;
chr10	80375196	rs7077847	A	G	0	0	-0.0111716	0	66	NULL	NULL	NULL	NULL	NULL	NULL	NULL	NULL	NULL	NULL	NULL	NULL	NULL	NULL	NULL	NULL	757		L23:ENSG00000279443;	ALX1.p2:ALX1;HOX{A5:HOX{A5,B5};M1125_1.02:NKX1-1;M1456_1.02:Ar;	M1456_1.02:Ar;
chr10	80375198	rs7082093	T	G	0	0	0.00652485	0	66	NULL	NULL	NULL	NULL	NULL	NULL	NULL	NULL	NULL	NULL	NULL	NULL	NULL	NULL	NULL	NULL	NULL	NULL	NULL	ALX1.p2:ALX1;HOX{A5:HOX{A5,B5};M1125_1.02:NKX1-1;
chr10	80375344	rs9804236	T	C	0	0	-0.00606337	0	66	NULL	NULL	NULL	NULL	NULL	NULL	NULL	NULL	NULL	NULL	NULL	NULL	NULL	NULL	NULL	NULL	759		MG:ENSG00000279443;		M1528_1.02:RFX6;
chr10	80375464	rs9804223	A	G	0	0	0.027521	0	66	NULL	NULL	NULL	NULL	NULL	NULL	NULL	NULL	NULL	NULL	NULL	NULL	NULL	NULL	NULL	NULL	NULL	NULL	NULL	M2285_1.02:Gfi1b;	GTF2I.p2:GTF2I;M1906_1.02:SP1;M5425_1.02:ETV6;M6276_1.02:HINFP;MA0079.2:SP1;MA0116.1:Znf423;MA0528.1:ZNF263;SP1.p2:SP1;TFAP2B.p2:TFAP2B;UP00002_1:Sp;WT1_f1:WT1;
chr10	80375701	rs55731004	A	G	0	0	-0.0124054	0	66	NULL	NULL	NULL	NULL	NULL	NULL	NULL	NULL	NULL	NULL	NULL	NULL	NULL	NULL	NULL	NULL	NULL	NULL	NULL	AIRE.p2:AIRE;CDX1:CDX1;FOXD3.p2:FOXD3;FOXJ2_DBD_1:FOXJ2;FOX{F1:FOX{F1,F2};FOX{I1: FOX{I1,J2};HXC6_f1:HXC6;M0131_1.02:Ahctf1;M2283_1.02:FOXP1;M4439_1.02:FOXA1;M6234_1.02:FOXA3;M6238_1.02:FOXF1;M6243_1.02:FOXN2;M6299_1.02:HOXC6;M6399_1.02:ONECUT2;MA0052.3:MEF2A;MEF2C_dimer:MEF2C;NKX3-1.p2:NKX3-1;NKX31_si:NKX3-1;ONEC2_si:ONEC2;ONECUT3_DBD:ONECUT3;UP00029_1:Tbp;UP00039_1:Foxj3;UP00061_1:Foxl1;UP00073…	AIRE.p2:AIRE;CDX1:CDX1;FOXD3.p2:FOXD3;FOX{I1: FOX{I1,J2};HXC6_f1:HXC6;M6234_1.02:FOXA3;M6238_1.02:FOXF1;M6243_1.02:FOXN2;M6299_1.02:HOXC6;M6399_1.02:ONECUT2;NKX6-1:NKX6-1;UP00039_1:Foxj3;UP00073_1:Foxa2;sci09.v2_Zfp105_2634:Zfp105;
chr10	80375911	rs11202720	A	G	0	0	-0.00761658	0	66	NULL	NULL	NULL	NULL	NULL	NULL	NULL	NULL	NULL	NULL	NULL	NULL	NULL	NULL	NULL	NULL	NULL	NULL	NULL	MA0728.1:Nr2f6;	M4569_1.02:HSF1;MA0728.1:Nr2f6;MA0729.1:RARA;RARB_full:RARB;RORA_DBD_2:RORA;
chr10	80375981	rs35353819	A	G	0	0	0.00733587	0	66	NULL	NULL	NULL	NULL	NULL	NULL	NULL	NULL	NULL	NULL	NULL	NULL	NULL	NULL	NULL	NULL	NULL	NULL	NULL	M0811_1.02:GCM1;M1963_1.02:ZFY;M4640_1.02:ZBTB7A;UP00088_1:Plagl1;	HES1.p2:HES1;M0198_1.02:SOHLH2;M1419_1.02:Gm98;M1963_1.02:ZFY;M4640_1.02:ZBTB7A;M6547_1.02:ZFX;NMYC:NMYC;UP00088_1:Plagl1;ZFP161.p2:ZFP161;
chr10	80376006	rs11202721	A	G	0	0	-0.0306092	0	66	NULL	NULL	NULL	NULL	NULL	NULL	NULL	NULL	NULL	NULL	NULL	NULL	NULL	NULL	NULL	NULL	NULL	NULL	NULL		HXC8_f1:HXC8;M6300_1.02:HOXC8;
chr10	80376075	rs7906736	A	G	0	0	0.00502001	0	66	NULL	NULL	NULL	NULL	NULL	NULL	NULL	NULL	NULL	NULL	NULL	NULL	NULL	NULL	NULL	NULL	765		MG:ENSG00000252777;	M1963_1.02:ZFY;M6115_1.02:TP73;RUNX2_DBD_2:RUNX2;	M1963_1.02:ZFY;M6553_1.02:ZNF219;MA0163.1:PLAG1;RUNX3_DBD_3:RUNX3;UP00001_1:E2F2;UP00003_1:E2F3;
chr10	80376434	rs11202724	T	C	0	0	-0.00489364	0	66	NULL	NULL	NULL	NULL	NULL	NULL	NULL	NULL	NULL	NULL	NULL	NULL	NULL	NULL	NULL	NULL	766		ODC:YTHDF2;		FOXO6_DBD_3:FOXO6;
chr10	80376520	rs11202725	A	G	0	0	0.0612076	0	66	NULL	NULL	NULL	NULL	NULL	NULL	NULL	NULL	NULL	NULL	NULL	NULL	NULL	NULL	NULL	NULL	NULL	NULL	NULL
chr10	80376577	rs17678947	T	C	0	0	0.0281268	0	66	NULL	NULL	NULL	NULL	NULL	NULL	NULL	NULL	NULL	NULL	NULL	NULL	NULL	NULL	NULL	NULL	NULL	NULL	NULL	M4545_1.02:ZNF683;M5363_1.02:E2F8;M6137_1.02:Rela;MA0652.1:IRF8;NR3C1.p2:NR3C1;PRDM1_dimer:PRDM1;	IRF1:IRF1;IRF4_full:IRF4;M4545_1.02:ZNF683;M4635_1.02:STAT2;MA0652.1:IRF8;
chr10	80377083	rs10749573	A	T	0	0	0.0324059	0	66	NULL	NULL	NULL	NULL	NULL	NULL	NULL	NULL	NULL	NULL	NULL	NULL	NULL	NULL	NULL	NULL	769		MG:SNORA61;	M0633_1.02:DMRT2;M6399_1.02:ONECUT2;ONEC2_si:ONEC2;UP00069_1:Sox1;UP00124_1:Ipf1;	UP00069_1:Sox1;
chr10	80377100	rs10749574	T	C	0	1	0.0248625	0	66	NULL	NULL	NULL	NULL	NULL	NULL	NULL	NULL	NULL	NULL	NULL	NULL	NULL	NULL	NULL	NULL	770		ODC:SNHG12;	M0118_1.02:Zfp957;NFAC2_f1:NFAC2;NFAC4_f1:NFAC4;RHD_1:RHD;	M6559_1.02:ZNF589;ZN589_f1:ZNF589;
chr10	80377611	rs10887808	A	G	0	1	0.0706196	0	66	NULL	NULL	NULL	NULL	NULL	NULL	NULL	NULL	NULL	NULL	NULL	NULL	NULL	NULL	NULL	NULL	NULL	NULL	NULL	THA_f2:THA;THB_f1:THB;	M4480_1.02:Usf1;M4481_1.02:USF2;M6162_1.02:ARNTL;M6539_1.02:ZBTB7B;M6556_1.02:ZNF350;SP4_f1:SP4;ZN350_f1:ZNF350;
chr10	80377844	rs1572816	A	G	0	0	-0.0279961	0	66	NULL	NULL	NULL	NULL	NULL	NULL	NULL	NULL	NULL	NULL	NULL	NULL	NULL	NULL	NULL	NULL	NULL	NULL	NULL	PIT1_f1:PIT1;	IKZF2.p2:IKZF2;M6257_1.02:GATA5;
chr10	80377914	rs1538815	A	G	0	0	0.104125	0	66	NULL	NULL	NULL	NULL	NULL	NULL	NULL	NULL	NULL	NULL	NULL	NULL	NULL	NULL	NULL	NULL	773		MG:SNORA61;	M5430_1.02:FIGLA;M5627_1.02:MESP1;SP4_f1:SP4;UP00046_1:Tcfe2a;ZEB1.p2:ZEB1;sci09.v2_Tcfe2a_3865:Tcfe2a;	CMYC:CMYC;M2301_1.02:NFYB;M4576_1.02:RXRalpha;M5627_1.02:MESP1;SP4_f1:SP4;UP00046_1:Tcfe2a;ZEB1.p2:ZEB1;sci09.v2_Tcfe2a_3865:Tcfe2a;
chr10	80379359	rs10749578	A	G	0	0	0.0264878	0	66	NULL	NULL	NULL	NULL	NULL	NULL	NULL	NULL	NULL	NULL	NULL	NULL	NULL	NULL	NULL	NULL	774		Astro:RAB42;ODC:ENSG00000252777;	FOXB1_DBD_2:FOXB1;FOXD3.p2:FOXD3;M0608_1.02:MLL;M0720_1.02:RCJMB04_8e18;UP00037_1:Zfp105;	NR3C1.p2:NR3C1;
chr10	80379488	rs10736348	A	C	0	0	-0.0284751	0	66	NULL	NULL	NULL	NULL	NULL	NULL	NULL	NULL	NULL	NULL	NULL	NULL	NULL	NULL	NULL	NULL	775		L23:SNHG12;
chr10	80379976	rs2153455	T	C	0	0	-0.0658365	0	66	NULL	NULL	NULL	NULL	NULL	NULL	NULL	NULL	NULL	NULL	NULL	NULL	NULL	NULL	NULL	NULL	776		ODC:GMEB1;	PO3F1_f1:PO3F1;
chr10	80380035	rs6585967	T	C	0	0	0.0892396	0	66	NULL	NULL	NULL	NULL	NULL	NULL	NULL	NULL	NULL	NULL	NULL	NULL	NULL	NULL	NULL	NULL	777		ODC:SNHG12;	M4546_1.02:RFX5;	sci09.v2_Rfxdc2_3516:Rfxdc2;
chr10	80380051	rs6585968	T	C	0	0	-0.0310771	0	66	NULL	NULL	NULL	NULL	NULL	NULL	NULL	NULL	NULL	NULL	NULL	NULL	NULL	NULL	NULL	NULL	NULL	NULL	NULL	GCR_do:GCR;NR3C1.p2:NR3C1;	GCR_do:GCR;HSF2_dimerortrimer:HSF2;NR3C1.p2:NR3C1;
chr10	80380185	rs2185425	T	C	0	0	0.0350787	0	66	NULL	NULL	NULL	NULL	NULL	NULL	NULL	NULL	NULL	NULL	NULL	NULL	NULL	NULL	NULL	NULL	NULL	NULL	NULL	UP00045_1:Maf;	HEN1_si:HEN1;UP00045_1:Maf;
chr10	80381203	rs10749579	T	C	0	0	-0.0192485	0	66	NULL	NULL	NULL	NULL	NULL	NULL	NULL	NULL	NULL	NULL	NULL	NULL	NULL	NULL	NULL	NULL	NULL	NULL	NULL	ALX1.p2:ALX1;M1233_1.02:Pou1f1;M5743_1.02:POU4F3;MA0683.1:POU4F2;UP00004_1:Sox1;UP00016_1:Sr;UP00055_1:Hbp;UP00071_1:Sox2;UP00238_1:Nkx6-3;	ALX1.p2:ALX1;UP00004_1:Sox1;UP00016_1:Sr;UP00071_1:Sox2;UP00238_1:Nkx6-3;
chr10	80381580	rs10736349	T	C	0	0	-0.00143798	0	66	NULL	NULL	NULL	NULL	NULL	NULL	NULL	NULL	NULL	NULL	NULL	NULL	NULL	NULL	NULL	NULL	NULL	NULL	NULL	M1472_1.02:PNR;UP00148_1:Hdx;	UP00027_1:Osr1;UP00052_1:Osr2;creb_5:CREB1;
chr10	80381895	rs10749581	T	C	0	0	0.00443253	0	66	NULL	NULL	NULL	NULL	NULL	NULL	NULL	NULL	NULL	NULL	NULL	NULL	NULL	NULL	NULL	NULL	NULL	NULL	NULL	MA0106.1:TP53;	UP00164_2:Hoxa7;
chr10	80382291	rs7090351	T	G	0	0	0.0247923	0	66	NULL	NULL	NULL	NULL	NULL	NULL	NULL	NULL	NULL	NULL	NULL	NULL	NULL	NULL	NULL	NULL	NULL	NULL	NULL	M0133_1.02:Phf21a;ZBTB16.p2:ZBTB16;	M4484_1.02:ZNF143;ZBTB16.p2:ZBTB16;
chr10	80384728	rs7079660	A	G	0	0	-0.0174316	0	66	NULL	NULL	NULL	NULL	NULL	NULL	NULL	NULL	NULL	NULL	NULL	NULL	NULL	NULL	NULL	NULL	NULL	NULL	NULL	BPTF.p2:BPTF;CDX1:CDX1;M2283_1.02:FOXP1;M4635_1.02:STAT2;M6243_1.02:FOXN2;M6311_1.02:IRF5;UP00037_1:Zfp105;	BPTF.p2:BPTF;CDX1:CDX1;M2283_1.02:FOXP1;M6243_1.02:FOXN2;M6311_1.02:IRF5;MA0149.1:EWSR1-FLI1;MA0528.1:ZNF263;UP00037_1:Zfp105;
chr10	80385891	rs1953971	C	G	0	0	-0.0187224	0	66	NULL	NULL	NULL	NULL	NULL	NULL	NULL	NULL	NULL	NULL	NULL	NULL	NULL	NULL	NULL	NULL	NULL	NULL	NULL	MA0152.1:NFATC2;NFAC2_f1:NFAC2;NFAC3_f1:NFAC3;NFAT5_DBD:NFAT5;	NFAT5_DBD:NFAT5;PO5F1_do:PO5F1;
chr10	80385910	rs1953972	A	G	0	0	-0.07818	0	66	NULL	NULL	NULL	NULL	NULL	NULL	NULL	NULL	NULL	NULL	NULL	NULL	NULL	NULL	NULL	NULL	NULL	NULL	NULL	UP00134_1:Hoxb13;	UP00134_1:Hoxb13;
chr10	80387029	rs4933377	T	C	0	0	0.0078871	0	66	NULL	NULL	NULL	NULL	NULL	NULL	NULL	NULL	NULL	NULL	NULL	NULL	NULL	NULL	NULL	NULL	NULL	NULL	NULL	M4484_1.02:ZNF143;M4618_1.02:ETS1;M6553_1.02:ZNF219;MA0685.1:SP4;SP4_f1:SP4;UP00002_1:Sp;	M0427_1.02:Dnajc21;M4569_1.02:HSF1;MA0685.1:SP4;SP4_f1:SP4;TFAP2B.p2:TFAP2B;UP00002_1:Sp;UP00053_1:Rxra;UP00066_1:Hnf4;
chr10	80387301	rs4933378	T	C	0	0	-0.0132616	0	66	NULL	NULL	NULL	NULL	NULL	NULL	NULL	NULL	NULL	NULL	NULL	NULL	NULL	NULL	NULL	NULL	NULL	NULL	NULL	M0635_1.02:DMRTC2;SOX15_full_3:SOX15;UP00032_1:Gata3;
chr10	80387710	rs4934125	T	C	0	0	0.00220889	0	66	NULL	NULL	NULL	NULL	NULL	NULL	NULL	NULL	NULL	NULL	NULL	NULL	NULL	NULL	NULL	NULL	NULL	NULL	NULL
chr10	80388046	rs11202751	A	G	1	0	-0.036223	0	66	NULL	NULL	NULL	NULL	NULL	NULL	NULL	NULL	NULL	NULL	NULL	NULL	NULL	NULL	NULL	NULL	NULL	NULL	NULL	M0574_1.02:Myt1l;MA0869.1:Sox11;SOX2_full_1:SOX2;SOX4_DBD:SOX4;SOX7_full_2:SOX7;
chr10	80388121	rs10887825	A	G	0	0	0.00307504	0	66	NULL	NULL	NULL	NULL	NULL	NULL	NULL	NULL	NULL	NULL	NULL	NULL	NULL	NULL	NULL	NULL	NULL	NULL	NULL	ERR1_f1:ERR1;ESRRB:ESRRB;M2304_1.02:Nr5a2;M5973_1.02:ZSCAN16;M6126_1.02:Esrrb;M6215_1.02:ESRRB;MA0141.2:Esrrb;MCR_f1:MCR;NR4A3_f1:NR4A3;	ESRRB:ESRRB;M1963_1.02:ZFY;M6553_1.02:ZNF219;SRBP1_f2:SREBF1;SRBP2_f1:SREBF2;ZN219_f1:ZNF219;
chr10	80388569	rs10736356	A	G	1	0	-0.0153648	0	66	NULL	NULL	NULL	NULL	NULL	NULL	NULL	NULL	NULL	NULL	NULL	NULL	NULL	NULL	NULL	NULL	NULL	NULL	NULL	HXC6_f1:HXC6;M6299_1.02:HOXC6;MEF2C_dimer:MEF2C;MEF2{A:MEF2{A,B};SMAD1:SMAD1;UP00148_1:Hdx;	HXC6_f1:HXC6;M6299_1.02:HOXC6;UP00148_1:Hdx;
chr10	80389899	rs10466235	T	C	0	0	0.00167268	0	66	NULL	NULL	NULL	NULL	NULL	NULL	NULL	NULL	NULL	NULL	NULL	NULL	NULL	NULL	NULL	NULL	NULL	NULL	NULL
chr10	80393732	rs7901663	C	G	0	0	0.00697551	0	66	NULL	NULL	NULL	NULL	NULL	NULL	NULL	NULL	NULL	NULL	NULL	NULL	NULL	NULL	NULL	NULL	NULL	NULL	NULL	PITX1..3.p2:PITX1;PITX2;PITX3;TBX4_DBD_2:TBX4;	HMX1.p2:HMX1;M6556_1.02:ZNF350;PITX1..3.p2:PITX1;PITX2;PITX3;TBX4_DBD_2:TBX4;
chr10	80397690	rs1815651	T	C	0	0	0.022966	0	66	NULL	NULL	NULL	NULL	NULL	NULL	NULL	NULL	NULL	NULL	NULL	NULL	NULL	NULL	NULL	NULL	NULL	NULL	NULL	HTF4_f1:HTF4;M4618_1.02:ETS1;M4685_1.02:TCF8;M5116_1.02:ATOH8;M5430_1.02:FIGLA;M5627_1.02:MESP1;M6316_1.02:TCF4;M6468_1.02:SNAI1;M6504_1.02:TBX3;M6554_1.02:ZNF238;MA0745.1:SNAI2;TBX4_DBD_2:TBX4;TBX5_DBD_2:TBX5;UP00042_1:Gm397;UP00046_1:Tcfe2a;ZEB1.p2:ZEB1;ZN238_f1:ZNF238;sci09.v2_Gm397_1753:Gm397;sci09.v2_Tcfe2a_3865:Tcfe2a;	HMX1.p2:HMX1;M0216_1.02:NHLH2;M4618_1.02:ETS1;M5627_1.02:MESP1;M6316_1.02:TCF4;MA0745.1:SNAI2;RREB1.p2:RREB1;TBX4_DBD_2:TBX4;TBX5_DBD_2:TBX5;UP00046_1:Tcfe2a;UP00065_1:Zfp161;UP00097_1:Mtf;ZEB1.p2:ZEB1;ZFP161.p2:ZFP161;sci09.v2_Tcfe2a_3865:Tcfe2a;
chr10	80397708	rs1815650	T	C	0	0	0.00587695	0	66	NULL	NULL	NULL	NULL	NULL	NULL	NULL	NULL	NULL	NULL	NULL	NULL	NULL	NULL	NULL	NULL	NULL	NULL	NULL	M4618_1.02:ETS1;M6131_1.02:TFCP2L1;RREB1.p2:RREB1;ZNF148.p2:ZNF148;	M4618_1.02:ETS1;M6131_1.02:TFCP2L1;RREB1.p2:RREB1;TFCP2.p2:TFCP2;ZNF148.p2:ZNF148;
chr10	80398954	rs12253992	A	G	0	0	-0.0263471	0	66	NULL	NULL	NULL	NULL	NULL	NULL	NULL	NULL	NULL	NULL	NULL	NULL	NULL	NULL	NULL	NULL	NULL	NULL	NULL	FOXB1_DBD_2:FOXB1;FOXD2_DBD_1:FOXD2;M0131_1.02:Ahctf1;ZBTB16.p2:ZBTB16;	ZBTB16.p2:ZBTB16;
chr10	80399347	rs7078707	T	C	0	0	-0.012809	0	66	NULL	NULL	NULL	NULL	NULL	NULL	NULL	NULL	NULL	NULL	NULL	NULL	NULL	NULL	NULL	NULL	NULL	NULL	NULL	UP00031_1:Zbtb3;	UP00031_1:Zbtb3;
chr10	80401624	rs10887838	A	G	0	0	0.00971823	0	66	NULL	NULL	NULL	NULL	NULL	NULL	NULL	NULL	NULL	NULL	NULL	NULL	NULL	NULL	NULL	NULL	NULL	NULL	NULL	UP00228_1:Bapx1;	UP00017_1:Nkx3-1;UP00228_1:Bapx1;
chr10	80402753	rs7081903	T	C	0	0	-0.00251875	0	66	NULL	NULL	NULL	NULL	NULL	NULL	NULL	NULL	NULL	NULL	NULL	NULL	NULL	NULL	NULL	NULL	NULL	NULL	NULL		sci09.v1_Rfx3_4970:Rfx3;
chr10	80403012	rs7078075	A	G	0	0	-0.0279898	0	66	NULL	NULL	NULL	NULL	NULL	NULL	NULL	NULL	NULL	NULL	NULL	NULL	NULL	NULL	NULL	NULL	NULL	NULL	NULL	ARI3A_do:ARI3A;ATF2.p2:ATF2;FOXB1_DBD_2:FOXB1;FOXD2_DBD_1:FOXD2;M0737_1.02:FOXB2;M0746_1.02:Gm5294;M0747_1.02:FOXL2;M1965_1.02:FOXA1;M4439_1.02:FOXA1;M6147_1.02:ARID3A;M6186_1.02:DBP;M6235_1.02:FOXC1;M6510_1.02:TEF;MA0047.2:Foxa2;MA0869.1:Sox11;NFIL3.p2:NFIL3;SOX2_full_1:SOX2;TEF_FL:TEF;TEF_f1:TEF;UP00025_1:Foxk1;UP00061_1:Foxl1;UP00073_1:Foxa2;ZBTB16.p2:ZBTB16;	ALX3_full_2:ALX3;ARX_DBD:ARX;ATF2.p2:ATF2;Arx_DBD:Arx;DBP_DBD:DBP;Dbp_DBD:Dbp;FOXB1_DBD_2:FOXB1;FOXD2_DBD_1:FOXD2;M0737_1.02:FOXB2;M0746_1.02:Gm5294;M0747_1.02:FOXL2;M6024_1.02:Hlf;M6235_1.02:FOXC1;M6238_1.02:FOXF1;M6510_1.02:TEF;MA0030.1:FOXF2;MA0043.2:HLF;MA0639.1:DBP;NFIL3.p2:NFIL3;TEF_FL:TEF;TEF_f1:TEF;UP00025_1:Foxk1;UP00061_1:Foxl1;UP00073_1:Foxa2;
chr10	80404246	rs4515913	A	G	0	0	2.62391e-05	0	66	NULL	NULL	NULL	NULL	NULL	NULL	NULL	NULL	NULL	NULL	NULL	NULL	NULL	NULL	NULL	NULL	NULL	NULL	NULL
chr10	80405671	rs7081889	A	C	0	0	-0.0840628	0	66	NULL	NULL	NULL	NULL	NULL	NULL	NULL	NULL	NULL	NULL	NULL	NULL	NULL	NULL	NULL	NULL	NULL	NULL	NULL	IRF1:IRF1;nbt06.v1_Rap1_deBruijn_v1:Rap1;	IRF1:IRF1;nbt06.v1_Rap1_deBruijn_v1:Rap1;
chr10	80405884	rs7092237	A	G	1	0	0.120985	1	66	NULL	NULL	NULL	NULL	NULL	NULL	NULL	NULL	NULL	NULL	NULL	NULL	NULL	NULL	NULL	NULL	NULL	NULL	NULL	ZNF384.p2:ZNF384;
chr10	80411100	rs7082705	A	G	1	0	0.101611	0	66	NULL	NULL	NULL	NULL	NULL	NULL	NULL	NULL	NULL	NULL	NULL	NULL	NULL	NULL	NULL	NULL	NULL	NULL	NULL	M6413_1.02:PBX2;PKNX1_si:PKNX1;
chr10	80411803	rs6585986	T	C	1	0	-0.00750567	0	66	NULL	NULL	NULL	NULL	NULL	NULL	NULL	NULL	NULL	NULL	NULL	NULL	NULL	NULL	NULL	NULL	NULL	NULL	NULL	M4604_1.02:ZNF263;MA0149.1:EWSR1-FLI1;MA0528.1:ZNF263;UP00045_1:Maf;	M4604_1.02:ZNF263;MA0149.1:EWSR1-FLI1;MA0528.1:ZNF263;
chr10	80413219	rs10749595	T	C	1	0	-0.110583	1	66	NULL	NULL	NULL	NULL	NULL	NULL	NULL	NULL	NULL	NULL	NULL	NULL	NULL	NULL	NULL	NULL	NULL	NULL	NULL	AIRE.p2:AIRE;	AIRE.p2:AIRE;
chr10	80417267	rs4934139	A	C	0	0	0.137022	1	66	NULL	NULL	NULL	NULL	NULL	NULL	NULL	NULL	NULL	NULL	NULL	NULL	NULL	NULL	NULL	NULL	NULL	NULL	NULL	Foxk1_DBD_1:Foxk1;M4569_1.02:HSF1;	M4569_1.02:HSF1;
chr10	80419933	rs3802638	T	C	0	0	-0.0250354	0	66	NULL	NULL	NULL	NULL	NULL	NULL	NULL	NULL	NULL	NULL	NULL	NULL	NULL	NULL	NULL	NULL	NULL	NULL	NULL	MA0737.1:GLIS3;UP00024_1:Glis2;	MA0737.1:GLIS3;UP00024_1:Glis2;
chr10	80419943	rs3802637	C	G	0	0	-0.00763239	0	66	NULL	NULL	NULL	NULL	NULL	NULL	NULL	NULL	NULL	NULL	NULL	NULL	NULL	NULL	NULL	NULL	NULL	NULL	NULL	HOX{A5:HOX{A5,B5};M4551_1.02:ZNF274;	HOX{A5:HOX{A5,B5};UP00024_1:Glis2;UP00135_1:Hoxc12;
chr10	80422540	rs1870142	A	G	0	0	-0.0387322	0	66	NULL	NULL	NULL	NULL	NULL	NULL	NULL	NULL	NULL	NULL	NULL	NULL	NULL	NULL	NULL	NULL	NULL	NULL	NULL	M1915_1.02:ZNF76;STAT1:STAT1;	M1915_1.02:ZNF76;MA0149.1:EWSR1-FLI1;MA0518.1:Stat4;STAT1:STAT1;STAT5{A:STAT5{A,B};ZN143_si:ZNF143;
chr10	80425014	rs4258322	T	C	0	0	-0.00610054	0	66	NULL	NULL	NULL	NULL	NULL	NULL	NULL	NULL	NULL	NULL	NULL	NULL	NULL	NULL	NULL	NULL	NULL	NULL	NULL	BPTF.p2:BPTF;FOXP3.p2:FOXP3;HOX{A5:HOX{A5,B5};M0720_1.02:RCJMB04_8e18;M6243_1.02:FOXN2;M6251_1.02:FUBP1;	HOX{A5:HOX{A5,B5};M6251_1.02:FUBP1;UP00128_1:Pou3f2;UP00224_1:Pax6;
chr10	80431499	rs4934153	T	C	0	0	0.0261454	0	66	NULL	NULL	NULL	NULL	NULL	NULL	NULL	NULL	NULL	NULL	NULL	NULL	NULL	NULL	NULL	NULL	NULL	NULL	NULL	M4551_1.02:ZNF274;M4653_1.02:Zfp110;	M4551_1.02:ZNF274;M4653_1.02:Zfp110;
chr10	80441360	rs4387297	T	C	0	0	0.0147071	0	66	NULL	NULL	NULL	NULL	NULL	NULL	NULL	NULL	NULL	NULL	NULL	NULL	NULL	NULL	NULL	NULL	NULL	NULL	NULL	MA0153.1:HNF1B;	M4546_1.02:RFX5;TBX4_DBD_2:TBX4;TBX5_DBD_2:TBX5;
chr10	80441547	rs7087356	A	T	0	0	-0.0207501	0	66	NULL	NULL	NULL	NULL	NULL	NULL	NULL	NULL	NULL	NULL	NULL	NULL	NULL	NULL	NULL	NULL	NULL	NULL	NULL	KLF3_f1:KLF3;M6212_1.02:EPAS1;
chr10	80441895	rs2085490	A	G	1	0	0.080532	0	66	NULL	NULL	NULL	NULL	NULL	NULL	NULL	NULL	NULL	NULL	NULL	NULL	NULL	NULL	NULL	NULL	NULL	NULL	NULL		ETS1_full_2:ETS1;NFIX_full_4:NFIX;
chr10	80442859	rs7895779	T	C	1	0	0.0949772	0	66	NULL	NULL	NULL	NULL	NULL	NULL	NULL	NULL	NULL	NULL	NULL	NULL	NULL	NULL	NULL	NULL	NULL	NULL	NULL	HEN1_si:HEN1;HXA13_f1:HXA13;M2299_1.02:MYF5;M4971_1.02:FERD3L;M6174_1.02:CEBPZ;M6234_1.02:FOXA3;M6270_1.02:NHLH1;M6556_1.02:ZNF350;M6559_1.02:ZNF589;MA0629.1:Rhox11;MA0832.1:Tcf21;NFY{A:NFY{A,B};UP00099_1:Ascl2;UP00122_1:Tgif1;ZN350_f1:ZNF350;ZN589_f1:ZNF589;	HEN1_si:HEN1;M2299_1.02:MYF5;M4546_1.02:RFX5;M4971_1.02:FERD3L;M6131_1.02:TFCP2L1;M6270_1.02:NHLH1;M6556_1.02:ZNF350;M6559_1.02:ZNF589;MA0832.1:Tcf21;MYFfamily.p2:MYF;SP1.p2:SP1;TFAP4.p2:TFAP4;TFCP2.p2:TFCP2;UP00099_1:Ascl2;ZN238_f1:ZNF238;ZN350_f1:ZNF350;ZN589_f1:ZNF589;
chr10	80442863	rs7917136	T	C	1	0	0.00703994	0	66	NULL	NULL	NULL	NULL	NULL	NULL	NULL	NULL	NULL	NULL	NULL	NULL	NULL	NULL	NULL	NULL	NULL	NULL	NULL	M0397_1.02:Zfp263;M4604_1.02:ZNF263;MA0629.1:Rhox11;NFY{A:NFY{A,B};UP00122_1:Tgif1;sci09.v2_Zfp105_2634:Zfp105;	M1906_1.02:SP1;M6174_1.02:CEBPZ;M6234_1.02:FOXA3;M6556_1.02:ZNF350;M6559_1.02:ZNF589;MA0629.1:Rhox11;MAZ.p2:MAZ;NFY{A:NFY{A,B};UP00122_1:Tgif1;ZN350_f1:ZNF350;ZN589_f1:ZNF589;
chr10	80442877	rs7917145	T	C	1	0	-0.01341	0	66	NULL	NULL	NULL	NULL	NULL	NULL	NULL	NULL	NULL	NULL	NULL	NULL	NULL	NULL	NULL	NULL	NULL	NULL	NULL	M2319_1.02:TCF7L2;M6391_1.02:NR2E3;UP00054_1:Tcf;
chr10	80443215	rs10788626	A	G	0	0	0.0267185	0	66	NULL	NULL	NULL	NULL	NULL	NULL	NULL	NULL	NULL	NULL	NULL	NULL	NULL	NULL	NULL	NULL	NULL	NULL	NULL	MA0518.1:Stat4;NKX28_f1:NKX2-8;
chr10	80443750	rs4934167	A	G	1	0	0.330689	1	66	NULL	NULL	NULL	NULL	NULL	NULL	NULL	NULL	NULL	NULL	NULL	NULL	NULL	NULL	NULL	NULL	NULL	NULL	NULL		UP00232_1:Obox4;
chr10	80443907	rs4934169	A	G	1	0	0.10443	0	66	NULL	NULL	NULL	NULL	NULL	NULL	NULL	NULL	NULL	NULL	NULL	NULL	NULL	NULL	NULL	NULL	NULL	NULL	NULL
chr10	80443927	rs4934170	A	G	1	0	0.314103	1	66	NULL	NULL	NULL	NULL	NULL	NULL	NULL	NULL	NULL	NULL	NULL	NULL	NULL	NULL	NULL	NULL	NULL	NULL	NULL	HES7_DBD:HES7;UP00026_1:Zscan4;	HES5_DBD_2:HES5;HES7_DBD:HES7;M1889_1.02:MAX;M2266_1.02:BHE40;M6345_1.02:MITF;MA0670.1:NFIA;MA0782.1:PKNOX1;MA0796.1:TGIF1;MA0863.1:MTF1;Meis3_DBD_2:Meis3;NKX21_f1:NKX2-1;Pknox2_DBD:Pknox2;UP00026_1:Zscan4;
chr10	80444470	rs59643748	A	G	1	0	-0.0772971	0	66	NULL	NULL	NULL	NULL	NULL	NULL	NULL	NULL	NULL	NULL	NULL	NULL	NULL	NULL	NULL	NULL	NULL	NULL	NULL	THA_f2:THA;THB_do:THB;	M2323_1.02:ZBTB33;M4454_1.02:BRCA1;M6552_1.02:ZNF148;NR6A1.p2:NR6A1;PAX5.p2:PAX5;
chr10	80444503	rs55823231	C	G	1	0	0.0843209	0	66	NULL	NULL	NULL	NULL	NULL	NULL	NULL	NULL	NULL	NULL	NULL	NULL	NULL	NULL	NULL	NULL	NULL	NULL	NULL	KLF16_DBD:KLF16;KLF4:KLF4;M0405_1.02:KLF7;M1906_1.02:SP1;M2391_1.02:KLF5;M5209_1.02:SP5;M5856_1.02:SP8;M6127_1.02:Klf2;M6325_1.02:KLF6;M6346_1.02:MLXIPL;M6422_1.02:PLAGL1;M6552_1.02:ZNF148;MA0685.1:SP4;MA0746.1:SP3;MLXPL_f1:MLXPL;PATZ1.p2:PATZ1;PURA_f1:PURA;SP1.p2:SP1;SP1_DBD:SP1;UP00024_1:Glis2;	EGR2_full:EGR2;KLF16_DBD:KLF16;KLF4:KLF4;M0401_1.02:Sp4;M0404_1.02:ZNF202;M0405_1.02:KLF7;M1906_1.02:SP1;M2391_1.02:KLF5;M4640_1.02:ZBTB7A;M5209_1.02:SP5;M5856_1.02:SP8;M6123_1.02:ZNF281;M6127_1.02:Klf2;M6325_1.02:KLF6;M6336_1.02:MAZ;M6483_1.02:SP4;M6552_1.02:ZNF148;M6553_1.02:ZNF219;MA0685.1:SP4;MA0746.1:SP3;SP1.p2:SP1;SP1_DBD:SP1;UP00002_1:Sp;UP00007_1:Egr1;UP00021_1:Zfp28;UP00022_1:Zfp740;UP00…
chr10	80444579	rs59028692	A	G	1	0	0	0	66	NULL	NULL	NULL	NULL	NULL	NULL	NULL	NULL	NULL	NULL	NULL	NULL	NULL	NULL	NULL	NULL	NULL	NULL	NULL	MA0528.1:ZNF263;	MA0528.1:ZNF263;PAX4.p2:PAX4;
chr10	80444824	rs10887880	A	G	1	0	0.0081369	0	66	NULL	NULL	NULL	NULL	NULL	NULL	NULL	NULL	NULL	NULL	NULL	NULL	NULL	NULL	NULL	NULL	NULL	NULL	NULL	KLF16_DBD:KLF16;KLF3_f1:KLF3;MA0116.1:Znf423;MA0746.1:SP3;RREB1.p2:RREB1;ZN423_f1:ZNF423;	KLF3_f1:KLF3;M4685_1.02:TCF8;M5627_1.02:MESP1;RREB1.p2:RREB1;
chr10	80444864	rs10887881	C	G	1	0	0.315589	1	66	NULL	NULL	NULL	NULL	NULL	NULL	NULL	NULL	NULL	NULL	NULL	NULL	NULL	NULL	NULL	NULL	828		L23:MATN1;L23:MATN1;	TFAP4.p2:TFAP4;TFCP2.p2:TFCP2;	CTCF_full:CTCF;
chr10	80444908	rs10887884	T	C	1	0	0.0292296	0	66	NULL	NULL	NULL	NULL	NULL	NULL	NULL	NULL	NULL	NULL	NULL	NULL	NULL	NULL	NULL	NULL	NULL	NULL	NULL	COE1_f2:COE1;EBF1.p2:EBF1;M1968_1.02:EBF1;M4667_1.02:REST;MA0154.1:EBF1;MA0154.3:EBF1;MAZ.p2:MAZ;UP00006_1:Zic;UP00057_1:Zic;UP00102_1:Zic;	COE1_f2:COE1;EBF1.p2:EBF1;M1968_1.02:EBF1;M2299_1.02:MYF5;M4667_1.02:REST;M6339_1.02:MECP2;M6539_1.02:ZBTB7B;MA0154.1:EBF1;MA0154.3:EBF1;MAZ.p2:MAZ;UP00005_1:Tcfap2a;UP00006_1:Zic;UP00057_1:Zic;UP00087_1:Tcfap2c;UP00102_1:Zic;
chr10	80444944	rs11202930	C	G	1	0	-0.0312577	0	66	NULL	NULL	NULL	NULL	NULL	NULL	NULL	NULL	NULL	NULL	NULL	NULL	NULL	NULL	NULL	NULL	NULL	NULL	NULL	M4484_1.02:ZNF143;M4527_1.02:SMARCC2;M4618_1.02:ETS1;M4692_1.02:SIX5;NKX6-1:NKX6-1;	M4618_1.02:ETS1;NKX6-1:NKX6-1;
chr10	80444951	rs79819901	A	G	1	0	0.0147233	0	66	NULL	NULL	NULL	NULL	NULL	NULL	NULL	NULL	NULL	NULL	NULL	NULL	NULL	NULL	NULL	NULL	NULL	NULL	NULL	M4527_1.02:SMARCC2;M4618_1.02:ETS1;	M1968_1.02:EBF1;M4618_1.02:ETS1;TFAP4.p2:TFAP4;
chr10	80445429	rs11202934	A	G	1	0	0.242737	1	66	NULL	NULL	NULL	NULL	NULL	NULL	NULL	NULL	NULL	NULL	NULL	NULL	NULL	NULL	NULL	NULL	NULL	NULL	NULL		M0198_1.02:SOHLH2;
chr10	80445430	rs11202935	T	G	1	0	0.00694886	0	66	NULL	NULL	NULL	NULL	NULL	NULL	NULL	NULL	NULL	NULL	NULL	NULL	NULL	NULL	NULL	NULL	NULL	NULL	NULL	M0198_1.02:SOHLH2;	M1669_1.02:PRKRIR;
chr10	80445437	rs11202936	T	C	1	0	0.112835	1	66	NULL	NULL	NULL	NULL	NULL	NULL	NULL	NULL	NULL	NULL	NULL	NULL	NULL	NULL	NULL	NULL	NULL	NULL	NULL
chr10	80446016	rs10887890	C	G	1	0	-0.00616951	0	66	NULL	NULL	NULL	NULL	NULL	NULL	NULL	NULL	NULL	NULL	NULL	NULL	NULL	NULL	NULL	NULL	NULL	NULL	NULL	ERR1_f1:ERR1;ERR3_f1:ERR3;ESRRB:ESRRB;M1458_1.02:RORB;M2304_1.02:Nr5a2;M6126_1.02:Esrrb;M6215_1.02:ESRRB;M6393_1.02:NR4A1;M6498_1.02:NR5A1;MA0141.2:Esrrb;MA0141.3:ESRRB;NR4A3_f1:NR4A3;NR5A1:NR5A1;NR6A1.p2:NR6A1;THA_f1:THA;UP00079_1:Esrra;	ERR3_f1:ERR3;ESRRB:ESRRB;
chr10	80446262	rs10788630	T	C	1	0	0.053059	0	66	NULL	NULL	NULL	NULL	NULL	NULL	NULL	NULL	NULL	NULL	NULL	NULL	NULL	NULL	NULL	NULL	NULL	NULL	NULL	M1127_1.02:Dobox4;M4632_1.02:Sp2;MA0503.1:Nkx2-5;	HINFP1_full_2:HINFP1;M6422_1.02:PLAGL1;UP00088_1:Plagl1;
chr10	80446271	rs10788631	C	G	1	0	0.0766596	0	66	NULL	NULL	NULL	NULL	NULL	NULL	NULL	NULL	NULL	NULL	NULL	NULL	NULL	NULL	NULL	NULL	NULL	NULL	NULL	KLF4:KLF4;M1963_1.02:ZFY;M2273_1.02:E2F6;M6123_1.02:ZNF281;M6336_1.02:MAZ;M6483_1.02:SP4;M6547_1.02:ZFX;MA0528.1:ZNF263;SP4_f1:SP4;ZNF148.p2:ZNF148;	HINFP1_full_2:HINFP1;M1963_1.02:ZFY;
chr10	80447768	rs7083519	C	G	1	0	0.320196	1	66	NULL	NULL	NULL	NULL	NULL	NULL	NULL	NULL	NULL	NULL	NULL	NULL	NULL	NULL	NULL	NULL	NULL	NULL	NULL	GCR_do:GCR;M0083_1.02:Tcfap2b;M6556_1.02:ZNF350;ZN350_f1:ZNF350;	GCR_do:GCR;M0898_1.02:ZHX1;M6556_1.02:ZNF350;ZN350_f1:ZNF350;
chr10	80448165	rs10736366	T	C	0	0	0.0339581	0	66	NULL	NULL	NULL	NULL	NULL	NULL	NULL	NULL	NULL	NULL	NULL	NULL	NULL	NULL	NULL	NULL	839		ODC:LAPTM5;ODC:LAPTM5;	BHE41_f1:BHE41;CMYC:CMYC;M0203_1.02:Figla;M5627_1.02:MESP1;M6161_1.02:BHLHE41;M6316_1.02:TCF4;TAL1_f2:TAL1;UP00031_1:Zbtb3;UP00046_1:Tcfe2a;ZEB1.p2:ZEB1;sci09.v2_Tcfe2a_3865:Tcfe2a;	BHE41_f1:BHE41;CMYC:CMYC;M0203_1.02:Figla;M5627_1.02:MESP1;M6161_1.02:BHLHE41;M6316_1.02:TCF4;TAL1_f2:TAL1;TBX4_DBD_2:TBX4;TBX5_DBD_2:TBX5;UP00046_1:Tcfe2a;UP00099_1:Ascl2;ZEB1.p2:ZEB1;sci09.v2_Tcfe2a_3865:Tcfe2a;
chr10	80448436	rs2168721	A	G	0	0	0.000242657	0	66	NULL	NULL	NULL	NULL	NULL	NULL	NULL	NULL	NULL	NULL	NULL	NULL	NULL	NULL	NULL	NULL	NULL	NULL	NULL	HOX{A5:HOX{A5,B5};MA0528.1:ZNF263;	MA0528.1:ZNF263;
chr10	80448666	rs2125040	C	G	0	0	-0.0467525	0	66	NULL	NULL	NULL	NULL	NULL	NULL	NULL	NULL	NULL	NULL	NULL	NULL	NULL	NULL	NULL	NULL	NULL	NULL	NULL	M5976_1.02:ZNF713;	HOX{A5:HOX{A5,B5};M5976_1.02:ZNF713;
chr10	80449104	rs7088877	C	G	0	0	-0.0290158	0	66	NULL	NULL	NULL	NULL	NULL	NULL	NULL	NULL	NULL	NULL	NULL	NULL	NULL	NULL	NULL	NULL	842		MG:SERINC2;MG:SERINC2;
chr10	80449122	rs7075355	A	G	0	0	0.0118005	0	66	NULL	NULL	NULL	NULL	NULL	NULL	NULL	NULL	NULL	NULL	NULL	NULL	NULL	NULL	NULL	NULL	NULL	NULL	NULL	M1925_1.02:CEBPA;M6373_1.02:NFYC;	M6185_1.02:CXXC1;M6210_1.02:ENO1;MYC_f1:MYC;
chr10	80449476	rs7095954	A	T	0	0	-0.0123074	0	66	NULL	NULL	NULL	NULL	NULL	NULL	NULL	NULL	NULL	NULL	NULL	NULL	NULL	NULL	NULL	NULL	NULL	NULL	NULL	M1507_1.02:LCOR;M5363_1.02:E2F8;TFDP1_f1:TFDP1;	M5363_1.02:E2F8;M6278_1.02:HLTF;TFDP1_f1:TFDP1;
chr10	80449836	rs11202957	A	G	0	0	0.0338888	0	66	NULL	NULL	NULL	NULL	NULL	NULL	NULL	NULL	NULL	NULL	NULL	NULL	NULL	NULL	NULL	NULL	NULL	NULL	NULL
chr10	80449916	rs11202959	A	G	0	0	-0.067697	0	66	NULL	NULL	NULL	NULL	NULL	NULL	NULL	NULL	NULL	NULL	NULL	NULL	NULL	NULL	NULL	NULL	846		ODC:ENSG00000229447;ODC:ENSG00000229447;	M1867_1.02:GATA1;M1868_1.02:GATA2;M4665_1.02:GATA3;MA0482.1:Gata4;UP00032_1:Gata3;UP00100_1:Gata6;	M6557_1.02:ZNF384;
chr10	80450051	rs11202960	A	G	0	0	-0.00937376	0	66	NULL	NULL	NULL	NULL	NULL	NULL	NULL	NULL	NULL	NULL	NULL	NULL	NULL	NULL	NULL	NULL	NULL	NULL	NULL	EHF_si:EHF;M6234_1.02:FOXA3;M6235_1.02:FOXC1;PAX4.p2:PAX4;	EHF_si:EHF;M2390_1.02:EHF;
chr10	80450196	rs10887894	A	G	0	0	-0.0115674	0	66	NULL	NULL	NULL	NULL	NULL	NULL	NULL	NULL	NULL	NULL	NULL	NULL	NULL	NULL	NULL	NULL	NULL	NULL	NULL		RFX1..5_RFXANK_RFXAP.p2:RFX1..5::RFXANK::RFXAP;RFX5_DBD_2:RFX5;
chr10	80450255	rs10887895	A	G	0	0	0.0230102	0	66	NULL	NULL	NULL	NULL	NULL	NULL	NULL	NULL	NULL	NULL	NULL	NULL	NULL	NULL	NULL	NULL	NULL	NULL	NULL	EBF1.p2:EBF1;IKZF1.p2:IKZF1;M1937_1.02:ZNF521;MA0116.1:Znf423;RBPJ.p2:RBPJ;ZNF143.p2:ZNF143;	ESRRB:ESRRB;M1963_1.02:ZFY;MA0163.1:PLAG1;ZNF143.p2:ZNF143;
chr10	80450388	rs10887896	A	C	0	0	0.019586	0	66	NULL	NULL	NULL	NULL	NULL	NULL	NULL	NULL	NULL	NULL	NULL	NULL	NULL	NULL	NULL	NULL	NULL	NULL	NULL
chr10	80450450	rs10887898	A	G	0	0	0.0616797	0	66	NULL	NULL	NULL	NULL	NULL	NULL	NULL	NULL	NULL	NULL	NULL	NULL	NULL	NULL	NULL	NULL	NULL	NULL	NULL	M4509_1.02:POU5F1;M4692_1.02:SIX5;NANOG:NANOG;SMAD1:SMAD1;
chr10	80450458	rs10887899	A	G	0	0	0.00940195	0	66	NULL	NULL	NULL	NULL	NULL	NULL	NULL	NULL	NULL	NULL	NULL	NULL	NULL	NULL	NULL	NULL	NULL	NULL	NULL	M2283_1.02:FOXP1;UP00037_1:Zfp105;	IKZF2.p2:IKZF2;M2283_1.02:FOXP1;M6311_1.02:IRF5;UP00037_1:Zfp105;
chr10	80450509	rs10887900	T	C	0	0	0.00400198	0	66	NULL	NULL	NULL	NULL	NULL	NULL	NULL	NULL	NULL	NULL	NULL	NULL	NULL	NULL	NULL	NULL	NULL	NULL	NULL	HTF4_f1:HTF4;IKZF1.p2:IKZF1;M4484_1.02:ZNF143;M6355_1.02:MYOG;MA0522.1:Tcf3;TFCP2.p2:TFCP2;UP00099_1:Ascl2;	M4484_1.02:ZNF143;
chr10	80450636	rs11202963	A	G	0	0	0.0745315	0	66	NULL	NULL	NULL	NULL	NULL	NULL	NULL	NULL	NULL	NULL	NULL	NULL	NULL	NULL	NULL	NULL	NULL	NULL	NULL	M4484_1.02:ZNF143;	M6162_1.02:ARNTL;MA0844.1:XBP1;
chr10	80450825	rs10887901	A	G	0	0	0.125797	1	66	NULL	NULL	NULL	NULL	NULL	NULL	NULL	NULL	NULL	NULL	NULL	NULL	NULL	NULL	NULL	NULL	NULL	NULL	NULL	ETS1_full_2:ETS1;M4604_1.02:ZNF263;M6336_1.02:MAZ;MA0528.1:ZNF263;PURA_f1:PURA;	ETS1_full_2:ETS1;M1963_1.02:ZFY;M4604_1.02:ZNF263;M6336_1.02:MAZ;M6547_1.02:ZFX;MA0528.1:ZNF263;PURA_f1:PURA;SP4_f1:SP4;
chr10	80450860	rs10887902	T	C	0	0	0.106674	0	66	NULL	NULL	NULL	NULL	NULL	NULL	NULL	NULL	NULL	NULL	NULL	NULL	NULL	NULL	NULL	NULL	NULL	NULL	NULL		FOXN1.p2:FOXN1;ZBTB6.p2:ZBTB6;
chr10	80450885	rs10887903	A	G	0	0	0.0186665	0	66	NULL	NULL	NULL	NULL	NULL	NULL	NULL	NULL	NULL	NULL	NULL	NULL	NULL	NULL	NULL	NULL	NULL	NULL	NULL	HXA5_si:HXA5;M5502_1.02:GSX1;M6455_1.02:RORC;PO4F2_si:PO4F2;UP00106_1:Vax2;UP00116_1:Rhox6;UP00123_1:Hlxb9;UP00201_1:Emx2;UP00204_1:Gbx1;cell09.v1_HLH-11_v9_deBruijn:HLH-11;	cell09.v1_HLH-11_v9_deBruijn:HLH-11;
chr10	80451099	rs10887905	A	T	0	0	-0.00678781	0	66	NULL	NULL	NULL	NULL	NULL	NULL	NULL	NULL	NULL	NULL	NULL	NULL	NULL	NULL	NULL	NULL	NULL	NULL	NULL	M6391_1.02:NR2E3;MA0728.1:Nr2f6;RARB_full:RARB;UP00107_1:Nkx2-4;UP00165_1:Titf1;	M6455_1.02:RORC;NR1D1_f1:NR1D1;RORA_DBD_2:RORA;
chr10	80451534	rs7085606	A	G	0	0	0.0329258	0	66	NULL	NULL	NULL	NULL	NULL	NULL	NULL	NULL	NULL	NULL	NULL	NULL	NULL	NULL	NULL	NULL	NULL	NULL	NULL	EN1_DBD_2:EN1;	M5497_1.02:GRHL1;
chr10	80451859	rs7077373	T	C	0	0	0.00462019	0	66	NULL	NULL	NULL	NULL	NULL	NULL	NULL	NULL	NULL	NULL	NULL	NULL	NULL	NULL	NULL	NULL	NULL	NULL	NULL	M2304_1.02:Nr5a2;M6126_1.02:Esrrb;MA0141.3:ESRRB;THRA_FL:THRA;	CMYC:CMYC;M2304_1.02:Nr5a2;M6126_1.02:Esrrb;MA0141.3:ESRRB;THB_do:THB;THRA_FL:THRA;
chr10	80452141	rs12245180	C	G	0	0	0.00461763	0	66	NULL	NULL	NULL	NULL	NULL	NULL	NULL	NULL	NULL	NULL	NULL	NULL	NULL	NULL	NULL	NULL	NULL	NULL	NULL	THRA_FL:THRA;	M5838_1.02:SOX8;M5973_1.02:ZSCAN16;SOX10_full_2:SOX10;THRA_FL:THRA;
chr10	80452437	rs7078254	T	C	0	0	-0.00409655	0	66	NULL	NULL	NULL	NULL	NULL	NULL	NULL	NULL	NULL	NULL	NULL	NULL	NULL	NULL	NULL	NULL	NULL	NULL	NULL	GFI1B.p2:GFI1B;M2285_1.02:Gfi1b;	GFI1B.p2:GFI1B;
chr10	80452785	rs1870147	A	T	1	0	-0.143606	1	66	NULL	NULL	NULL	NULL	NULL	NULL	NULL	NULL	NULL	NULL	NULL	NULL	NULL	NULL	NULL	NULL	NULL	NULL	NULL	MA0503.1:Nkx2-5;	MA0503.1:Nkx2-5;TLX1..3_NFIC{dimer}.p2:TLX1..3::NFIC;
chr10	80453325	rs4933390	A	C	1	0	0.0699194	0	66	NULL	NULL	NULL	NULL	NULL	NULL	NULL	NULL	NULL	NULL	NULL	NULL	NULL	NULL	NULL	NULL	NULL	NULL	NULL
chr10	80454309	rs116857892	C	G	0	0	0.00319685	0	66	NULL	NULL	NULL	NULL	NULL	NULL	NULL	NULL	NULL	NULL	NULL	NULL	NULL	NULL	NULL	NULL	NULL	NULL	NULL	HEY2_f1:HEY2;M6483_1.02:SP4;M6539_1.02:ZBTB7B;MA0106.1:TP53;PAX2_DBD:PAX2;PAX5.p2:PAX5;PURA_f1:PURA;SP4_f1:SP4;TFAP2B.p2:TFAP2B;	M6483_1.02:SP4;M6539_1.02:ZBTB7B;MA0106.1:TP53;PAX5.p2:PAX5;SP4_f1:SP4;TFAP2B.p2:TFAP2B;ZFX:ZFX;
chr10	80454830	rs7098414	A	C	1	0	0.00599436	0	66	NULL	NULL	NULL	NULL	NULL	NULL	NULL	NULL	NULL	NULL	NULL	NULL	NULL	NULL	NULL	NULL	NULL	NULL	NULL	COE1_f2:COE1;EBF1.p2:EBF1;M1968_1.02:EBF1;M4527_1.02:SMARCC2;M6336_1.02:MAZ;M6539_1.02:ZBTB7B;MA0154.3:EBF1;RBPJ.p2:RBPJ;STAT5{A:STAT5{A,B};	EBF1.p2:EBF1;M0422_1.02:ZIC5;M4604_1.02:ZNF263;M6336_1.02:MAZ;M6339_1.02:MECP2;M6539_1.02:ZBTB7B;M6556_1.02:ZNF350;MA0154.1:EBF1;MA0154.3:EBF1;MA0528.1:ZNF263;STAT5{A:STAT5{A,B};
chr10	80455036	rs4934189	T	C	1	0	-0.0543577	0	66	NULL	NULL	NULL	NULL	NULL	NULL	NULL	NULL	NULL	NULL	NULL	NULL	NULL	NULL	NULL	NULL	NULL	NULL	NULL	BACH2.p2:BACH2;NR2F1_DBD_1:NR2F1;PPARA_f2:PPARA;Rxrb_DBD:Rxrb;	COT1_f1:COT1;COT2_f1:COT2;GLIS1_DBD:GLIS1;HNF4A_full_2:HNF4A;M1458_1.02:RORB;M4576_1.02:RXRalpha;M4640_1.02:ZBTB7A;M6306_1.02:INSM1;M6383_1.02:NR1H2;M6389_1.02:NR2C1;M6539_1.02:ZBTB7B;MA0512.2:Rxra;NR2F1_DBD_1:NR2F1;PPARA_f2:PPARA;RXRG_full_1:RXRG;RXR{A:RXR{A,B};Rxrb_DBD:Rxrb;UP00009_1:Nr2f2;UP00053_1:Rxra;UP00066_1:Hnf4;VDR_f1:VDR;sci09.v2_Nr2f2_2192:Nr2f2;
chr10	80455532	rs10887914	T	C	1	0	0.0225779	0	66	NULL	NULL	NULL	NULL	NULL	NULL	NULL	NULL	NULL	NULL	NULL	NULL	NULL	NULL	NULL	NULL	NULL	NULL	NULL	COT1_f1:COT1;HNF4A_full_2:HNF4A;M4576_1.02:RXRalpha;M6306_1.02:INSM1;M6383_1.02:NR1H2;M6539_1.02:ZBTB7B;MA0163.1:PLAG1;MA0512.2:Rxra;MZF1.p2:MZF1;NR2F1_DBD_1:NR2F1;NR6A1.p2:NR6A1;PPARA_f2:PPARA;RXRG_full_1:RXRG;Rxrb_DBD:Rxrb;UP00165_1:Titf1;	BHE41_f1:BHE41;HNF4A_full_2:HNF4A;M1915_1.02:ZNF76;M2391_1.02:KLF5;M4640_1.02:ZBTB7A;M6161_1.02:BHLHE41;M6306_1.02:INSM1;M6336_1.02:MAZ;M6383_1.02:NR1H2;M6483_1.02:SP4;M6539_1.02:ZBTB7B;M6552_1.02:ZNF148;MA0512.2:Rxra;MAZ.p2:MAZ;MZF1.p2:MZF1;NR0B1_si:NR0B1;NR2F1_DBD_1:NR2F1;NR6A1.p2:NR6A1;PPARA_f2:PPARA;RXRG_full_1:RXRG;Rxrb_DBD:Rxrb;SP4_f1:SP4;UP00165_1:Titf1;
chr10	80456926	rs4934192	A	G	1	0	-0.0397073	0	66	NULL	NULL	NULL	NULL	NULL	NULL	NULL	NULL	NULL	NULL	NULL	NULL	NULL	NULL	NULL	NULL	NULL	NULL	NULL	M0405_1.02:KLF7;M1915_1.02:ZNF76;M2321_1.02:TP63;M5209_1.02:SP5;M6106_1.02:Trp73;MA0616.1:Hes2;MA0861.1:TP73;P53_f2:TP53;	KLF16_DBD:KLF16;KLF4:KLF4;M0405_1.02:KLF7;M2321_1.02:TP63;M2391_1.02:KLF5;M4667_1.02:REST;M5209_1.02:SP5;M5856_1.02:SP8;M6106_1.02:Trp73;M6127_1.02:Klf2;MA0079.1:SP1;MA0685.1:SP4;MA0746.1:SP3;MA0861.1:TP73;P53_f2:TP53;SP1.p2:SP1;SP1_DBD:SP1;creb_5:CREB1;
chr10	80458350	rs1902661	C	G	1	0	0.0253545	0	66	NULL	NULL	NULL	NULL	NULL	NULL	NULL	NULL	NULL	NULL	NULL	NULL	NULL	NULL	NULL	NULL	NULL	NULL	NULL	MA0163.1:PLAG1;SRBP1_f2:SREBF1;SRBP2_f1:SREBF2;	SRBP1_f2:SREBF1;SRBP2_f1:SREBF2;
chr10	80460758	rs7086496	T	C	1	0	-0.285898	1	66	NULL	NULL	NULL	NULL	NULL	NULL	NULL	NULL	NULL	NULL	NULL	NULL	NULL	NULL	NULL	NULL	NULL	NULL	NULL
chr10	80460841	rs7086627	T	C	1	0	-0.404237	1	66	NULL	NULL	NULL	NULL	NULL	NULL	NULL	NULL	NULL	NULL	NULL	NULL	NULL	NULL	NULL	NULL	NULL	NULL	NULL	M4618_1.02:ETS1;M6539_1.02:ZBTB7B;MA0474.1:Erg;	GCR_do:GCR;M1456_1.02:Ar;M4618_1.02:ETS1;M6336_1.02:MAZ;M6539_1.02:ZBTB7B;
chr10	80462422	rs7100689	A	C	1	0	0.0457575	0	66	NULL	NULL	NULL	NULL	NULL	NULL	NULL	NULL	NULL	NULL	NULL	NULL	NULL	NULL	NULL	NULL	NULL	NULL	NULL	EP300.p2:EP300;FOX{F1:FOX{F1,F2};M0398_1.02:ZSCAN10;M6204_1.02:ELF2;M6238_1.02:FOXF1;	EP300.p2:EP300;FOX{F1:FOX{F1,F2};M0398_1.02:ZSCAN10;M6238_1.02:FOXF1;M6278_1.02:HLTF;
chr10	80462942	rs1993484	T	C	1	0	-0.00831623	0	66	NULL	NULL	NULL	NULL	NULL	NULL	NULL	NULL	NULL	NULL	NULL	NULL	NULL	NULL	NULL	NULL	NULL	NULL	NULL	IRF4_full:IRF4;M4569_1.02:HSF1;M4635_1.02:STAT2;M6486_1.02:SPZ1;M6559_1.02:ZNF589;ZN589_f1:ZNF589;	M1906_1.02:SP1;M4569_1.02:HSF1;M6270_1.02:NHLH1;M6325_1.02:KLF6;M6486_1.02:SPZ1;M6559_1.02:ZNF589;MA0079.2:SP1;PATZ1.p2:PATZ1;ZN589_f1:ZNF589;
chr10	80464183	rs72819575	T	C	1	0	0.00724815	0	66	NULL	NULL	NULL	NULL	NULL	NULL	NULL	NULL	NULL	NULL	NULL	NULL	NULL	NULL	NULL	NULL	NULL	NULL	NULL	RHD_1:RHD;ZNF75A_DBD:ZNF75A;	HEN1_si:HEN1;IKZF1.p2:IKZF1;M4551_1.02:ZNF274;M6270_1.02:NHLH1;MA0113.1:NR3C1;NFAC2_f1:NFAC2;NFAC4_f1:NFAC4;NR3C1.p2:NR3C1;RHD_1:RHD;ZNF75A_DBD:ZNF75A;
chr10	80470390	rs2343306	T	C	1	0	0.0738407	0	66	NULL	NULL	NULL	NULL	NULL	NULL	NULL	NULL	NULL	NULL	NULL	NULL	NULL	NULL	NULL	NULL	NULL	NULL	NULL	PIT1_f1:PIT1;PO3F2_si:PO3F2;	MA0768.1:LEF1;
chr10	80472950	rs7080169	A	G	1	0	0.145737	1	66	NULL	NULL	NULL	NULL	NULL	NULL	NULL	NULL	NULL	NULL	NULL	NULL	NULL	NULL	NULL	NULL	NULL	NULL	NULL
chr10	80473469	rs10788639	C	G	1	0	0.223586	1	66	NULL	NULL	NULL	NULL	NULL	NULL	NULL	NULL	NULL	NULL	NULL	NULL	NULL	NULL	NULL	NULL	NULL	NULL	NULL	HTF4_f1:HTF4;M4685_1.02:TCF8;M5627_1.02:MESP1;M6316_1.02:TCF4;M6468_1.02:SNAI1;M6483_1.02:SP4;MA0745.1:SNAI2;UP00046_1:Tcfe2a;ZEB1.p2:ZEB1;sci09.v2_Tcfe2a_3865:Tcfe2a;	BHE41_f1:BHE41;HTF4_f1:HTF4;M0216_1.02:NHLH2;M6161_1.02:BHLHE41;M6483_1.02:SP4;MA0522.1:Tcf3;MA0816.1:Ascl2;MYFfamily.p2:MYF;UP00099_1:Ascl2;
chr10	80484230	rs10749608	A	G	0	0	0.00658673	0	66	NULL	NULL	NULL	NULL	NULL	NULL	NULL	NULL	NULL	NULL	NULL	NULL	NULL	NULL	NULL	NULL	NULL	NULL	NULL	PAX2_DBD:PAX2;ZBTB16.p2:ZBTB16;	PAX2_DBD:PAX2;
chr10	80486993	rs1870140	A	G	1	0	-0.0278208	0	66	NULL	NULL	NULL	NULL	NULL	NULL	NULL	NULL	NULL	NULL	NULL	NULL	NULL	NULL	NULL	NULL	NULL	NULL	NULL	KAISO_f1:KAISO;M1963_1.02:ZFY;M6115_1.02:TP73;	KAISO_f1:KAISO;M1963_1.02:ZFY;M2273_1.02:E2F6;M4598_1.02:E2F4;M4604_1.02:ZNF263;MA0163.1:PLAG1;MA0815.1:TFAP2C;
chr10	80489996	rs10749609	A	G	1	0	0.0679853	0	66	NULL	NULL	NULL	NULL	NULL	NULL	NULL	NULL	NULL	NULL	NULL	NULL	NULL	NULL	NULL	NULL	NULL	NULL	NULL	HOX{A5:HOX{A5,B5};M1042_1.02:Nkx3-2;MA0122.2:NKX3-2;MA0528.1:ZNF263;	BATF_si:BATF;HOX{A5:HOX{A5,B5};M1042_1.02:Nkx3-2;M4681_1.02:BACH2;M6379_1.02:NKX3-2;MA0122.1:Nkx3-2;MA0122.2:NKX3-2;NKX3-2.p2:NKX3-2;TFAP4.p2:TFAP4;TLX2.p2:TLX2;
chr10	80491075	rs7097656	T	C	0	0	0.0825749	0	66	NULL	NULL	NULL	NULL	NULL	NULL	NULL	NULL	NULL	NULL	NULL	NULL	NULL	NULL	NULL	NULL	NULL	NULL	NULL	M0435_1.02:Zkscan5;MA0629.1:Rhox11;ZBTB6.p2:ZBTB6;	M0435_1.02:Zkscan5;MA0629.1:Rhox11;
chr10	80491788	rs7922621	A	C	1	0	0.262402	1	66	NULL	NULL	NULL	NULL	NULL	NULL	NULL	NULL	NULL	NULL	NULL	NULL	NULL	NULL	NULL	NULL	NULL	NULL	NULL	M2281_1.02:FOXH1;PAX5.p2:PAX5;	AP2C_f1:TFAP2C;PAX5.p2:PAX5;TFAP2{A:TFAP2{A,C};UP00010_1:Tcfap2b;sci09.v2_Tcfap2e_3713:Tcfap2e;
chr10	80492013	rs7910643	A	G	1	0	0.0423702	0	66	NULL	NULL	NULL	NULL	NULL	NULL	NULL	NULL	NULL	NULL	NULL	NULL	NULL	NULL	NULL	NULL	NULL	NULL	NULL	KAISO_f1:KAISO;	KAISO_f1:KAISO;M6483_1.02:SP4;
chr10	80493945	rs7900536	A	C	1	0	-0.0299861	0	66	NULL	NULL	NULL	NULL	NULL	NULL	NULL	NULL	NULL	NULL	NULL	NULL	NULL	NULL	NULL	NULL	NULL	NULL	NULL	M4526_1.02:SMARCC1;	M6555_1.02:ZNF333;Mafb_DBD_3:Mafb;
chr10	80494228	rs6586028	T	C	1	0	-0.0792685	0	66	NULL	NULL	NULL	NULL	NULL	NULL	NULL	NULL	NULL	NULL	NULL	NULL	NULL	NULL	NULL	NULL	NULL	NULL	NULL
chr10	80494291	rs6586030	A	G	1	0	0.00459923	0	66	NULL	NULL	NULL	NULL	NULL	NULL	NULL	NULL	NULL	NULL	NULL	NULL	NULL	NULL	NULL	NULL	NULL	NULL	NULL	gd09_Nsy-7_deBruijn:Nsy-7;
chr10	80497814	rs7896832	T	C	1	0	0.148063	1	66	NULL	NULL	NULL	NULL	NULL	NULL	NULL	NULL	NULL	NULL	NULL	NULL	NULL	NULL	NULL	NULL	NULL	NULL	NULL	FOXO6_DBD_3:FOXO6;GCM1_full_1:GCM1;KLF3_f1:KLF3;M6422_1.02:PLAGL1;MLXPL_f1:MLXPL;UP00088_1:Plagl1;	FOXO6_DBD_3:FOXO6;GCM1_full_1:GCM1;KLF3_f1:KLF3;PAX5.p2:PAX5;UP00088_1:Plagl1;UP00102_1:Zic;ZNF148.p2:ZNF148;
chr10	80503927	rs1902660	C	G	1	0	0.00963191	0	66	NULL	NULL	NULL	NULL	NULL	NULL	NULL	NULL	NULL	NULL	NULL	NULL	NULL	NULL	NULL	NULL	NULL	NULL	NULL	BPTF.p2:BPTF;UP00030_1:Sox1;UP00062_1:Sox4;	BPTF.p2:BPTF;FOXG1_DBD_1:FOXG1;
chr10	80505515	rs9633740	A	G	1	0	0.200931	1	66	NULL	NULL	NULL	NULL	NULL	NULL	NULL	NULL	NULL	NULL	NULL	NULL	NULL	NULL	NULL	NULL	NULL	NULL	NULL	M1963_1.02:ZFY;	M1963_1.02:ZFY;
chr10	80508189	rs2343551	A	C	1	0	-0.139439	1	66	NULL	NULL	NULL	NULL	NULL	NULL	NULL	NULL	NULL	NULL	NULL	NULL	NULL	NULL	NULL	NULL	NULL	NULL	NULL	UP00148_1:Hdx;UP00390_1:Tcf1;ZBTB4_si:ZBTB4;	UP00031_1:Zbtb3;UP00148_1:Hdx;
chr10	80509705	rs7080009	T	C	1	0	-0.0198831	0	66	NULL	NULL	NULL	NULL	NULL	NULL	NULL	NULL	NULL	NULL	NULL	NULL	NULL	NULL	NULL	NULL	892		L23:AZIN2;L23:AZIN2;	HEY2_f1:HEY2;HTF4_f1:HTF4;M0084_1.02:Tcfap2c;M2299_1.02:MYF5;M6486_1.02:SPZ1;M6554_1.02:ZNF238;M6559_1.02:ZNF589;MA0163.1:PLAG1;MA0522.1:Tcf3;ZN238_f1:ZNF238;ZN589_f1:ZNF589;	HEY2_f1:HEY2;HTF4_f1:HTF4;M0084_1.02:Tcfap2c;M0216_1.02:NHLH2;M2299_1.02:MYF5;MA0163.1:PLAG1;MA0522.1:Tcf3;UP00097_1:Mtf;
chr10	80509855	rs1870138	A	G	1	0	-0.321078	1	66	NULL	NULL	NULL	NULL	NULL	NULL	NULL	NULL	NULL	NULL	NULL	NULL	NULL	NULL	NULL	NULL	893		L23:ENSG00000270115;L23:ENSG00000270115;	BACH2.p2:BACH2;M2264_1.02:ATOH1;M4526_1.02:SMARCC1;M4607_1.02:Fos;M4623_1.02:JUNB;M4626_1.02:MAFK;M4629_1.02:NFE2;M4681_1.02:BACH2;NF2L2_si:NF2L2;TAL1_f2:TAL1;	BACH2.p2:BACH2;M4526_1.02:SMARCC1;M4607_1.02:Fos;M4623_1.02:JUNB;M4681_1.02:BACH2;
chr10	80510092	rs1870137	C	G	1	0	-0.0550214	0	66	NULL	NULL	NULL	NULL	NULL	NULL	NULL	NULL	NULL	NULL	NULL	NULL	NULL	NULL	NULL	NULL	NULL	NULL	NULL	HEY2_f1:HEY2;UP00046_1:Tcfe2a;ZEB1.p2:ZEB1;	HEY2_f1:HEY2;UP00046_1:Tcfe2a;ZEB1.p2:ZEB1;
chr10	80510276	rs882682	A	G	0	0	-0.143259	1	66	NULL	NULL	NULL	NULL	NULL	NULL	NULL	NULL	NULL	NULL	NULL	NULL	NULL	NULL	NULL	NULL	NULL	NULL	NULL	ALX1.p2:ALX1;BARX1_DBD_1:BARX1;LHX6_full_2:LHX6;M5740_1.02:POU4F1;ONECUT3_DBD:ONECUT3;PDX1_DBD_1:PDX1;	BARX1_DBD_1:BARX1;M4526_1.02:SMARCC1;M4607_1.02:Fos;
chr10	80511585	rs1870148	A	G	1	0	0.365685	1	66	NULL	NULL	NULL	NULL	NULL	NULL	NULL	NULL	NULL	NULL	NULL	NULL	NULL	NULL	NULL	NULL	896		L23:FNDC5;	HAND1:HAND1;NANOG:NANOG;ZBTB6.p2:ZBTB6;	HAND1:HAND1;M6422_1.02:PLAGL1;PAX5.p2:PAX5;
chr10	80513323	rs10748526	T	C	0	0	-0.397505	1	66	NULL	NULL	NULL	NULL	NULL	NULL	NULL	NULL	NULL	NULL	NULL	NULL	NULL	NULL	NULL	NULL	NULL	NULL	NULL	M5660_1.02:NFIA;NFIX_full_4:NFIX;TLX1..3_NFIC{dimer}.p2:TLX1..3::NFIC;	HEY2_f1:HEY2;M5660_1.02:NFIA;NFIX_full_4:NFIX;TLX1..3_NFIC{dimer}.p2:TLX1..3::NFIC;
chr10	80517541	rs4934284	C	G	1	0	-0.00478636	0	66	NULL	NULL	NULL	NULL	NULL	NULL	NULL	NULL	NULL	NULL	NULL	NULL	NULL	NULL	NULL	NULL	NULL	NULL	NULL	CDX1:CDX1;	CDX1:CDX1;
chr10	80520171	rs873259	T	C	0	0	-0.00287684	0	66	NULL	NULL	NULL	NULL	NULL	NULL	NULL	NULL	NULL	NULL	NULL	NULL	NULL	NULL	NULL	NULL	899		L23:ENSG00000270115;	Ci:Ci;EGR2_full:EGR2;GLI1:GLI1;M0422_1.02:ZIC5;M5962_1.02:ZBTB7C;M6120_1.02:Gli3;M6265_1.02:GLI2;M6384_1.02:NR1H4;M6539_1.02:ZBTB7B;RREB1.p2:RREB1;UP00002_1:Sp;UP00007_1:Egr1;ZN219_f1:ZNF219;	Ci:Ci;EGR2_full:EGR2;GLI1:GLI1;M6120_1.02:Gli3;M6212_1.02:EPAS1;M6265_1.02:GLI2;M6336_1.02:MAZ;M6483_1.02:SP4;M6539_1.02:ZBTB7B;UP00007_1:Egr1;
chr10	80520381	rs1878036	T	G	0	0	-0.555273	1	66	NULL	NULL	NULL	NULL	NULL	NULL	NULL	NULL	NULL	NULL	NULL	NULL	NULL	NULL	NULL	NULL	900		Astro:RN7SKP16;	ATF6.p2:ATF6;ATF6A_si:ATF6A;BHE41_f1:BHE41;BHLHB3_full:BHLHB3;BMAL1_f1:BMAL1;Bhlhb2_DBD_1:Bhlhb2;CMYC:CMYC;Creb3l2_DBD_1:Creb3l2;HES7_DBD:HES7;HEY1_DBD:HEY1;M0174_1.02:Tcfe3;M0181_1.02:Mlx;M0193_1.02:Tcfeb;M0200_1.02:Clock;M0201_1.02:Tcfec;M0212_1.02:TCFL5;M1889_1.02:MAX;M2266_1.02:BHE40;M4480_1.02:Usf1;M4481_1.02:USF2;M4532_1.02:MYC;M5234_1.02:SIM1;M5632_1.02:MLX;M5634_1.02:MNT;M5932_1.02:TFEC;M…	BHE41_f1:BHE41;BHLHB3_full:BHLHB3;BMAL1_f1:BMAL1;Bhlhb2_DBD_1:Bhlhb2;CMYC:CMYC;Creb3l2_DBD_1:Creb3l2;HES1.p2:HES1;HES5_DBD_2:HES5;HES7_DBD:HES7;HEY1_DBD:HEY1;HEY2_f1:HEY2;HIC2_DBD:HIC2;HINFP1_full_2:HINFP1;M0174_1.02:Tcfe3;M0181_1.02:Mlx;M0193_1.02:Tcfeb;M0200_1.02:Clock;M0201_1.02:Tcfec;M0212_1.02:TCFL5;M1889_1.02:MAX;M1927_1.02:MYCL1;M2266_1.02:BHE40;M4480_1.02:Usf1;M4481_1.02:USF2;M4532_1.02:M…
chr10	80520384	rs873257	T	C	0	0	0.466625	1	66	NULL	NULL	NULL	NULL	NULL	NULL	NULL	NULL	NULL	NULL	NULL	NULL	NULL	NULL	NULL	NULL	NULL	NULL	NULL	Creb3l2_DBD_1:Creb3l2;M0174_1.02:Tcfe3;M0193_1.02:Tcfeb;M1927_1.02:MYCL1;M4480_1.02:Usf1;M4481_1.02:USF2;M5932_1.02:TFEC;M6345_1.02:MITF;M6518_1.02:TFEB;SREBF1:SREBF1;TFE3_f1:TFE3;gr09.v2_Cbf1-11_deBruijn:Cbf1-11;	ATF6.p2:ATF6;ATF6A_si:ATF6A;BHE41_f1:BHE41;BHLHB3_full:BHLHB3;BMAL1_f1:BMAL1;Bhlhb2_DBD_1:Bhlhb2;CMYC:CMYC;Creb3l2_DBD_1:Creb3l2;HES7_DBD:HES7;HEY1_DBD:HEY1;M0174_1.02:Tcfe3;M0181_1.02:Mlx;M0193_1.02:Tcfeb;M0200_1.02:Clock;M0201_1.02:Tcfec;M0212_1.02:TCFL5;M1889_1.02:MAX;M1927_1.02:MYCL1;M2266_1.02:BHE40;M4480_1.02:Usf1;M4481_1.02:USF2;M4532_1.02:MYC;M4543_1.02:MXI1;M5234_1.02:SIM1;M5632_1.02:MLX…
chr10	80524756	rs7096909	A	T	1	0	0.00699629	0	66	NULL	NULL	NULL	NULL	NULL	NULL	NULL	NULL	NULL	NULL	NULL	NULL	NULL	NULL	NULL	NULL	902		L23:FNDC5;	UP00097_1:Mtf;	MA0863.1:MTF1;UP00097_1:Mtf;
chr10	80527771	rs12261331	T	C	0	0	0.00628392	0	66	NULL	NULL	NULL	NULL	NULL	NULL	NULL	NULL	NULL	NULL	NULL	NULL	NULL	NULL	NULL	NULL	NULL	NULL	NULL	M6553_1.02:ZNF219;MA0728.1:Nr2f6;PURA_f1:PURA;RARB_full:RARB;	M4598_1.02:E2F4;M6336_1.02:MAZ;M6553_1.02:ZNF219;MA0728.1:Nr2f6;PURA_f1:PURA;RARB_full:RARB;THB_do:THB;
chr10	80541780	rs11185951	C	G	1	0	0.232902	1	66	NULL	NULL	NULL	NULL	NULL	NULL	NULL	NULL	NULL	NULL	NULL	NULL	NULL	NULL	NULL	NULL	NULL	NULL	NULL	M4526_1.02:SMARCC1;	ZNF435_full:ZNF435;
chr10	80542291	rs9665686	T	C	1	0	0.0703066	0	66	NULL	NULL	NULL	NULL	NULL	NULL	NULL	NULL	NULL	NULL	NULL	NULL	NULL	NULL	NULL	NULL	NULL	NULL	NULL	RBPJ.p2:RBPJ;ZN423_f1:ZNF423;	M0397_1.02:Zfp263;M2388_1.02:SREBF2;PITX1..3.p2:PITX1;PITX2;PITX3;RBPJ.p2:RBPJ;
chr10	80544406	rs7097610	T	C	0	0	-0.0209399	0	66	NULL	NULL	NULL	NULL	NULL	NULL	NULL	NULL	NULL	NULL	NULL	NULL	NULL	NULL	NULL	NULL	NULL	NULL	NULL	M4640_1.02:ZBTB7A;M5976_1.02:ZNF713;	M4640_1.02:ZBTB7A;M5965_1.02:ZIC4;M5974_1.02:ZNF524;M5976_1.02:ZNF713;M6346_1.02:MLXIPL;MLXPL_f1:MLXPL;Zic3_DBD:Zic3;
chr10	80544541	rs7084416	A	G	0	0	0.00941555	0	66	NULL	NULL	NULL	NULL	NULL	NULL	NULL	NULL	NULL	NULL	NULL	NULL	NULL	NULL	NULL	NULL	NULL	NULL	NULL	M0403_1.02:Zfp711;M5204_1.02:OSR2;M6120_1.02:Gli3;M6131_1.02:TFCP2L1;MA0007.1:Ar;TFCP2.p2:TFCP2;UP00027_1:Osr1;UP00052_1:Osr2;	M5204_1.02:OSR2;M6131_1.02:TFCP2L1;MA0007.1:Ar;TFCP2.p2:TFCP2;UP00027_1:Osr1;UP00052_1:Osr2;
chr10	80545871	rs11185982	T	C	0	0	-0.0053732	0	66	NULL	NULL	NULL	NULL	NULL	NULL	NULL	NULL	NULL	NULL	NULL	NULL	NULL	NULL	NULL	NULL	NULL	NULL	NULL		UP00018_1:Irf4;UP00040_1:Irf5;
chr10	80546574	rs12784607	A	G	0	0	0.0113789	0	66	NULL	NULL	NULL	NULL	NULL	NULL	NULL	NULL	NULL	NULL	NULL	NULL	NULL	NULL	NULL	NULL	NULL	NULL	NULL	M6466_1.02:SMAD4;UP00031_1:Zbtb3;	M1963_1.02:ZFY;M6131_1.02:TFCP2L1;UP00031_1:Zbtb3;ZFX:ZFX;
chr10	80546809	rs7097741	A	G	0	0	-0.0195894	0	66	NULL	NULL	NULL	NULL	NULL	NULL	NULL	NULL	NULL	NULL	NULL	NULL	NULL	NULL	NULL	NULL	NULL	NULL	NULL	M0607_1.02:KDM2B;	M4526_1.02:SMARCC1;M4607_1.02:Fos;M4623_1.02:JUNB;M5628_1.02:MGA;TBX4_DBD_2:TBX4;TBX5_DBD_2:TBX5;TFCP2.p2:TFCP2;
chr10	80547361	rs1870136	T	C	0	0	0.0161566	0	66	NULL	NULL	NULL	NULL	NULL	NULL	NULL	NULL	NULL	NULL	NULL	NULL	NULL	NULL	NULL	NULL	NULL	NULL	NULL	IKZF2.p2:IKZF2;MA0528.1:ZNF263;NR1D1_f1:NR1D1;gd09_Nsy-7_deBruijn:Nsy-7;	IKZF2.p2:IKZF2;MA0528.1:ZNF263;
chr10	80553412	rs143655784	A	C	0	1	-0.0145723	0	66	NULL	NULL	NULL	NULL	NULL	NULL	NULL	NULL	NULL	NULL	NULL	NULL	NULL	NULL	NULL	NULL	NULL	NULL	NULL	M4604_1.02:ZNF263;	M2298_1.02:MEIS1;M4604_1.02:ZNF263;UP00122_1:Tgif1;UP00258_1:Tgif2;ZNF148.p2:ZNF148;cell08_Tgif1_2342:Tgif1;
chr10	80555534	rs11186029	T	C	0	0	0.0203873	0	66	NULL	NULL	0.245257	0.0984588	NULL	NULL	NULL	NULL	NULL	NULL	NULL	NULL	NULL	NULL	NULL	NULL	NULL	NULL	NULL	M4635_1.02:STAT2;MA0619.1:LIN54;	MA0503.1:Nkx2-5;
chr10	80570049	rs76371919	A	G	0	0	0.030624	0	66	NULL	NULL	NULL	NULL	NULL	NULL	NULL	NULL	NULL	NULL	NULL	NULL	NULL	NULL	NULL	NULL	NULL	NULL	NULL	NANOG:NANOG;
chr10	80602882	rs10881806	A	G	0	0	0.103199	0	66	NULL	NULL	NULL	NULL	NULL	NULL	NULL	NULL	NULL	NULL	NULL	NULL	NULL	NULL	NULL	NULL	NULL	NULL	NULL	MAX_f1:MAX;UP00102_1:Zic;Zic3_DBD:Zic3;	CMYC:CMYC;M2391_1.02:KLF5;M6422_1.02:PLAGL1;M6539_1.02:ZBTB7B;MA0163.1:PLAG1;MAX_f1:MAX;NMYC:NMYC;PATZ1.p2:PATZ1;PAX5.p2:PAX5;RXR{A:RXR{A,B};UP00017_1:Nkx3-1;UP00088_1:Plagl1;UP00228_1:Bapx1;ZEP2_si:ZEP2;ZNF740_full:ZNF740;Zic3_DBD:Zic3;
chr10	91329718	rs560528425	T	C	0	0	-0.0373152	0	0	NULL	NULL	NULL	NULL	NULL	NULL	NULL	NULL	NULL	NULL	NULL	NULL	NULL	NULL	NULL	NULL	NULL	NULL	NULL	HNF1A.p2:HNF1A;M0108_1.02:Arid5a;	ARID5B.p2:ARID5B;
chr10	96244776	rs1902708	T	C	0	0	0.0903278	0	67	NULL	NULL	NULL	NULL	NULL	NULL	NULL	NULL	NULL	NULL	NULL	NULL	NULL	NULL	NULL	NULL	NULL	NULL	NULL	MA0629.1:Rhox11;	MA0629.1:Rhox11;
chr10	96245257	rs111925661	A	C	0	0	-0.00407304	0	67	NULL	NULL	NULL	NULL	NULL	NULL	NULL	NULL	NULL	NULL	NULL	NULL	NULL	NULL	NULL	NULL	NULL	NULL	NULL	M5530_1.02:HOMEZ;	SMAD1:SMAD1;
chr10	96246079	rs55769428	A	C	0	0	-0.0011132	0	67	NULL	NULL	NULL	NULL	NULL	NULL	NULL	NULL	NULL	NULL	NULL	NULL	NULL	NULL	NULL	NULL	NULL	NULL	NULL	UP00094_1:Zfp128;	UP00094_1:Zfp128;
chr10	96246624	rs73318809	C	G	0	0	-0.00325975	0	67	NULL	NULL	NULL	NULL	NULL	NULL	NULL	NULL	NULL	NULL	NULL	NULL	NULL	NULL	NULL	NULL	NULL	NULL	NULL		M4636_1.02:THAP1;PAX4.p2:PAX4;
chr10	96247491	rs117567726	A	G	0	0	-0.00449139	0	67	NULL	NULL	NULL	NULL	NULL	NULL	NULL	NULL	NULL	NULL	NULL	NULL	NULL	NULL	NULL	NULL	NULL	NULL	NULL	HMGA1:HMGA1;UP00207_1:Hoxb9;	UP00207_1:Hoxb9;
chr10	96250177	rs111716638	C	G	0	0	-0.0597191	0	67	NULL	NULL	NULL	NULL	NULL	NULL	NULL	NULL	NULL	NULL	NULL	NULL	NULL	NULL	NULL	NULL	NULL	NULL	NULL	UP00027_1:Osr1;UP00052_1:Osr2;	M1458_1.02:RORB;MA0737.1:GLIS3;RXR{A:RXR{A,B};UP00027_1:Osr1;UP00052_1:Osr2;UP00053_1:Rxra;UP00066_1:Hnf4;VDR_f1:VDR;
chr10	96251179	rs149538538	A	T	0	0	-0.0146354	0	67	NULL	NULL	NULL	NULL	NULL	NULL	NULL	NULL	NULL	NULL	NULL	NULL	NULL	NULL	NULL	NULL	NULL	NULL	NULL
chr10	96253690	rs117315625	A	T	0	0	0.0203783	0	67	NULL	NULL	NULL	NULL	NULL	NULL	NULL	NULL	NULL	NULL	NULL	NULL	NULL	NULL	NULL	NULL	NULL	NULL	NULL		M4608_1.02:JUN;UP00026_1:Zscan4;
chr10	96255397	rs55668627	A	T	0	0	-0.00897076	0	67	NULL	NULL	NULL	NULL	NULL	NULL	NULL	NULL	NULL	NULL	NULL	NULL	NULL	NULL	NULL	NULL	NULL	NULL	NULL	UP00389_1:Nkx3-1;	UP00119_1:Nkx2-9;UP00389_1:Nkx3-1;ZBTB16.p2:ZBTB16;
chr10	96255961	rs117480177	T	C	0	0	0.0631739	0	67	NULL	NULL	NULL	NULL	NULL	NULL	NULL	NULL	NULL	NULL	NULL	NULL	NULL	NULL	NULL	NULL	NULL	NULL	NULL	NR6A1.p2:NR6A1;RORA_DBD_2:RORA;	KLF13_full:KLF13;KLF16_DBD:KLF16;M0401_1.02:Sp4;M0405_1.02:KLF7;M2391_1.02:KLF5;M5209_1.02:SP5;M5856_1.02:SP8;M6127_1.02:Klf2;MA0079.1:SP1;MA0685.1:SP4;MA0746.1:SP3;NR6A1.p2:NR6A1;SP1_DBD:SP1;
chr10	96258109	rs117148433	A	G	1	0	-0.041212	0	67	NULL	NULL	NULL	NULL	NULL	NULL	NULL	NULL	NULL	NULL	NULL	NULL	NULL	NULL	NULL	NULL	NULL	NULL	NULL		M0428_1.02:ZNF691;UP00095_1:Zfp69;sci09.v2_Zfp691_0895:Zfp691;
chr10	96259356	rs1870171	A	G	1	0	0.0958576	0	67	NULL	NULL	NULL	NULL	NULL	NULL	NULL	NULL	NULL	NULL	NULL	NULL	NULL	NULL	NULL	NULL	NULL	NULL	NULL	M4453_1.02:BCL11A;M4604_1.02:ZNF263;M6393_1.02:NR4A1;MA0149.1:EWSR1-FLI1;MA0474.1:Erg;MA0528.1:ZNF263;MA0769.1:Tcf7;SPIB_DBD:SPIB;Spic_DBD:Spic;	GTF2I.p2:GTF2I;M2390_1.02:EHF;M4453_1.02:BCL11A;M4971_1.02:FERD3L;M6336_1.02:MAZ;MA0080.4:SPI1;MA0474.1:Erg;MA0528.1:ZNF263;SPIB_DBD:SPIB;Spic_DBD:Spic;
chr10	96259400	rs1870169	A	G	1	0	0.371753	1	67	NULL	NULL	NULL	NULL	NULL	NULL	NULL	NULL	NULL	NULL	NULL	NULL	NULL	NULL	NULL	NULL	NULL	NULL	NULL	M1889_1.02:MAX;M4532_1.02:MYC;M6336_1.02:MAZ;M6345_1.02:MITF;M6358_1.02:NEUROD1;M6539_1.02:ZBTB7B;MA0147.2:Myc;MA0149.1:EWSR1-FLI1;MAX_DBD_1:MAX;	BHLHB3_full:BHLHB3;BMAL1_f1:BMAL1;Bhlhb2_DBD_1:Bhlhb2;CMYC:CMYC;EGR2_full:EGR2;HES5_DBD_2:HES5;HES7_DBD:HES7;HEY1_DBD:HEY1;M0181_1.02:Mlx;M0193_1.02:Tcfeb;M0200_1.02:Clock;M0201_1.02:Tcfec;M1889_1.02:MAX;M1927_1.02:MYCL1;M2266_1.02:BHE40;M4480_1.02:Usf1;M4481_1.02:USF2;M4532_1.02:MYC;M4543_1.02:MXI1;M5634_1.02:MNT;M6161_1.02:BHLHE41;M6210_1.02:ENO1;M6336_1.02:MAZ;M6346_1.02:MLXIPL;M6358_1.02:NEUR…
chr10	96259827	rs10748668	T	C	1	0	0.101423	0	67	NULL	NULL	NULL	NULL	NULL	NULL	NULL	NULL	NULL	NULL	NULL	NULL	NULL	NULL	NULL	NULL	NULL	NULL	NULL	M6559_1.02:ZNF589;ZN589_f1:ZNF589;	M6559_1.02:ZNF589;TEAD3_DBD_1:TEAD3;ZN589_f1:ZNF589;
chr10	96265101	rs79663593	A	G	0	0	0.00816811	0	67	NULL	NULL	NULL	NULL	NULL	NULL	NULL	NULL	NULL	NULL	NULL	NULL	NULL	NULL	NULL	NULL	NULL	NULL	NULL	HES5_DBD_2:HES5;HES7_DBD:HES7;M1889_1.02:MAX;M2266_1.02:BHE40;M5976_1.02:ZNF713;M6103_1.02:Trp53;MA0616.1:Hes2;MA0669.1:NEUROG2;MA0782.1:PKNOX1;MA0796.1:TGIF1;Meis3_DBD_2:Meis3;Pknox2_DBD:Pknox2;TWST1_f1:TWST1;UP00035_1:Hic;	M5976_1.02:ZNF713;M6212_1.02:EPAS1;UP00035_1:Hic;
chr10	96266318	rs4142016	A	G	0	1	0.0883999	0	67	NULL	NULL	NULL	NULL	NULL	NULL	NULL	NULL	NULL	NULL	NULL	NULL	NULL	NULL	NULL	NULL	NULL	NULL	NULL	M2270_1.02:DUX4;M5349_1.02:DUXA;M5704_1.02:PAX3;MA0680.1:PAX7;UP00014_1:Sox1;UP00069_1:Sox1;UP00098_1:Rfx;UP00200_2:Nkx6-1;UP00225_1:Hlx1;UP00227_1:Duxl;	Atf4_DBD:Atf4;M5704_1.02:PAX3;M6293_1.02:HOXA7;MA0680.1:PAX7;UP00114_1:Homez;UP00145_1:Barhl2;UP00198_1:Cphx;
chr10	96266554	rs6584062	A	G	0	1	-0.0237812	0	67	NULL	NULL	NULL	NULL	NULL	NULL	NULL	NULL	NULL	NULL	NULL	NULL	NULL	NULL	NULL	NULL	NULL	NULL	NULL	M1889_1.02:MAX;M1968_1.02:EBF1;M4480_1.02:Usf1;M4481_1.02:USF2;M6345_1.02:MITF;ZNF75A_DBD:ZNF75A;	M1889_1.02:MAX;M1927_1.02:MYCL1;M4532_1.02:MYC;MA0147.1:Myc;MA0147.2:Myc;TWST1_f1:TWST1;ZNF75A_DBD:ZNF75A;
chr10	96266650	rs6584063	A	G	0	1	0.0172401	0	67	NULL	NULL	NULL	NULL	NULL	NULL	NULL	NULL	NULL	NULL	NULL	NULL	NULL	NULL	NULL	NULL	NULL	NULL	NULL	M6174_1.02:CEBPZ;M6373_1.02:NFYC;UP00033_1:Zfp41;
chr10	96269434	rs80106405	A	C	0	0	-0.00457613	0	67	NULL	NULL	NULL	NULL	NULL	NULL	NULL	NULL	NULL	NULL	NULL	NULL	NULL	NULL	NULL	NULL	NULL	NULL	NULL	BPTF.p2:BPTF;FOXD2_DBD_1:FOXD2;FOXD3.p2:FOXD3;FOXG1_DBD_1:FOXG1;FOXJ2_DBD_1:FOXJ2;FOXJ3_DBD_2:FOXJ3;HMGA1:HMGA1;HXC6_f1:HXC6;M6238_1.02:FOXF1;M6243_1.02:FOXN2;M6299_1.02:HOXC6;UP00037_1:Zfp105;	FOXD3.p2:FOXD3;HMGA1:HMGA1;HXC6_f1:HXC6;M4605_1.02:Zfp369;M6243_1.02:FOXN2;M6251_1.02:FUBP1;M6299_1.02:HOXC6;
chr10	96281988	rs532674136	C	G	0	0	-0.00319951	0	67	NULL	NULL	NULL	NULL	NULL	NULL	NULL	NULL	NULL	NULL	NULL	NULL	NULL	NULL	NULL	NULL	NULL	NULL	NULL	AR_DBD:AR;Ar_DBD:Ar;FOXG1_DBD_1:FOXG1;MA0007.3:Ar;SRY_DBD_4:SRY;	ANDR_do:AR;Ar_DBD:Ar;MA0007.3:Ar;SRY_DBD_4:SRY;
chr10	96288202	rs117219667	T	C	0	1	-0.00131426	0	67	NULL	NULL	NULL	NULL	NULL	NULL	NULL	NULL	NULL	NULL	NULL	NULL	NULL	NULL	NULL	NULL	NULL	NULL	NULL	M0213_1.02:Olig3;M4545_1.02:ZNF683;	M0213_1.02:Olig3;M4545_1.02:ZNF683;MA0154.1:EBF1;
chr10	96288508	rs117699776	A	G	0	1	0.127949	1	67	NULL	NULL	NULL	NULL	NULL	NULL	NULL	NULL	NULL	NULL	NULL	NULL	NULL	NULL	NULL	NULL	NULL	NULL	NULL	PAX6_DBD:PAX6;SRY_DBD_3:SRY;UP00086_1:Irf3;ZBTB16.p2:ZBTB16;	IRF3_full:IRF3;M1868_1.02:GATA2;PAX6_DBD:PAX6;UP00086_1:Irf3;
chr10	96290260	rs143370018	A	G	0	0	-0.00558455	0	67	NULL	NULL	NULL	NULL	NULL	NULL	NULL	NULL	NULL	NULL	NULL	NULL	NULL	NULL	NULL	NULL	NULL	NULL	NULL	M4546_1.02:RFX5;M6257_1.02:GATA5;UP00005_1:Tcfap2a;UP00028_1:Tcfap2e;UP00087_1:Tcfap2c;UP00109_1:Obox6;UP00112_1:Gsc;UP00153_1:Pitx1;UP00208_1:Obox5;UP00216_1:Obox1;sci09.v2_Tcfap2e_3713:Tcfap2e;	AP2C_f1:TFAP2C;COE1_f2:COE1;M1968_1.02:EBF1;M4546_1.02:RFX5;MA0154.1:EBF1;MA0154.3:EBF1;UP00005_1:Tcfap2a;UP00087_1:Tcfap2c;UP00153_1:Pitx1;UP00216_1:Obox1;sci09.v2_Tcfap2e_3713:Tcfap2e;
chr10	96291651	rs76715209	A	C	0	0	-0.0345466	0	67	NULL	NULL	NULL	NULL	NULL	NULL	NULL	NULL	NULL	NULL	NULL	NULL	NULL	NULL	NULL	NULL	NULL	NULL	NULL	AIRE.p2:AIRE;M6212_1.02:EPAS1;UP00014_1:Sox1;UP00121_1:Hoxd10;UP00134_1:Hoxb13;UP00180_1:Hoxd13;	AIRE.p2:AIRE;HXA13_f1:HXA13;KLF3_f1:KLF3;KLF4:KLF4;MA0746.1:SP3;UP00121_1:Hoxd10;UP00134_1:Hoxb13;UP00180_1:Hoxd13;
chr10	96291808	rs117774156	A	C	0	0	0.0214663	0	67	NULL	NULL	NULL	NULL	NULL	NULL	NULL	NULL	NULL	NULL	NULL	NULL	NULL	NULL	NULL	NULL	NULL	NULL	NULL	MA0863.1:MTF1;NANOG:NANOG;
chr10	96299652	rs80065902	T	C	0	1	-0.61155	1	67	NULL	NULL	NULL	NULL	NULL	NULL	NULL	NULL	NULL	NULL	NULL	NULL	NULL	NULL	NULL	NULL	NULL	NULL	NULL
chr10	96301326	rs77125544	T	C	0	0	-0.345056	1	67	NULL	NULL	NULL	NULL	NULL	NULL	NULL	NULL	NULL	NULL	NULL	NULL	NULL	NULL	NULL	NULL	NULL	NULL	NULL	M4526_1.02:SMARCC1;M4607_1.02:Fos;M4608_1.02:JUN;TFE2_f2:TFE2;	M4607_1.02:Fos;M4608_1.02:JUN;M4623_1.02:JUNB;M5116_1.02:ATOH8;M5627_1.02:MESP1;M6316_1.02:TCF4;M6468_1.02:SNAI1;MA0745.1:SNAI2;MA0782.1:PKNOX1;MYOD1.p2:MYOD1;ZEB1.p2:ZEB1;sci09.v2_Tcfe2a_3865:Tcfe2a;
chr10	96302996	rs144646268	T	G	0	1	0.0674636	0	67	NULL	NULL	NULL	NULL	NULL	NULL	NULL	NULL	NULL	NULL	NULL	NULL	NULL	NULL	NULL	NULL	NULL	NULL	NULL	M1937_1.02:ZNF521;M6464_1.02:SMAD2;MA0116.1:Znf423;	M1937_1.02:ZNF521;M6464_1.02:SMAD2;MA0116.1:Znf423;ZNF423.p2:ZNF423;
chr10	96304051	rs17386635	A	G	0	0	-0.0429057	0	67	NULL	NULL	NULL	NULL	NULL	NULL	NULL	NULL	NULL	NULL	NULL	NULL	NULL	NULL	NULL	NULL	NULL	NULL	NULL	M4708_1.02:TBP;MA0627.1:Pou2f3;POU2F1..3.p2:POU2F1;POU2F2;POU2F3;UP00191_1:Pou2f2;	BHE41_f1:BHE41;M4708_1.02:TBP;M6466_1.02:SMAD4;MA0627.1:Pou2f3;POU2F1..3.p2:POU2F1;POU2F2;POU2F3;UP00191_1:Pou2f2;
chr10	96323577	rs184422490	C	G	0	0	-0.00649151	0	67	NULL	NULL	NULL	NULL	NULL	NULL	NULL	NULL	NULL	NULL	NULL	NULL	NULL	NULL	NULL	NULL	NULL	NULL	NULL	M6123_1.02:ZNF281;M6483_1.02:SP4;MA0079.1:SP1;RREB1.p2:RREB1;YY2_full_1:YY2;YY2_full_2:YY2;	M0427_1.02:Dnajc21;M4604_1.02:ZNF263;M5856_1.02:SP8;M6123_1.02:ZNF281;M6212_1.02:EPAS1;M6336_1.02:MAZ;M6483_1.02:SP4;M6539_1.02:ZBTB7B;M6553_1.02:ZNF219;MA0079.1:SP1;MA0163.1:PLAG1;MA0528.1:ZNF263;RREB1.p2:RREB1;SP4_f1:SP4;UP00007_1:Egr1;UP00021_1:Zfp28;UP00022_1:Zfp740;ZN219_f1:ZNF219;ZNF423.p2:ZNF423;ZNF740_full:ZNF740;sci09.v1_Zfp281_0973:Zfp281;
chr10	96350318	rs141225626	T	C	0	0	-0.000960097	0	67	NULL	NULL	NULL	NULL	NULL	NULL	NULL	NULL	NULL	NULL	NULL	NULL	NULL	NULL	NULL	NULL	947		L23:TMEM35B;L23:TMEM35B;L23:TMEM35B;	MA0619.1:LIN54;	M5530_1.02:HOMEZ;MA0619.1:LIN54;
chr10	96385808	rs75368049	T	C	0	1	0.0218284	0	67	NULL	NULL	NULL	NULL	NULL	NULL	NULL	NULL	NULL	NULL	NULL	NULL	NULL	NULL	NULL	NULL	NULL	NULL	NULL		HOX{A5:HOX{A5,B5};MA0528.1:ZNF263;NR0B1_si:NR0B1;
chr10	96402910	rs116255654	T	C	0	0	-0.00865702	0	67	NULL	NULL	NULL	NULL	NULL	NULL	NULL	NULL	NULL	NULL	NULL	NULL	NULL	NULL	NULL	NULL	NULL	NULL	NULL	HOX{A5:HOX{A5,B5};M6154_1.02:ATF5;M6311_1.02:IRF5;MA0149.1:EWSR1-FLI1;MA0474.1:Erg;MA0528.1:ZNF263;	HOX{A5:HOX{A5,B5};M6154_1.02:ATF5;MA0149.1:EWSR1-FLI1;MA0528.1:ZNF263;MAZ.p2:MAZ;
chr10	96424357	rs144991591	G	T	0	0	0.0508145	0	67	NULL	NULL	NULL	NULL	NULL	NULL	NULL	NULL	NULL	NULL	NULL	NULL	NULL	NULL	NULL	NULL	NULL	NULL	NULL	M1049_1.02:SIX1;M1906_1.02:SP1;M1915_1.02:ZNF76;M6544_1.02:HIVEP1;M6552_1.02:ZNF148;MA0631.1:Six3;MA0778.1:NFKB2;MAZ.p2:MAZ;RHD:RHD;RHD_2:RHD;RHD_4:RHD;UP00008_1:Six6;UP00159_1:Six2;UP00192_1:Six1;UP00232_1:Obox4;UP00388_1:Six6;ZNF740_full:ZNF740;crel_2:CREB1;	EP300.p2:EP300;M1049_1.02:SIX1;M1127_1.02:Dobox4;MA0631.1:Six3;UP00008_1:Six6;UP00159_1:Six2;UP00192_1:Six1;UP00232_1:Obox4;UP00388_1:Six6;
chr10	96482071	rs552887912	C	T	0	0	-0.00484399	0	67	NULL	NULL	NULL	NULL	NULL	NULL	NULL	NULL	NULL	NULL	NULL	NULL	NULL	NULL	NULL	NULL	NULL	NULL	NULL
chr10	96492396	rs190919361	G	T	0	0	-0.0132577	0	67	NULL	NULL	NULL	NULL	NULL	NULL	NULL	NULL	NULL	NULL	NULL	NULL	NULL	NULL	NULL	NULL	NULL	NULL	NULL	HMX1.p2:HMX1;KLF16_DBD:KLF16;KLF4:KLF4;M0427_1.02:Dnajc21;M1963_1.02:ZFY;M4526_1.02:SMARCC1;M4604_1.02:ZNF263;M4608_1.02:JUN;M5209_1.02:SP5;M5856_1.02:SP8;M6120_1.02:Gli3;M6127_1.02:Klf2;M6336_1.02:MAZ;M6483_1.02:SP4;M6539_1.02:ZBTB7B;M6553_1.02:ZNF219;MA0163.1:PLAG1;MA0746.1:SP3;SP1_DBD:SP1;SP4_f1:SP4;UP00002_1:Sp;UP00021_1:Zfp28;WT1_f1:WT1;ZN219_f1:ZNF219;ZNF740_full:ZNF740;ZNF784_full:ZNF784;n…	FOXO6_DBD_3:FOXO6;M1963_1.02:ZFY;M4604_1.02:ZNF263;M4685_1.02:TCF8;M6336_1.02:MAZ;MA0163.1:PLAG1;nbt06.v1_Rap1_deBruijn_v1:Rap1;
chr10	102741925	rs183223252	A	C	0	0	-0.00643962	0	0	NULL	NULL	NULL	NULL	NULL	NULL	NULL	NULL	NULL	NULL	NULL	NULL	NULL	NULL	NULL	NULL	NULL	NULL	NULL	M6131_1.02:TFCP2L1;	M6131_1.02:TFCP2L1;MA0528.1:ZNF263;
chr10	102751897	rs140931470	T	G	0	0	-0.0468999	0	0	NULL	NULL	NULL	NULL	NULL	NULL	NULL	NULL	NULL	NULL	NULL	NULL	NULL	NULL	NULL	NULL	954	ENSG00000230063;
chr10	102893899	rs183221310	A	G	0	0	0.0039032	0	0	NULL	NULL	NULL	NULL	NULL	NULL	NULL	NULL	NULL	NULL	NULL	NULL	NULL	NULL	NULL	NULL	NULL	NULL	NULL		M1915_1.02:ZNF76;M2285_1.02:Gfi1b;M4626_1.02:MAFK;M5689_1.02:NRL;MAF_f1:MAF;UP00045_1:Maf;ZNF143.p2:ZNF143;ZNF435_full:ZNF435;
chr10	102905603	rs577167318	A	C	0	0	0.178506	1	0	NULL	NULL	NULL	NULL	NULL	NULL	NULL	NULL	NULL	NULL	NULL	NULL	NULL	NULL	NULL	NULL	NULL	NULL	NULL		M4546_1.02:RFX5;M5133_1.02:ZIC3;M5204_1.02:OSR2;MA0528.1:ZNF263;RREB1.p2:RREB1;SP4_f1:SP4;UP00027_1:Osr1;UP00052_1:Osr2;sci09.v2_Osr1_3033:Osr1;
chr10	106025700	rs1339628	A	G	0	0	0.0519304	0	0	NULL	NULL	NULL	NULL	NULL	NULL	NULL	NULL	NULL	NULL	NULL	NULL	NULL	NULL	NULL	NULL	NULL	NULL	NULL	M0195_1.02:Msc;M2264_1.02:ATOH1;M5116_1.02:ATOH8;M6358_1.02:NEUROD1;MA0669.1:NEUROG2;MA0832.1:Tcf21;TAL1_f2:TAL1;TFE2_f2:TFE2;
chr10	106082681	rs72817031	A	T	0	0	0.0166724	0	0	NULL	NULL	NULL	NULL	NULL	NULL	NULL	NULL	NULL	NULL	NULL	NULL	NULL	NULL	NULL	NULL	NULL	NULL	NULL	M4484_1.02:ZNF143;M4618_1.02:ETS1;M4692_1.02:SIX5;RUNX1..3.p2:RUNX1;RUNX2;RUNX3;	M4484_1.02:ZNF143;M4618_1.02:ETS1;M6455_1.02:RORC;
chr10	106089695	rs72817033	T	C	0	0	-0.00613869	0	0	NULL	NULL	NULL	NULL	NULL	NULL	NULL	NULL	NULL	NULL	NULL	NULL	NULL	NULL	NULL	NULL	NULL	NULL	NULL	M4626_1.02:MAFK;	M5363_1.02:E2F8;
chr10	106098268	rs72817036	T	G	0	0	0.00903118	0	0	NULL	NULL	NULL	NULL	NULL	NULL	NULL	NULL	NULL	NULL	NULL	NULL	NULL	NULL	NULL	NULL	NULL	NULL	NULL	FOXP3.p2:FOXP3;IRF1:IRF1;M0641_1.02:Dmrta1;M4635_1.02:STAT2;M6244_1.02:FOXM1;M6311_1.02:IRF5;MA0051.1:IRF2;MA0152.1:NFATC2;MA0652.1:IRF8;NFAC2_f1:NFAC2;NFAC4_f1:NFAC4;UP00074_1:Isgf3;	FOXP3.p2:FOXP3;IRF1:IRF1;IRF4_full:IRF4;M1524_1.02:RFX8;M1528_1.02:RFX6;M4635_1.02:STAT2;M6311_1.02:IRF5;MA0051.1:IRF2;MA0652.1:IRF8;UP00074_1:Isgf3;UP00098_1:Rfx;
chr10	106101472	rs72817038	T	C	0	0	-0.0105225	0	0	NULL	NULL	NULL	NULL	NULL	NULL	NULL	NULL	NULL	NULL	NULL	NULL	NULL	NULL	NULL	NULL	NULL	NULL	NULL	HMGA1:HMGA1;PAX4.p2:PAX4;	HMGA1:HMGA1;PAX4.p2:PAX4;
chr10	106105864	rs72817040	T	C	0	0	-0.00701866	0	0	NULL	NULL	NULL	NULL	NULL	NULL	NULL	NULL	NULL	NULL	NULL	NULL	NULL	NULL	NULL	NULL	NULL	NULL	NULL	BACH1_si:BACH1;NF2L2_si:NF2L2;ZNF143.p2:ZNF143;	BACH1_si:BACH1;ZNF143.p2:ZNF143;
chr10	106117811	rs2094237	T	C	0	0	-0.0215655	0	0	NULL	NULL	NULL	NULL	NULL	NULL	NULL	NULL	NULL	NULL	NULL	NULL	NULL	NULL	NULL	NULL	NULL	NULL	NULL	STAT5{A:STAT5{A,B};	M4840_1.02:FEZF1;STAT5{A:STAT5{A,B};
chr10	108463833	rs7089070	T	C	0	0	-0.0389818	0	0	NULL	NULL	NULL	NULL	NULL	NULL	NULL	NULL	NULL	NULL	NULL	NULL	NULL	NULL	NULL	NULL	NULL	NULL	NULL	M0131_1.02:Ahctf1;STAT5{A:STAT5{A,B};UP00146_2:Pou6f1;	M6251_1.02:FUBP1;STAT5{A:STAT5{A,B};
chr10	108480230	rs4918382	G	C	0	0	0.056651	0	0	NULL	NULL	NULL	NULL	NULL	NULL	NULL	NULL	NULL	NULL	NULL	NULL	NULL	NULL	NULL	NULL	NULL	NULL	NULL	BARX1_DBD_1:BARX1;M2323_1.02:ZBTB33;	M1937_1.02:ZNF521;M2323_1.02:ZBTB33;MA0116.1:Znf423;PAX3:PAX3;
chr10	108488052	rs1332263	C	A	0	0	-0.0314718	0	0	NULL	NULL	NULL	NULL	NULL	NULL	NULL	NULL	NULL	NULL	NULL	NULL	NULL	NULL	NULL	NULL	NULL	NULL	NULL	M0193_1.02:Tcfeb;M4608_1.02:JUN;M5932_1.02:TFEC;M6345_1.02:MITF;NF2L1_f1:NF2L1;PAX6_DBD:PAX6;TFE3_f1:TFE3;UP00082_1:Zfp187;UP00219_1:Cutl1;UP00227_1:Duxl;sci09.v2_Zfp187_2626:Zfp187;	BATF_si:BATF;EMX1_DBD_2:EMX1;EMX2_DBD_2:EMX2;EN1_full_2:EN1;M4608_1.02:JUN;UP00219_1:Cutl1;
chr10	108488605	rs7910591	T	A	0	0	-0.0012841	0	0	NULL	NULL	NULL	NULL	NULL	NULL	NULL	NULL	NULL	NULL	NULL	NULL	NULL	NULL	NULL	NULL	NULL	NULL	NULL	M6556_1.02:ZNF350;MA0528.1:ZNF263;PAX4.p2:PAX4;RREB1.p2:RREB1;ZN350_f1:ZNF350;	M6336_1.02:MAZ;MA0528.1:ZNF263;PAX4.p2:PAX4;
chr10	108529565	rs4466751	C	T	0	0	0.0118132	0	0	NULL	NULL	NULL	NULL	NULL	NULL	NULL	NULL	NULL	NULL	NULL	NULL	NULL	NULL	NULL	NULL	NULL	NULL	NULL	M6449_1.02:REL;POU5F1P1_DBD_2:POU5F1P1;	M4444_1.02:RELA;M4468_1.02:NFKB1;M6449_1.02:REL;MEF2C_dimer:MEF2C;
chr10	108530683	rs2210459	T	C	0	0	0.00462615	0	0	NULL	NULL	NULL	NULL	NULL	NULL	NULL	NULL	NULL	NULL	NULL	NULL	NULL	NULL	NULL	NULL	NULL	NULL	NULL
chr10	108546714	rs2039383	T	A	0	0	-0.0112934	0	0	NULL	NULL	NULL	NULL	NULL	NULL	NULL	NULL	NULL	NULL	NULL	NULL	NULL	NULL	NULL	NULL	NULL	NULL	NULL
chr10	108547035	rs10884666	C	T	0	0	-0.0335309	0	0	NULL	NULL	NULL	NULL	NULL	NULL	NULL	NULL	NULL	NULL	NULL	NULL	NULL	NULL	NULL	NULL	NULL	NULL	NULL	ZEP2_si:ZEP2;	HEN1_si:HEN1;M6270_1.02:NHLH1;
chr10	110733695	rs12413070	A	G	1	1	-0.021214	0	0	NULL	NULL	NULL	NULL	NULL	NULL	NULL	NULL	NULL	NULL	NULL	NULL	NULL	NULL	NULL	NULL	NULL	NULL	NULL	M4629_1.02:NFE2;M5825_1.02:SOX21;P63_si:TP63;SOX2_full_1:SOX2;SOX4_DBD:SOX4;TFAP2B.p2:TFAP2B;	M4629_1.02:NFE2;TFAP2B.p2:TFAP2B;
chr10	122368474	rs56029211	T	C	1	1	-0.0256152	0	68	NULL	NULL	NULL	NULL	NULL	NULL	NULL	NULL	NULL	NULL	NULL	NULL	NULL	NULL	NULL	NULL	NULL	NULL	NULL	UP00054_1:Tcf;	M0898_1.02:ZHX1;
chr10	122368927	rs2901307	T	C	1	1	-0.0107423	0	68	NULL	NULL	NULL	NULL	NULL	NULL	NULL	NULL	NULL	NULL	NULL	NULL	NULL	NULL	NULL	NULL	NULL	NULL	NULL	M6387_1.02:NR1I3;MA0149.1:EWSR1-FLI1;PURA_f1:PURA;VDR_f2:VDR;	M6139_1.02:AHR;M6387_1.02:NR1I3;VDR_f2:VDR;
chr10	122375287	rs71486610	C	G	1	0	-0.000266848	0	68	NULL	NULL	NULL	NULL	NULL	NULL	NULL	NULL	NULL	NULL	NULL	NULL	NULL	NULL	NULL	NULL	NULL	NULL	NULL	HES1.p2:HES1;HEY2_f1:HEY2;HIC2_DBD:HIC2;M6337_1.02:MBD2;M6483_1.02:SP4;M6486_1.02:SPZ1;M6539_1.02:ZBTB7B;MA0815.1:TFAP2C;SP4_f1:SP4;TFAP2B.p2:TFAP2B;UP00001_1:E2F2;UP00003_1:E2F3;UP00035_1:Hic;UP00065_1:Zfp161;ZNF143.p2:ZNF143;	AP2C_f1:TFAP2C;CMYC:CMYC;HES1.p2:HES1;HEY2_f1:HEY2;HIC2_DBD:HIC2;M0084_1.02:Tcfap2c;M0085_1.02:TFAP2E;M6483_1.02:SP4;M6486_1.02:SPZ1;M6539_1.02:ZBTB7B;M6559_1.02:ZNF589;MA0815.1:TFAP2C;NMYC:NMYC;SP4_f1:SP4;TFAP2B.p2:TFAP2B;TFAP2{A:TFAP2{A,C};UP00001_1:E2F2;UP00003_1:E2F3;UP00005_1:Tcfap2a;UP00010_1:Tcfap2b;UP00028_1:Tcfap2e;UP00065_1:Zfp161;UP00087_1:Tcfap2c;ZN143_si:ZNF143;sci09.v2_Tcfap2e_3713:…
chr10	122379431	rs11200592	T	C	0	0	-0.0140457	0	68	NULL	NULL	NULL	NULL	NULL	NULL	NULL	NULL	NULL	NULL	NULL	NULL	NULL	NULL	NULL	NULL	NULL	NULL	NULL	M1458_1.02:RORB;M1889_1.02:MAX;M4543_1.02:MXI1;MA0147.2:Myc;TWST1_f1:TWST1;UP00053_1:Rxra;UP00066_1:Hnf4;	M1458_1.02:RORB;UP00053_1:Rxra;UP00066_1:Hnf4;
chr10	122379877	rs11200594	T	C	0	0	-0.0160473	0	68	NULL	NULL	NULL	NULL	NULL	NULL	NULL	NULL	NULL	NULL	NULL	NULL	NULL	NULL	NULL	NULL	NULL	NULL	NULL	ARID5B.p2:ARID5B;BPTF.p2:BPTF;FOXG1_DBD_1:FOXG1;HXC6_f1:HXC6;HXD10_f1:HXD10;M2283_1.02:FOXP1;M6299_1.02:HOXC6;M6301_1.02:HOXD10;PAX4.p2:PAX4;	BPTF.p2:BPTF;FOXG1_DBD_1:FOXG1;PAX4.p2:PAX4;UP00207_1:Hoxb9;
chr10	122383113	rs11200595	C	T	0	0	-0.0108877	0	68	NULL	NULL	NULL	NULL	NULL	NULL	NULL	NULL	NULL	NULL	NULL	NULL	NULL	NULL	NULL	NULL	NULL	NULL	NULL
chr10	122388123	rs11200604	A	G	0	0	0.0204	0	68	NULL	NULL	NULL	NULL	NULL	NULL	NULL	NULL	NULL	NULL	NULL	NULL	NULL	NULL	NULL	NULL	NULL	NULL	NULL	M0105_1.02:ARID3C;	UP00186_1:Meis1;UP00210_1:Mrg2;UP00258_1:Tgif2;
chr10	122388651	rs2421017	A	G	0	0	-0.0125621	0	68	NULL	NULL	NULL	NULL	NULL	NULL	NULL	NULL	NULL	NULL	NULL	NULL	NULL	NULL	NULL	NULL	NULL	NULL	NULL		MA0088.2:ZNF143;
chr10	122389249	rs11200606	T	G	0	0	0.0070441	0	68	NULL	NULL	NULL	NULL	NULL	NULL	NULL	NULL	NULL	NULL	NULL	NULL	NULL	NULL	NULL	NULL	NULL	NULL	NULL	M6296_1.02:HOXB6;M6297_1.02:HOXB7;M6298_1.02:HOXB8;M6300_1.02:HOXC8;MA0594.1:Hoxa9;	M2319_1.02:TCF7L2;M6291_1.02:HOXA1;MA0768.1:LEF1;MA0769.1:Tcf7;PAX6_DBD:PAX6;PAX8.p2:PAX8;TF7L2_f1:TF7L2;UP00054_1:Tcf;UP00058_1:Tcf;UP00067_1:Lef1;UP00185_1:Pbx1;
chr10	122390401	rs10788284	T	C	0	0	0.0275779	0	68	NULL	NULL	NULL	NULL	NULL	NULL	NULL	NULL	NULL	NULL	NULL	NULL	NULL	NULL	NULL	NULL	NULL	NULL	NULL	HOX{A5:HOX{A5,B5};	E2F4_DBD_2:E2F4;HOX{A5:HOX{A5,B5};M1359_1.02:MYPOP;
chr10	122395277	rs5013920	A	T	0	0	-0.00609368	0	68	NULL	NULL	NULL	NULL	NULL	NULL	NULL	NULL	NULL	NULL	NULL	NULL	NULL	NULL	NULL	NULL	NULL	NULL	NULL	M6243_1.02:FOXN2;sci09.v2_Zfp105_2634:Zfp105;	SOX7_full_2:SOX7;
chr10	122395865	rs4146894	T	C	0	0	0.000475472	0	68	NULL	NULL	NULL	NULL	NULL	NULL	NULL	NULL	NULL	NULL	NULL	NULL	NULL	NULL	NULL	NULL	NULL	NULL	NULL
chr10	122397530	rs2421021	G	A	0	0	0.0136563	0	68	NULL	NULL	NULL	NULL	NULL	NULL	NULL	NULL	NULL	NULL	NULL	NULL	NULL	NULL	NULL	NULL	NULL	NULL	NULL		MA0768.1:LEF1;UP00054_1:Tcf;UP00058_1:Tcf;UP00067_1:Lef1;
chr10	122398305	rs11200608	C	T	0	0	0.0126272	0	68	NULL	NULL	NULL	NULL	NULL	NULL	NULL	NULL	NULL	NULL	NULL	NULL	NULL	NULL	NULL	NULL	NULL	NULL	NULL	FOXD3.p2:FOXD3;FOXJ2_DBD_1:FOXJ2;FOX{D1:FOX{D1,D2};FOX{F1:FOX{F1,F2};Fork_head:Fork_head;M0722_1.02:FOXN3;M0737_1.02:FOXB2;M0746_1.02:Gm5294;M0747_1.02:FOXL2;M1965_1.02:FOXA1;M2283_1.02:FOXP1;M2385_1.02:FOXP2;M4439_1.02:FOXA1;M6166_1.02:CDC5L;M6234_1.02:FOXA3;M6235_1.02:FOXC1;M6236_1.02:FOXC2;M6238_1.02:FOXF1;MA0030.1:FOXF2;MA0047.2:Foxa2;NKX31_si:NKX3-1;UP00025_1:Foxk1;UP00039_1:Foxj3;UP00041_1:…	FOXD3.p2:FOXD3;FOXJ2_DBD_1:FOXJ2;FOX{F1:FOX{F1,F2};FOX{I1: FOX{I1,J2};Fork_head:Fork_head;M0737_1.02:FOXB2;M0746_1.02:Gm5294;M0747_1.02:FOXL2;M1965_1.02:FOXA1;M4439_1.02:FOXA1;M6234_1.02:FOXA3;M6235_1.02:FOXC1;M6236_1.02:FOXC2;M6238_1.02:FOXF1;M6510_1.02:TEF;MA0030.1:FOXF2;MA0047.2:Foxa2;MA0786.1:POU3F1;POU3F3_DBD_1:POU3F3;TEF_f1:TEF;UP00041_1:Foxj1;UP00073_1:Foxa2;
chr10	122398342	rs11200609	C	G	0	0	-0.0123931	0	68	NULL	NULL	NULL	NULL	NULL	NULL	NULL	NULL	NULL	NULL	NULL	NULL	NULL	NULL	NULL	NULL	NULL	NULL	NULL	NANOG:NANOG;SMAD1:SMAD1;UP00023_1:Sox3;UP00034_1:Sox7;	M0630_1.02:DMRT1;M0632_1.02:DMRTA2;M2319_1.02:TCF7L2;MA0610.1:DMRT3;NANOG:NANOG;SMAD1:SMAD1;TF7L2_f1:TF7L2;UP00034_1:Sox7;
chr10	122406099	rs6585827	A	G	0	0	0.0232803	0	68	NULL	NULL	NULL	NULL	NULL	NULL	NULL	NULL	NULL	NULL	NULL	NULL	NULL	NULL	NULL	NULL	NULL	NULL	NULL	HXC8_f1:HXC8;M1583_1.02:BBX;M6300_1.02:HOXC8;SRY_DBD_4:SRY;UP00012_1:Bbx;UP00055_1:Hbp;UP00121_1:Hoxd10;UP00217_1:Hoxa10;	UP00121_1:Hoxd10;UP00217_1:Hoxa10;
chr10	122407319	rs76935275	T	G	0	0	0.0599052	0	68	NULL	NULL	NULL	NULL	NULL	NULL	NULL	NULL	NULL	NULL	NULL	NULL	NULL	NULL	NULL	NULL	NULL	NULL	NULL	IRF3_full:IRF3;	TBX1_DBD_4:TBX1;
chr10	122407996	rs2421016	T	C	1	0	0.335433	1	68	NULL	NULL	NULL	NULL	NULL	NULL	NULL	NULL	NULL	NULL	NULL	NULL	NULL	NULL	NULL	NULL	NULL	NULL	NULL	EGR1_full:EGR1;EGR2_full:EGR2;EGR4_DBD_2:EGR4;M6556_1.02:ZNF350;ZN350_f1:ZNF350;	EGR1_full:EGR1;EGR2_full:EGR2;EGR4_DBD_2:EGR4;M6556_1.02:ZNF350;UP00007_1:Egr1;ZN350_f1:ZNF350;
chr10	122412341	rs7097701	C	T	0	0	0.00968346	0	68	NULL	NULL	NULL	NULL	NULL	NULL	NULL	NULL	NULL	NULL	NULL	NULL	NULL	NULL	NULL	NULL	NULL	NULL	NULL	HXA1_f1:HXA1;M2304_1.02:Nr5a2;M6291_1.02:HOXA1;UP00055_1:Hbp;	M2304_1.02:Nr5a2;UP00055_1:Hbp;
chr10	122412592	rs7079976	G	A	0	0	-0.00988073	0	68	NULL	NULL	NULL	NULL	NULL	NULL	NULL	NULL	NULL	NULL	NULL	NULL	NULL	NULL	NULL	NULL	NULL	NULL	NULL
chr10	122413396	rs7908662	G	A	0	0	-0.0175276	0	68	NULL	NULL	NULL	NULL	NULL	NULL	NULL	NULL	NULL	NULL	NULL	NULL	NULL	NULL	NULL	NULL	NULL	NULL	NULL	M4478_1.02:STAT3;
chr10	122416936	rs4612730	A	G	1	0	0.0639341	0	68	NULL	NULL	NULL	NULL	NULL	NULL	NULL	NULL	NULL	NULL	NULL	NULL	NULL	NULL	NULL	NULL	NULL	NULL	NULL		M6123_1.02:ZNF281;M6552_1.02:ZNF148;MA0079.2:SP1;PPARA_f2:PPARA;PURA_f1:PURA;
chr10	122419783	rs4311997	T	C	0	0	0.00778587	0	68	NULL	NULL	NULL	NULL	NULL	NULL	NULL	NULL	NULL	NULL	NULL	NULL	NULL	NULL	NULL	NULL	NULL	NULL	NULL	M6304_1.02:HOXD9;UP00121_1:Hoxd10;UP00134_1:Hoxb13;UP00180_1:Hoxd13;	UP00049_1:Sp100;
chr10	122421062	rs10887150	A	C	0	0	-0.0464922	0	68	NULL	NULL	NULL	NULL	NULL	NULL	NULL	NULL	NULL	NULL	NULL	NULL	NULL	NULL	NULL	NULL	NULL	NULL	NULL	ARI3A_do:ARI3A;M1923_1.02:MYB;M6147_1.02:ARID3A;
chr10	122421250	rs10887151	T	C	0	0	-0.0337218	0	68	NULL	NULL	NULL	NULL	NULL	NULL	NULL	NULL	NULL	NULL	NULL	NULL	NULL	NULL	NULL	NULL	997		L23:GRIK3;ODC:ZC3H12A;	M6137_1.02:Rela;MA0107.1:RELA;STAT1:STAT1;	M2285_1.02:Gfi1b;M4478_1.02:STAT3;M4667_1.02:REST;M5187_1.02:GFI1;M6544_1.02:HIVEP1;MA0079.1:SP1;PITX1..3.p2:PITX1;PITX2;PITX3;STAT1:STAT1;ZEP1_f1:ZEP1;
chr10	122427198	rs2292626	T	C	0	0	-0.0108362	0	68	NULL	NULL	NULL	NULL	NULL	NULL	NULL	NULL	NULL	NULL	NULL	NULL	NULL	NULL	NULL	NULL	NULL	NULL	NULL		EHF_si:EHF;ELF5_DBD:ELF5;UP00090_1:Elf;
chr10	122432914	rs10510110	C	T	0	0	-0.0287105	0	68	NULL	NULL	NULL	NULL	NULL	NULL	NULL	NULL	NULL	NULL	NULL	NULL	NULL	NULL	NULL	NULL	NULL	NULL	NULL
chr10	122433665	rs2280141	G	T	0	0	-0.0432807	0	68	NULL	NULL	NULL	NULL	NULL	NULL	NULL	NULL	NULL	NULL	NULL	NULL	NULL	NULL	NULL	NULL	NULL	NULL	NULL	EHF.p2:EHF;ELF1_full:ELF1;ELF5_DBD:ELF5;ELK1_full_2:ELK1;EP300.p2:EP300;ERG_f1:ERG;ERG_full_1:ERG;ERG_full_2:ERG;GABP1+GABP2_f1:GABP1+GABP2;M0696_1.02:Ehf;M0705_1.02:Etv6;M0706_1.02:Elf4;M0710_1.02:Gm5454;M0714_1.02:Gm4881;M4539_1.02:ELK4;M4568_1.02:GABPA;M4605_1.02:Zfp369;M4685_1.02:TCF8;M5398_1.02:ERF;M5421_1.02:ETV2;M5422_1.02:ETV3;M6161_1.02:BHLHE41;M6208_1.02:ELK3;M6213_1.02:ERG;M6226_1.02:F…	EP300.p2:EP300;ERG_f1:ERG;ERG_full_1:ERG;ERG_full_2:ERG;GABP1+GABP2_f1:GABP1+GABP2;M0706_1.02:Elf4;M0710_1.02:Gm5454;M0714_1.02:Gm4881;M2390_1.02:EHF;M4539_1.02:ELK4;M4605_1.02:Zfp369;M5398_1.02:ERF;M5421_1.02:ETV2;M5422_1.02:ETV3;M6208_1.02:ELK3;M6213_1.02:ERG;M6226_1.02:FEV;MA0156.1:FEV;MA0474.1:Erg;MA0764.1:ETV4;Spic_DBD:Spic;UP00013_1:Gabpa;h-ETS2:ETS2;h-ETV5:ETV5;h-FEV:FEV;m-EHF:EHF;m-ETV1:E…
chr10	122435969	rs7072204	G	A	0	0	-0.027636	0	68	NULL	NULL	NULL	NULL	NULL	NULL	NULL	NULL	NULL	NULL	NULL	NULL	NULL	NULL	NULL	NULL	1001		ODC:ZC3H12A;ODC:ZC3H12A;ODC:ZC3H12A;	SOX4_DBD:SOX4;ZBTB16.p2:ZBTB16;	M0108_1.02:Arid5a;ZBTB16.p2:ZBTB16;
chr10	122437727	rs12098648	A	G	0	0	-0.0160307	0	68	NULL	NULL	NULL	NULL	NULL	NULL	NULL	NULL	NULL	NULL	NULL	NULL	NULL	NULL	NULL	NULL	NULL	NULL	NULL	HMGA1:HMGA1;M4453_1.02:BCL11A;M6161_1.02:BHLHE41;	M4453_1.02:BCL11A;M6161_1.02:BHLHE41;
chr10	122438125	rs111348404	A	G	0	0	0.0611309	0	68	NULL	NULL	NULL	NULL	NULL	NULL	NULL	NULL	NULL	NULL	NULL	NULL	NULL	NULL	NULL	NULL	NULL	NULL	NULL	M6554_1.02:ZNF238;MA0861.1:TP73;PURA_f1:PURA;UP00035_1:Hic;ZN238_f1:ZNF238;	M6139_1.02:AHR;M6554_1.02:ZNF238;RREB1.p2:RREB1;UP00065_1:Zfp161;
chr10	122439069	rs11200629	A	G	0	0	0.00489005	0	68	NULL	NULL	NULL	NULL	NULL	NULL	NULL	NULL	NULL	NULL	NULL	NULL	NULL	NULL	NULL	NULL	NULL	NULL	NULL	PO2F2_si:PO2F2;	AIRE.p2:AIRE;M6251_1.02:FUBP1;
chr10	127839739	rs138758346	C	T	0	0	0.00628485	0	0	NULL	NULL	NULL	NULL	NULL	NULL	NULL	NULL	NULL	NULL	NULL	NULL	NULL	NULL	NULL	NULL	NULL	NULL	NULL	BPTF.p2:BPTF;FOXJ2_DBD_1:FOXJ2;ZNF784_full:ZNF784;	AIRE.p2:AIRE;BPTF.p2:BPTF;UP00037_1:Zfp105;
chr10	132850342	rs139242960	G	A	0	0	-0.035461	0	69	NULL	NULL	NULL	NULL	NULL	NULL	NULL	NULL	NULL	NULL	NULL	NULL	NULL	NULL	NULL	NULL	NULL	NULL	NULL	M6483_1.02:SP4;M6539_1.02:ZBTB7B;SP4_f1:SP4;	M6483_1.02:SP4;M6539_1.02:ZBTB7B;MA0863.1:MTF1;SP4_f1:SP4;UP00097_1:Mtf;
chr10	132864203	rs569512659	C	T	0	0	-0.0198541	0	69	NULL	NULL	NULL	NULL	NULL	NULL	NULL	NULL	NULL	NULL	NULL	NULL	NULL	NULL	NULL	NULL	NULL	NULL	NULL	M6131_1.02:TFCP2L1;M6547_1.02:ZFX;MAX_DBD_1:MAX;NR0B1_si:NR0B1;	M6131_1.02:TFCP2L1;M6306_1.02:INSM1;M6346_1.02:MLXIPL;PURA_f1:PURA;
chr10	132894344	rs563452833	G	T	0	0	-0.0379457	0	69	NULL	NULL	NULL	NULL	NULL	NULL	NULL	NULL	NULL	NULL	NULL	NULL	NULL	NULL	NULL	NULL	NULL	NULL	NULL	EP300.p2:EP300;M0898_1.02:ZHX1;M4453_1.02:BCL11A;UP00031_1:Zbtb3;	UP00031_1:Zbtb3;
chr10	132899545	rs532522181	C	T	0	0	-0.00316369	0	69	NULL	NULL	NULL	NULL	NULL	NULL	NULL	NULL	NULL	NULL	NULL	NULL	NULL	NULL	NULL	NULL	NULL	NULL	NULL	M4667_1.02:REST;
chr10	132927651	rs149109368	C	T	1	0	0.0113532	0	69	NULL	NULL	NULL	NULL	NULL	NULL	NULL	NULL	NULL	NULL	NULL	NULL	NULL	NULL	NULL	NULL	NULL	NULL	NULL	FOXO6_DBD_3:FOXO6;IKZF1.p2:IKZF1;M6212_1.02:EPAS1;RBPJ.p2:RBPJ;	IKZF1.p2:IKZF1;M6212_1.02:EPAS1;M6554_1.02:ZNF238;RBPJ.p2:RBPJ;SPDEF_full_2:SPDEF;TFE3_f1:TFE3;UP00060_1:Max;
chr10	132940058	rs138633044	C	A	1	0	0.0537365	0	69	NULL	NULL	NULL	NULL	NULL	NULL	NULL	NULL	NULL	NULL	NULL	NULL	NULL	NULL	NULL	NULL	NULL	NULL	NULL	M1915_1.02:ZNF76;	M4343_1.02:Arid2;UP00076_1:Rfxdc2;sci09.v2_Rfxdc2_3516:Rfxdc2;
chr11	6240112	rs186291453	A	G	0	0	-0.0227444	0	0	NULL	NULL	NULL	NULL	NULL	NULL	NULL	NULL	NULL	NULL	NULL	NULL	NULL	NULL	NULL	NULL	NULL	NULL	NULL
chr11	7646708	rs11605782	A	G	0	0	0.0010884	0	0	NULL	NULL	NULL	NULL	NULL	NULL	NULL	NULL	NULL	NULL	NULL	NULL	NULL	NULL	NULL	NULL	NULL	NULL	NULL	HAND1:HAND1;M6464_1.02:SMAD2;	BHE41_f1:BHE41;HAND1:HAND1;M6464_1.02:SMAD2;PAX5.p2:PAX5;
chr11	8399049	rs183745538	A	T	0	0	-0.0278331	0	0	NULL	NULL	NULL	NULL	NULL	NULL	NULL	NULL	NULL	NULL	NULL	NULL	NULL	NULL	NULL	NULL	NULL	NULL	NULL	FOXJ2_DBD_1:FOXJ2;	BATF_si:BATF;FOXD2_DBD_1:FOXD2;
chr11	8793984	rs191338147	A	T	0	0	0.000700621	0	0	NULL	NULL	NULL	NULL	NULL	NULL	NULL	NULL	NULL	NULL	NULL	NULL	NULL	NULL	NULL	NULL	NULL	NULL	NULL	AIRE.p2:AIRE;ALX1.p2:ALX1;ARI3A_do:ARI3A;FOXB1_DBD_2:FOXB1;FOXD3.p2:FOXD3;FOXJ2_DBD_1:FOXJ2;FOXJ3_DBD_2:FOXJ3;FOX{I1: FOX{I1,J2};M0133_1.02:Phf21a;M0737_1.02:FOXB2;M4708_1.02:TBP;M5322_1.02:CPEB1;M6147_1.02:ARID3A;MA0052.3:MEF2A;MEF2C_dimer:MEF2C;MEF2{A:MEF2{A,B};UP00025_1:Foxk1;UP00029_1:Tbp;UP00037_1:Zfp105;UP00039_1:Foxj3;UP00061_1:Foxl1;UP00073_1:Foxa2;ZBTB16.p2:ZBTB16;	AIRE.p2:AIRE;ALX1.p2:ALX1;ARI3A_do:ARI3A;FOXB1_DBD_2:FOXB1;M0133_1.02:Phf21a;M0633_1.02:DMRT2;M6147_1.02:ARID3A;MA0784.1:POU1F1;NKX6-1:NKX6-1;UP00029_1:Tbp;UP00244_1:Tlx2;UP00255_1:Dbx1;ZBTB16.p2:ZBTB16;
chr11	9400154	rs562628209	A	C	0	0	-0.00608323	0	0	NULL	NULL	NULL	NULL	NULL	NULL	NULL	NULL	NULL	NULL	NULL	NULL	NULL	NULL	NULL	NULL	NULL	NULL	NULL	MEF2C_dimer:MEF2C;NKX31_si:NKX3-1;UP00170_1:Isl2;	MEF2C_dimer:MEF2C;PIT1_f1:PIT1;
chr11	9411119	rs536153772	A	G	0	0	-0.0241698	0	0	NULL	NULL	NULL	NULL	NULL	NULL	NULL	NULL	NULL	NULL	NULL	NULL	NULL	NULL	NULL	NULL	1017		ODC:GRIK3;	HXD10_f1:HXD10;M0720_1.02:RCJMB04_8e18;M1594_1.02:SOX12;M1603_1.02:Sox13;M5322_1.02:CPEB1;M6301_1.02:HOXD10;M6399_1.02:ONECUT2;M6490_1.02:SRY;ONEC2_si:ONEC2;ONECUT3_DBD:ONECUT3;SOX5.p2:SOX5;SRY.p2:SRY;UP00025_1:Foxk1;UP00030_1:Sox1;UP00034_1:Sox7;UP00061_1:Foxl1;UP00062_1:Sox4;UP00075_1:Sox1;UP00096_1:Sox1;UP00101_1:Sox1;	HXA9_f1:HXA9;HXD10_f1:HXD10;M0720_1.02:RCJMB04_8e18;M5322_1.02:CPEB1;M6301_1.02:HOXD10;M6399_1.02:ONECUT2;ONEC2_si:ONEC2;ONECUT3_DBD:ONECUT3;
chr11	10937901	rs16908546	C	G	0	0	0.00416935	0	0	NULL	NULL	NULL	NULL	NULL	NULL	NULL	NULL	NULL	NULL	NULL	NULL	NULL	NULL	NULL	NULL	NULL	NULL	NULL		ZNF143.p2:ZNF143;
chr11	11526634	rs148178636	T	C	0	0	0.0513527	0	0	NULL	NULL	NULL	NULL	NULL	NULL	NULL	NULL	NULL	NULL	NULL	NULL	NULL	NULL	NULL	NULL	NULL	NULL	NULL	M6103_1.02:Trp53;UP00194_1:Irx4;UP00223_2:Irx3;UP00250_1:Irx5;
chr11	13134389	rs112156788	T	C	0	0	0.0515569	0	0	NULL	NULL	NULL	NULL	NULL	NULL	NULL	NULL	NULL	NULL	NULL	NULL	NULL	NULL	NULL	NULL	NULL	NULL	NULL	ESRRG_full_2:ESRRG;M6257_1.02:GATA5;MA0113.2:NR3C1;	ESRRG_full_2:ESRRG;M5711_1.02:PAX9;sci09.v1_Jundm2_0911:Jundm2;
chr11	13529054	rs140061043	A	G	0	0	-0.00784114	0	0	NULL	NULL	NULL	NULL	NULL	NULL	NULL	NULL	NULL	NULL	NULL	NULL	NULL	NULL	NULL	NULL	NULL	NULL	NULL	M1233_1.02:Pou1f1;M6555_1.02:ZNF333;	ARID5B.p2:ARID5B;
chr11	13544146	rs184852197	T	C	0	0	-0.00244814	0	0	NULL	NULL	NULL	NULL	NULL	NULL	NULL	NULL	NULL	NULL	NULL	NULL	NULL	NULL	NULL	NULL	NULL	NULL	NULL	M0720_1.02:RCJMB04_8e18;
chr11	14847009	rs567759779	C	G	0	0	0.000330824	0	0	NULL	NULL	NULL	NULL	NULL	NULL	NULL	NULL	NULL	NULL	NULL	NULL	NULL	NULL	NULL	NULL	NULL	NULL	NULL
chr11	15598397	rs16931632	A	G	0	0	0.00105674	0	0	NULL	NULL	NULL	NULL	NULL	NULL	NULL	NULL	NULL	NULL	NULL	NULL	NULL	NULL	NULL	NULL	NULL	NULL	NULL	UP00145_1:Barhl2;UP00161_1:Hmbox1;UP00222_1:Tcf2;UP00390_1:Tcf1;	HOXD13_DBD_2:HOXD13;MA0907.1:HOXC13;UP00161_1:Hmbox1;UP00183_1:Hoxa13;UP00222_1:Tcf2;UP00390_1:Tcf1;
chr11	15599418	rs2200309	T	C	0	1	-0.00909303	0	0	NULL	NULL	NULL	NULL	NULL	NULL	NULL	NULL	NULL	NULL	NULL	NULL	NULL	NULL	NULL	NULL	NULL	NULL	NULL	M6186_1.02:DBP;
chr11	16245197	rs75172692	G	T	0	0	0.00816105	0	0	NULL	NULL	NULL	NULL	NULL	NULL	NULL	NULL	NULL	NULL	NULL	NULL	NULL	NULL	NULL	NULL	NULL	NULL	NULL	AIRE.p2:AIRE;M1042_1.02:Nkx3-2;M6375_1.02:NKX2-2;MA0122.2:NKX3-2;NKX22_si:NKX2-2;TLX2.p2:TLX2;UP00017_1:Nkx3-1;UP00228_1:Bapx1;	AIRE.p2:AIRE;HXD10_f1:HXD10;M6301_1.02:HOXD10;M6375_1.02:NKX2-2;NKX22_si:NKX2-2;TLX2.p2:TLX2;
chr11	16250654	rs118048672	A	G	0	0	-0.00572671	0	0	NULL	NULL	NULL	NULL	NULL	NULL	NULL	NULL	NULL	NULL	NULL	NULL	NULL	NULL	NULL	NULL	NULL	NULL	NULL	IKZF2.p2:IKZF2;M4468_1.02:NFKB1;M6137_1.02:Rela;M6449_1.02:REL;NFAC1_do:NFAC1;NFAC2_f1:NFAC2;NFAT5_DBD:NFAT5;TEAD1_full_2:TEAD1;ZEP1_f1:ZEP1;	EHF_si:EHF;NFAC1_do:NFAC1;ZEP1_f1:ZEP1;
chr11	16252457	rs77226699	G	T	0	0	0.00667179	0	0	NULL	NULL	NULL	NULL	NULL	NULL	NULL	NULL	NULL	NULL	NULL	NULL	NULL	NULL	NULL	NULL	NULL	NULL	NULL		M6109_1.02:Vdr;M6306_1.02:INSM1;
chr11	29325675	rs573373736	A	C	0	0	0.00752432	0	0	NULL	NULL	NULL	NULL	NULL	NULL	NULL	NULL	NULL	NULL	NULL	NULL	NULL	NULL	NULL	NULL	NULL	NULL	NULL	M4527_1.02:SMARCC2;SP4_f1:SP4;	M1963_1.02:ZFY;M6553_1.02:ZNF219;MA0163.1:PLAG1;PURA_f1:PURA;SP4_f1:SP4;
chr11	32559864	rs448318	G	A	0	0	-0.0174061	0	0	NULL	NULL	NULL	NULL	NULL	NULL	NULL	NULL	NULL	NULL	NULL	NULL	NULL	NULL	NULL	NULL	NULL	NULL	NULL	EGR1_full:EGR1;TBX4_DBD_2:TBX4;TBX5_DBD_2:TBX5;
chr11	46326337	rs9988865	A	G	0	0	-0.00601503	0	0	NULL	NULL	NULL	NULL	NULL	NULL	NULL	NULL	NULL	NULL	NULL	NULL	NULL	NULL	NULL	NULL	NULL	NULL	NULL	IRF1:IRF1;M2283_1.02:FOXP1;M4545_1.02:ZNF683;M6225_1.02:MECOM;M6311_1.02:IRF5;	IRF1:IRF1;IRF3_full:IRF3;M2283_1.02:FOXP1;M4453_1.02:BCL11A;M4545_1.02:ZNF683;M4635_1.02:STAT2;M6225_1.02:MECOM;M6311_1.02:IRF5;MA0029.1:Mecom;MA0528.1:ZNF263;
chr11	47207765	rs11039130	T	C	0	0	-0.0105161	0	70	NULL	NULL	NULL	NULL	NULL	NULL	NULL	NULL	NULL	NULL	NULL	NULL	NULL	NULL	NULL	NULL	NULL	NULL	NULL	EBF1.p2:EBF1;M6492_1.02:STAT5B;STAT1:STAT1;	EBF1.p2:EBF1;M6492_1.02:STAT5B;STAT1:STAT1;STAT5{A:STAT5{A,B};
chr11	47210487	rs11039131	T	C	0	0	0.0144654	0	70	NULL	NULL	NULL	NULL	NULL	NULL	NULL	NULL	NULL	NULL	NULL	NULL	NULL	NULL	NULL	NULL	NULL	NULL	NULL	M5971_1.02:ZKSCAN3;ZNF143.p2:ZNF143;ZNF306_full:ZNF306;	M6115_1.02:TP73;
chr11	47222114	rs1685404	C	G	0	0	-0.00509005	0	70	NULL	NULL	NULL	NULL	NULL	NULL	NULL	NULL	NULL	NULL	NULL	NULL	NULL	NULL	NULL	NULL	NULL	NULL	NULL	PKNX1_si:PKNX1;	M6413_1.02:PBX2;PKNX1_si:PKNX1;
chr11	47227672	rs11039138	A	G	0	0	0.0161373	0	70	NULL	NULL	NULL	NULL	NULL	NULL	NULL	NULL	NULL	NULL	NULL	NULL	NULL	NULL	NULL	NULL	NULL	NULL	NULL	BARX1_DBD_1:BARX1;HNF6_f1:HNF6;M2299_1.02:MYF5;M5637_1.02:MSX1;Msx3_DBD_1:Msx3;ONECUT3_DBD:ONECUT3;TFAP4.p2:TFAP4;UP00255_1:Dbx1;	M2299_1.02:MYF5;M5637_1.02:MSX1;M6483_1.02:SP4;ONECUT3_DBD:ONECUT3;TFAP4.p2:TFAP4;
chr11	47228768	rs11039139	T	C	0	0	0.00591007	0	70	NULL	NULL	NULL	NULL	NULL	NULL	NULL	NULL	NULL	NULL	NULL	NULL	NULL	NULL	NULL	NULL	NULL	NULL	NULL	FOXO1_DBD_2:FOXO1;FOXO3_full_1:FOXO3;FOXO4_DBD_1:FOXO4;
chr11	47239709	rs11988	A	G	0	0	0.088454	0	70	NULL	NULL	NULL	NULL	NULL	NULL	NULL	NULL	NULL	NULL	NULL	NULL	NULL	NULL	NULL	NULL	NULL	NULL	NULL	M5971_1.02:ZKSCAN3;MA0106.1:TP53;MA0258.1:ESR2;MA0729.1:RARA;THB_do:THB;ZNF306_full:ZNF306;
chr11	47241289	rs2167080	A	G	0	0	-0.00608656	0	70	NULL	NULL	NULL	NULL	NULL	NULL	NULL	NULL	NULL	NULL	NULL	NULL	NULL	NULL	NULL	NULL	NULL	NULL	NULL	MA0105.4:NFKB1;MA0149.1:EWSR1-FLI1;	M6553_1.02:ZNF219;UP00001_1:E2F2;UP00003_1:E2F3;
chr11	47246759	rs35677603	T	C	1	0	-0.0258649	0	70	NULL	NULL	NULL	NULL	NULL	NULL	NULL	NULL	NULL	NULL	NULL	NULL	NULL	NULL	NULL	NULL	NULL	NULL	NULL	M2285_1.02:Gfi1b;PITX1..3.p2:PITX1;PITX2;PITX3;	M4546_1.02:RFX5;M6418_1.02:PITX2;PITX1..3.p2:PITX1;PITX2;PITX3;SP4_f1:SP4;
chr11	47255124	rs11039149	A	G	1	0	0.340977	1	70	NULL	NULL	NULL	NULL	NULL	NULL	NULL	NULL	NULL	NULL	NULL	NULL	NULL	NULL	NULL	NULL	NULL	NULL	NULL	HES1.p2:HES1;M5204_1.02:OSR2;M6336_1.02:MAZ;MA0163.1:PLAG1;	HES1.p2:HES1;M6336_1.02:MAZ;M6483_1.02:SP4;M6547_1.02:ZFX;MA0163.1:PLAG1;PPARA_f2:PPARA;
chr11	47256951	rs11039154	T	C	1	0	0.0368631	0	70	NULL	NULL	NULL	NULL	NULL	NULL	NULL	NULL	NULL	NULL	NULL	NULL	NULL	NULL	NULL	NULL	NULL	NULL	NULL	M1472_1.02:PNR;M2304_1.02:Nr5a2;MA0728.1:Nr2f6;MA0729.1:RARA;RORA_DBD_2:RORA;	MA0728.1:Nr2f6;RORA_DBD_2:RORA;
chr11	47272248	rs10501320	C	G	1	0	0.164966	1	70	NULL	NULL	NULL	NULL	NULL	NULL	NULL	NULL	NULL	NULL	NULL	NULL	NULL	NULL	NULL	NULL	NULL	NULL	NULL	M1867_1.02:GATA1;M1868_1.02:GATA2;M4708_1.02:TBP;	M1867_1.02:GATA1;M1868_1.02:GATA2;MA0482.1:Gata4;UP00032_1:Gata3;
chr11	47272470	rs11039159	T	G	1	0	0.102111	0	70	NULL	NULL	NULL	NULL	NULL	NULL	NULL	NULL	NULL	NULL	NULL	NULL	NULL	NULL	NULL	NULL	NULL	NULL	NULL	M1023_1.02:Obox6;M1053_1.02:Obox1;M5500_1.02:GSC;M5501_1.02:GSC2;M5720_1.02:PITX3;M5974_1.02:ZNF524;UP00112_1:Gsc;UP00125_1:Pitx2;UP00153_1:Pitx1;UP00176_1:Crx;UP00265_1:Pitx3;UP00267_1:Otx2;	BHE41_f1:BHE41;M4604_1.02:ZNF263;M6123_1.02:ZNF281;M6161_1.02:BHLHE41;M6336_1.02:MAZ;M6539_1.02:ZBTB7B;M6552_1.02:ZNF148;MA0528.1:ZNF263;VDR_f2:VDR;
chr11	47276650	rs2291119	T	C	0	0	-0.00406156	0	70	NULL	NULL	NULL	NULL	NULL	NULL	NULL	NULL	NULL	NULL	NULL	NULL	NULL	NULL	NULL	NULL	NULL	NULL	NULL	NKX2-1:NKX2-1;UP00148_1:Hdx;	M4635_1.02:STAT2;
chr11	47279674	rs7944419	T	C	0	0	-0.0330732	0	70	NULL	NULL	NULL	NULL	NULL	NULL	NULL	NULL	NULL	NULL	NULL	NULL	NULL	NULL	NULL	NULL	NULL	NULL	NULL	TBX4_DBD_2:TBX4;TBX5_DBD_2:TBX5;ZEB1.p2:ZEB1;	SP4_f1:SP4;TFAP2B.p2:TFAP2B;UP00097_1:Mtf;ZFX:ZFX;
chr11	47281182	rs11606683	T	C	0	0	-0.0244231	0	70	NULL	NULL	NULL	NULL	NULL	NULL	NULL	NULL	NULL	NULL	NULL	NULL	NULL	NULL	NULL	NULL	NULL	NULL	NULL	M1456_1.02:Ar;SMAD1:SMAD1;	M4568_1.02:GABPA;M6393_1.02:NR4A1;SMAD1:SMAD1;
chr11	47281724	rs326217	T	C	0	0	0.123296	1	70	NULL	NULL	NULL	NULL	NULL	NULL	NULL	NULL	NULL	NULL	NULL	NULL	NULL	NULL	NULL	NULL	NULL	NULL	NULL	SRY_DBD_3:SRY;	sci09.v2_Rfxdc2_3516:Rfxdc2;
chr11	47282061	rs11039162	T	C	1	0	0.0320403	0	70	NULL	NULL	NULL	NULL	NULL	NULL	NULL	NULL	NULL	NULL	NULL	NULL	NULL	NULL	NULL	NULL	NULL	NULL	NULL	COT2_f1:COT2;M1458_1.02:RORB;M1475_1.02:CXR;M6385_1.02:NR1I2;M6387_1.02:NR1I3;MA0728.1:Nr2f6;MA0729.1:RARA;RARB_full:RARB;THA_f1:THA;THA_f2:THA;UP00053_1:Rxra;sci09.v2_Nr2f2_2192:Nr2f2;	COT2_f1:COT2;M1458_1.02:RORB;M6152_1.02:ATF1;M6385_1.02:NR1I2;M6387_1.02:NR1I3;MA0728.1:Nr2f6;MA0729.1:RARA;RARB_full:RARB;TFAP4.p2:TFAP4;THA_f1:THA;THA_f2:THA;
chr11	47287822	rs12802374	A	G	0	0	0.0234848	0	70	NULL	NULL	NULL	NULL	NULL	NULL	NULL	NULL	NULL	NULL	NULL	NULL	NULL	NULL	NULL	NULL	NULL	NULL	NULL		PAX2_DBD:PAX2;
chr11	47291138	rs11039165	A	G	0	0	0.0526823	0	70	NULL	NULL	NULL	NULL	NULL	NULL	NULL	NULL	NULL	NULL	NULL	NULL	NULL	NULL	NULL	NULL	NULL	NULL	NULL	M4551_1.02:ZNF274;M4653_1.02:Zfp110;MA0518.1:Stat4;STAT1:STAT1;UP00043_1:Bcl6;	ERG_dimer:ERG;GLIS1_DBD:GLIS1;M4551_1.02:ZNF274;M4653_1.02:Zfp110;M6137_1.02:Rela;M6511_1.02:RELA;MA0518.1:Stat4;RHD:RHD;STAT1:STAT1;UP00043_1:Bcl6;p52_1:p52;
chr11	47296606	rs749067	T	C	0	0	0.0417307	0	70	NULL	NULL	NULL	NULL	NULL	NULL	NULL	NULL	NULL	NULL	NULL	NULL	NULL	NULL	NULL	NULL	NULL	NULL	NULL	EP300.p2:EP300;M0574_1.02:Myt1l;
chr11	47300776	rs7116451	A	G	0	0	0.00531983	0	70	NULL	NULL	NULL	NULL	NULL	NULL	NULL	NULL	NULL	NULL	NULL	NULL	NULL	NULL	NULL	NULL	NULL	NULL	NULL	UP00153_1:Pitx1;UP00216_1:Obox1;	M5628_1.02:MGA;MA0009.1:T;TBR1_full:TBR1;UP00068_1:Eomes;UP00265_1:Pitx3;
chr11	47314287	rs67871383	T	C	0	0	0.00591259	0	70	NULL	NULL	NULL	NULL	NULL	NULL	NULL	NULL	NULL	NULL	NULL	NULL	NULL	NULL	NULL	NULL	NULL	NULL	NULL	ZBTB6.p2:ZBTB6;	M2304_1.02:Nr5a2;M4618_1.02:ETS1;
chr11	47314769	rs7944584	A	T	0	0	0.0370935	0	70	NULL	NULL	NULL	NULL	NULL	NULL	NULL	NULL	NULL	NULL	NULL	NULL	NULL	NULL	NULL	NULL	NULL	NULL	NULL		BATF_si:BATF;M1923_1.02:MYB;SMRC1_f1:SMARCC1;TFAP4.p2:TFAP4;
chr11	47325172	rs11039182	T	C	1	0	0.032295	0	70	NULL	NULL	NULL	NULL	NULL	NULL	NULL	NULL	NULL	NULL	NULL	NULL	NULL	NULL	NULL	NULL	NULL	NULL	NULL	HXD13_f1:HXD13;M0105_1.02:ARID3C;MLXPL_f1:MLXPL;UP00095_1:Zfp69;UP00227_1:Duxl;	M6391_1.02:NR2E3;UP00095_1:Zfp69;
chr11	47325389	rs11039183	A	G	0	0	0.0771921	0	70	NULL	NULL	NULL	NULL	NULL	NULL	NULL	NULL	NULL	NULL	NULL	NULL	NULL	NULL	NULL	NULL	NULL	NULL	NULL		ERG_full_2:ERG;nbt06.v1_Rap1_deBruijn_v1:Rap1;
chr11	47338155	rs11570094	A	C	0	0	0.0781852	0	70	NULL	NULL	NULL	NULL	NULL	NULL	NULL	NULL	NULL	NULL	NULL	NULL	NULL	NULL	NULL	NULL	NULL	NULL	NULL	FOXO6_DBD_3:FOXO6;M6556_1.02:ZNF350;PAX4.p2:PAX4;ZN350_f1:ZNF350;	FOXO6_DBD_3:FOXO6;KLF4:KLF4;M0405_1.02:KLF7;M2391_1.02:KLF5;M6127_1.02:Klf2;M6556_1.02:ZNF350;MA0746.1:SP3;SP1_DBD:SP1;ZN350_f1:ZNF350;ZNF143.p2:ZNF143;ZNF148.p2:ZNF148;
chr11	47339533	rs2856653	T	C	0	0	0.0213798	0	70	NULL	NULL	NULL	NULL	NULL	NULL	NULL	NULL	NULL	NULL	NULL	NULL	NULL	NULL	NULL	NULL	NULL	NULL	NULL	COE1_f2:COE1;M1968_1.02:EBF1;M6441_1.02:PTF1A;MA0154.1:EBF1;MA0154.3:EBF1;	M6346_1.02:MLXIPL;M6441_1.02:PTF1A;M6499_1.02:RBPJ;NR0B1_si:NR0B1;UP00006_1:Zic;UP00057_1:Zic;UP00102_1:Zic;
chr11	47340287	rs2596407	A	G	0	0	0.042998	0	70	NULL	NULL	NULL	NULL	NULL	NULL	NULL	NULL	NULL	NULL	NULL	NULL	NULL	NULL	NULL	NULL	NULL	NULL	NULL	KLF3_f1:KLF3;M2321_1.02:TP63;M6212_1.02:EPAS1;NRF1_full:NRF1;UP00001_1:E2F2;UP00003_1:E2F3;UP00065_1:Zfp161;WT1_f1:WT1;ZFP161.p2:ZFP161;	CMYC:CMYC;EGR1_full:EGR1;EGR4_DBD_2:EGR4;GLI1:GLI1;HEY2_f1:HEY2;HIF1A.p2:HIF1A;KLF3_f1:KLF3;M0198_1.02:SOHLH2;M0212_1.02:TCFL5;M2321_1.02:TP63;M6106_1.02:Trp73;M6115_1.02:TP73;M6212_1.02:EPAS1;MA0861.1:TP73;NMYC:NMYC;NRF1_full:NRF1;P53_f2:TP53;UP00001_1:E2F2;UP00042_1:Gm397;UP00065_1:Zfp161;WT1_f1:WT1;ZFP161.p2:ZFP161;
chr11	47341664	rs2697923	T	G	0	0	0.0348722	0	70	NULL	NULL	NULL	NULL	NULL	NULL	NULL	NULL	NULL	NULL	NULL	NULL	NULL	NULL	NULL	NULL	NULL	NULL	NULL	M4604_1.02:ZNF263;M6483_1.02:SP4;M6539_1.02:ZBTB7B;MA0528.1:ZNF263;RXR{A:RXR{A,B};SP4_f1:SP4;UP00053_1:Rxra;UP00066_1:Hnf4;	M4604_1.02:ZNF263;M4640_1.02:ZBTB7A;M6483_1.02:SP4;M6539_1.02:ZBTB7B;MA0528.1:ZNF263;MAZ.p2:MAZ;RREB1.p2:RREB1;RXR{A:RXR{A,B};SP4_f1:SP4;TFCP2.p2:TFCP2;UP00053_1:Rxra;UP00066_1:Hnf4;ZNF143.p2:ZNF143;
chr11	47341734	rs10838696	A	G	1	0	0.00716542	0	70	NULL	NULL	NULL	NULL	NULL	NULL	NULL	NULL	NULL	NULL	NULL	NULL	NULL	NULL	NULL	NULL	NULL	NULL	NULL
chr11	47343648	rs2856650	A	G	0	1	0.0393478	0	70	NULL	NULL	NULL	NULL	NULL	NULL	NULL	NULL	NULL	NULL	NULL	NULL	NULL	NULL	NULL	NULL	1062		MG:NT5C1A;ODC:NT5C1A;MG:NT5C1A;ODC:NT5C1A;	Ci:Ci;GLI1:GLI1;M4604_1.02:ZNF263;M4640_1.02:ZBTB7A;M5209_1.02:SP5;M5856_1.02:SP8;M5962_1.02:ZBTB7C;M6123_1.02:ZNF281;M6265_1.02:GLI2;M6336_1.02:MAZ;M6483_1.02:SP4;M6539_1.02:ZBTB7B;M6553_1.02:ZNF219;MA0528.1:ZNF263;MA0685.1:SP4;MA0750.1:ZBTB7A;PAX5.p2:PAX5;PURA_f1:PURA;RREB1.p2:RREB1;SP4_f1:SP4;SRBP1_f2:SREBF1;SRBP2_f1:SREBF2;UP00021_1:Zfp28;UP00022_1:Zfp740;ZN143_si:ZNF143;ZN219_f1:ZNF219;ZNF74…	HINFP1_full_2:HINFP1;M4604_1.02:ZNF263;M5133_1.02:ZIC3;M5209_1.02:SP5;M5856_1.02:SP8;M6336_1.02:MAZ;M6483_1.02:SP4;M6539_1.02:ZBTB7B;M6547_1.02:ZFX;M6552_1.02:ZNF148;MA0528.1:ZNF263;MA0685.1:SP4;PAX5.p2:PAX5;PURA_f1:PURA;RREB1.p2:RREB1;SP4_f1:SP4;SRBP1_f2:SREBF1;SRBP2_f1:SREBF2;TFAP4.p2:TFAP4;UP00022_1:Zfp740;WT1_f1:WT1;ZFX:ZFX;ZN143_si:ZNF143;ZN219_f1:ZNF219;ZNF148.p2:ZNF148;ZNF740_full:ZNF740;
chr11	47350826	rs2071304	C	G	0	0	0.0591922	0	70	NULL	NULL	NULL	NULL	NULL	NULL	NULL	NULL	NULL	NULL	NULL	NULL	NULL	NULL	NULL	NULL	NULL	NULL	NULL	M0435_1.02:Zkscan5;MA0113.1:NR3C1;PURA_f1:PURA;	M4546_1.02:RFX5;M6499_1.02:RBPJ;PURA_f1:PURA;
chr11	47353447	rs2856661	A	G	0	0	0.00246047	0	70	NULL	NULL	NULL	NULL	NULL	NULL	NULL	NULL	NULL	NULL	NULL	NULL	NULL	NULL	NULL	NULL	1064		MG:ENSG00000284719;ODC:ENSG00000284719;MG:ENSG00000284719;ODC:ENSG00000284719;	M6109_1.02:Vdr;M6385_1.02:NR1I2;M6387_1.02:NR1I3;MA0693.1:Vdr;VDR_f2:VDR;	EP300.p2:EP300;M4440_1.02:NR3C1;M6385_1.02:NR1I2;M6387_1.02:NR1I3;MA0693.1:Vdr;RHD:RHD;
chr11	47353642	rs11039195	A	G	0	0	0.00782391	0	70	NULL	NULL	NULL	NULL	NULL	NULL	NULL	NULL	NULL	NULL	NULL	NULL	NULL	NULL	NULL	NULL	NULL	NULL	NULL	M6115_1.02:TP73;M6336_1.02:MAZ;PURA_f1:PURA;SMRC1_f1:SMARCC1;	M1963_1.02:ZFY;M4598_1.02:E2F4;M6336_1.02:MAZ;M6553_1.02:ZNF219;MA0163.1:PLAG1;MA0597.1:THAP1;PAX5.p2:PAX5;PURA_f1:PURA;SP4_f1:SP4;
chr11	47354812	rs3740686	A	G	1	0	0.00630947	0	70	NULL	NULL	NULL	NULL	NULL	NULL	NULL	NULL	NULL	NULL	NULL	NULL	NULL	NULL	NULL	NULL	1066		MG:SNORA55;ODC:SNORA55;MG:SNORA55;ODC:SNORA55;	MA0163.1:PLAG1;TBX1_DBD_4:TBX1;	MLXPL_f1:MLXPL;TBX1_DBD_4:TBX1;
chr11	47354897	rs1057233	A	G	0	0	0.363381	1	70	NULL	NULL	NULL	NULL	NULL	NULL	NULL	NULL	NULL	NULL	NULL	NULL	NULL	NULL	NULL	NULL	1067		MG:SNORA55;ODC:SNORA55;MG:SNORA55;ODC:SNORA55;	HOX{A5:HOX{A5,B5};M1053_1.02:Obox1;M2269_1.02:CRX;M2287_1.02:HOXC9;M5363_1.02:E2F8;M6304_1.02:HOXD9;MA0528.1:ZNF263;MA0594.1:Hoxa9;PAX8.p2:PAX8;UP00112_1:Gsc;UP00125_1:Pitx2;UP00175_1:Lhx9;UP00219_1:Cutl1;UP00229_1:Otx1;UP00238_1:Nkx6-3;UP00267_1:Otx2;	M4604_1.02:ZNF263;M5542_1.02:HOXB3;M6212_1.02:EPAS1;MA0528.1:ZNF263;RREB1.p2:RREB1;UP00220_1:Nkx1-1;
chr11	47355732	rs71475909	A	G	1	0	0.0424038	0	70	NULL	NULL	NULL	NULL	NULL	NULL	NULL	NULL	NULL	NULL	NULL	NULL	NULL	NULL	NULL	NULL	NULL	NULL	NULL	M0426_1.02:Zfp3;TAL1_f2:TAL1;UP00026_1:Zscan4;UP00042_1:Gm397;sci09.v2_Gm397_1753:Gm397;	M0426_1.02:Zfp3;TAL1_f2:TAL1;UP00065_1:Zfp161;
chr11	47356694	rs3824869	T	C	0	0	-0.00665058	0	70	NULL	NULL	NULL	NULL	NULL	NULL	NULL	NULL	NULL	NULL	NULL	NULL	NULL	NULL	NULL	NULL	NULL	NULL	NULL	COT1_f1:COT1;M2321_1.02:TP63;M5974_1.02:ZNF524;MA0106.1:TP53;NR4A3_f1:NR4A3;P53_f2:TP53;sci09.v2_Gm397_1753:Gm397;	M0426_1.02:Zfp3;M2321_1.02:TP63;M5974_1.02:ZNF524;M6212_1.02:EPAS1;MA0106.1:TP53;MZF1.p2:MZF1;P53_f2:TP53;RREB1.p2:RREB1;WT1_f1:WT1;
chr11	47356845	rs10769256	T	C	0	0	0.0351559	0	70	NULL	NULL	NULL	NULL	NULL	NULL	NULL	NULL	NULL	NULL	NULL	NULL	NULL	NULL	NULL	NULL	NULL	NULL	NULL	HIF1A.p2:HIF1A;KLF3_f1:KLF3;M2266_1.02:BHE40;M2321_1.02:TP63;M6115_1.02:TP73;M6212_1.02:EPAS1;MA0106.1:TP53;MA0163.1:PLAG1;MA0861.1:TP73;P53_f2:TP53;UP00046_1:Tcfe2a;sci09.v2_Gm397_1753:Gm397;	FOXO6_DBD_3:FOXO6;KLF3_f1:KLF3;KLF4:KLF4;M0426_1.02:Zfp3;M2321_1.02:TP63;M6212_1.02:EPAS1;MA0163.1:PLAG1;RREB1.p2:RREB1;UP00046_1:Tcfe2a;WT1_f1:WT1;sci09.v2_Gm397_1753:Gm397;
chr11	47357661	rs11039199	C	G	0	0	-0.00242668	0	70	NULL	NULL	NULL	NULL	NULL	NULL	NULL	NULL	NULL	NULL	NULL	NULL	NULL	NULL	NULL	NULL	NULL	NULL	NULL	M4598_1.02:E2F4;M4618_1.02:ETS1;M6123_1.02:ZNF281;	M4618_1.02:ETS1;UP00053_1:Rxra;UP00066_1:Hnf4;
chr11	47357856	rs2084946	T	C	0	0	0.0265753	0	70	NULL	NULL	NULL	NULL	NULL	NULL	NULL	NULL	NULL	NULL	NULL	NULL	NULL	NULL	NULL	NULL	1072		MG:PPIEL;ODC:SNORA55;MG:PPIEL;ODC:SNORA55;	HIC2_DBD:HIC2;M2321_1.02:TP63;MA0088.2:ZNF143;	HIF1A.p2:HIF1A;KLF4:KLF4;M0405_1.02:KLF7;M5856_1.02:SP8;M6127_1.02:Klf2;M6483_1.02:SP4;MA0079.1:SP1;MGA_DBD_2:MGA;SP1.p2:SP1;SP4_f1:SP4;TBX4_DBD_2:TBX4;TBX5_DBD_2:TBX5;
chr11	47358064	rs1542321	A	G	0	0	0.022576	0	70	NULL	NULL	NULL	NULL	NULL	NULL	NULL	NULL	NULL	NULL	NULL	NULL	NULL	NULL	NULL	NULL	NULL	NULL	NULL	M2321_1.02:TP63;M4685_1.02:TCF8;M6106_1.02:Trp73;M6115_1.02:TP73;M6212_1.02:EPAS1;MA0106.1:TP53;MA0861.1:TP73;P53_f2:TP53;UP00236_1:Irx2;	M2321_1.02:TP63;M4685_1.02:TCF8;M6106_1.02:Trp73;M6115_1.02:TP73;M6212_1.02:EPAS1;MA0106.1:TP53;MA0861.1:TP73;P53_f2:TP53;P73_si:TP73;sci09.v2_Gm397_1753:Gm397;
chr11	47358095	rs11039200	A	C	0	0	0.0283746	0	70	NULL	NULL	NULL	NULL	NULL	NULL	NULL	NULL	NULL	NULL	NULL	NULL	NULL	NULL	NULL	NULL	NULL	NULL	NULL	KLF3_f1:KLF3;M6106_1.02:Trp73;MA0746.1:SP3;MA0861.1:TP73;RREB1.p2:RREB1;SRBP1_f2:SREBF1;	KLF3_f1:KLF3;M0427_1.02:Dnajc21;M6336_1.02:MAZ;M6552_1.02:ZNF148;MA0079.1:SP1;MA0528.1:ZNF263;PAX4.p2:PAX4;RREB1.p2:RREB1;SRBP1_f2:SREBF1;SRBP2_f1:SREBF2;
chr11	47358510	rs10734557	A	C	0	0	0.0210912	0	70	NULL	NULL	NULL	NULL	NULL	NULL	NULL	NULL	NULL	NULL	NULL	NULL	NULL	NULL	NULL	NULL	NULL	NULL	NULL	EGR1_full:EGR1;EGR2_full:EGR2;EGR4_DBD_2:EGR4;M6212_1.02:EPAS1;M6464_1.02:SMAD2;NKX3-2.p2:NKX3-2;RREB1.p2:RREB1;UP00007_1:Egr1;	EGR2_full:EGR2;EP300.p2:EP300;HOX{A5:HOX{A5,B5};KLF16_DBD:KLF16;M2391_1.02:KLF5;M5856_1.02:SP8;M6123_1.02:ZNF281;M6127_1.02:Klf2;M6212_1.02:EPAS1;M6552_1.02:ZNF148;MA0746.1:SP3;PURA_f1:PURA;RREB1.p2:RREB1;WT1_f1:WT1;sci09.v1_Rfx3_4970:Rfx3;
chr11	47358789	rs3740688	T	G	0	0	0.0625531	0	70	0.0220182	0.502482	NULL	NULL	NULL	NULL	NULL	NULL	NULL	NULL	NULL	NULL	NULL	NULL	NULL	NULL	NULL	NULL	NULL	KLF4:KLF4;M0405_1.02:KLF7;M1458_1.02:RORB;M2391_1.02:KLF5;M4576_1.02:RXRalpha;M4640_1.02:ZBTB7A;M6120_1.02:Gli3;M6123_1.02:ZNF281;M6127_1.02:Klf2;M6552_1.02:ZNF148;MA0079.1:SP1;MA0746.1:SP3;PURA_f1:PURA;RREB1.p2:RREB1;RXR{A:RXR{A,B};SP1.p2:SP1;SP1_DBD:SP1;SP4_f1:SP4;SRBP1_f2:SREBF1;SRBP2_f1:SREBF2;TFCP2.p2:TFCP2;THA_f1:THA;THA_f2:THA;THB_do:THB;UP00024_1:Glis2;UP00053_1:Rxra;UP00066_1:Hnf4;VDR_f1…	KLF16_DBD:KLF16;KLF4:KLF4;M0404_1.02:ZNF202;M0405_1.02:KLF7;M1906_1.02:SP1;M2391_1.02:KLF5;M4636_1.02:THAP1;M4640_1.02:ZBTB7A;M5209_1.02:SP5;M5856_1.02:SP8;M6123_1.02:ZNF281;M6127_1.02:Klf2;M6336_1.02:MAZ;M6483_1.02:SP4;M6539_1.02:ZBTB7B;M6552_1.02:ZNF148;MA0079.2:SP1;MA0597.1:THAP1;MA0746.1:SP3;MZF1.p2:MZF1;PATZ1.p2:PATZ1;PURA_f1:PURA;RREB1.p2:RREB1;SP1.p2:SP1;SP4_f1:SP4;TFCP2.p2:TFCP2;THA_f2:TH…
chr11	47360875	rs11039202	A	T	0	0	0.040835	0	70	NULL	NULL	NULL	NULL	NULL	NULL	NULL	NULL	NULL	NULL	NULL	NULL	NULL	NULL	NULL	NULL	NULL	NULL	NULL	M6539_1.02:ZBTB7B;M6547_1.02:ZFX;ZNF143.p2:ZNF143;	EBF1.p2:EBF1;MA0737.1:GLIS3;
chr11	47361724	rs7105851	T	C	0	0	0.0325772	0	70	NULL	NULL	NULL	NULL	NULL	NULL	NULL	NULL	NULL	NULL	NULL	NULL	NULL	NULL	NULL	NULL	NULL	NULL	NULL	M6103_1.02:Trp53;M6466_1.02:SMAD4;	M0811_1.02:GCM1;M5487_1.02:GCM2;M6103_1.02:Trp53;M6466_1.02:SMAD4;MA0597.1:THAP1;UP00070_1:Gcm1;
chr11	47363046	rs11039203	A	G	0	0	0.0287835	0	70	NULL	NULL	NULL	NULL	NULL	NULL	NULL	NULL	NULL	NULL	NULL	NULL	NULL	NULL	NULL	NULL	NULL	NULL	NULL	M4636_1.02:THAP1;	BATF_si:BATF;M4526_1.02:SMARCC1;M4636_1.02:THAP1;M4667_1.02:REST;
chr11	47363643	rs67116452	A	G	0	0	0.0197308	0	70	NULL	NULL	NULL	NULL	NULL	NULL	NULL	NULL	NULL	NULL	NULL	NULL	NULL	NULL	NULL	NULL	NULL	NULL	NULL	M2321_1.02:TP63;M4607_1.02:Fos;M4623_1.02:JUNB;MA0079.1:SP1;	HEN1_si:HEN1;M4607_1.02:Fos;M4623_1.02:JUNB;M6270_1.02:NHLH1;TFAP4.p2:TFAP4;
chr11	47364372	rs10838698	A	G	0	0	-0.000495579	0	70	NULL	NULL	NULL	NULL	NULL	NULL	NULL	NULL	NULL	NULL	NULL	NULL	NULL	NULL	NULL	NULL	NULL	NULL	NULL		IRF3_full:IRF3;
chr11	47364522	rs10838699	T	C	0	0	-0.00409804	0	70	NULL	NULL	NULL	NULL	NULL	NULL	NULL	NULL	NULL	NULL	NULL	NULL	NULL	NULL	NULL	NULL	NULL	NULL	NULL		M4636_1.02:THAP1;M6552_1.02:ZNF148;MAZ.p2:MAZ;MZF1.p2:MZF1;
chr11	47366048	rs935914	T	C	0	0	0.00287869	0	70	NULL	NULL	NULL	NULL	NULL	NULL	NULL	NULL	NULL	NULL	NULL	NULL	NULL	NULL	NULL	NULL	NULL	NULL	NULL	M6504_1.02:TBX3;MA0782.1:PKNOX1;MA0796.1:TGIF1;MEIS2_DBD_1:MEIS2;Meis3_DBD_2:Meis3;Pknox2_DBD:Pknox2;UP00122_1:Tgif1;UP00186_1:Meis1;UP00203_1:Pknox1;UP00205_1:Pknox2;UP00210_1:Mrg2;UP00226_1:Mrg1;UP00258_1:Tgif2;	HOX{A5:HOX{A5,B5};M6355_1.02:MYOG;M6504_1.02:TBX3;MA0521.1:Tcf12;Meis3_DBD_2:Meis3;Pknox2_DBD:Pknox2;SREBF1:SREBF1;UP00122_1:Tgif1;UP00186_1:Meis1;UP00203_1:Pknox1;UP00205_1:Pknox2;UP00210_1:Mrg2;UP00226_1:Mrg1;UP00258_1:Tgif2;
chr11	47366663	rs12801188	A	G	0	0	0.0244819	0	70	NULL	NULL	NULL	NULL	NULL	NULL	NULL	NULL	NULL	NULL	NULL	NULL	NULL	NULL	NULL	NULL	NULL	NULL	NULL	AIRE.p2:AIRE;ARI3A_do:ARI3A;BPTF.p2:BPTF;FOXD3.p2:FOXD3;FOXJ2_DBD_1:FOXJ2;M2283_1.02:FOXP1;M5322_1.02:CPEB1;M5637_1.02:MSX1;M6243_1.02:FOXN2;M6311_1.02:IRF5;MA0052.3:MEF2A;MEF2C_dimer:MEF2C;MEF2{A:MEF2{A,B};Msx3_DBD_1:Msx3;UP00037_1:Zfp105;	AIRE.p2:AIRE;ARI3A_do:ARI3A;FOXJ2_DBD_1:FOXJ2;M6311_1.02:IRF5;MA0052.3:MEF2A;MEF2C_dimer:MEF2C;MEF2{A:MEF2{A,B};VENTX_DBD_2:VENTX;
chr11	47367672	rs35996350	A	G	0	0	-0.00739261	0	70	NULL	NULL	NULL	NULL	NULL	NULL	NULL	NULL	NULL	NULL	NULL	NULL	NULL	NULL	NULL	NULL	NULL	NULL	NULL	ARI3A_do:ARI3A;HOX{A5:HOX{A5,B5};MA0528.1:ZNF263;	HOX{A5:HOX{A5,B5};MA0528.1:ZNF263;NFAC2_f1:NFAC2;NFAC4_f1:NFAC4;
chr11	47368087	rs34937994	T	C	0	0	0.00408226	0	70	NULL	NULL	NULL	NULL	NULL	NULL	NULL	NULL	NULL	NULL	NULL	NULL	NULL	NULL	NULL	NULL	NULL	NULL	NULL		M1963_1.02:ZFY;SP4_f1:SP4;TFAP2B.p2:TFAP2B;UP00097_1:Mtf;
chr11	47368125	rs4752827	C	G	0	0	-0.0267068	0	70	NULL	NULL	NULL	NULL	NULL	NULL	NULL	NULL	NULL	NULL	NULL	NULL	NULL	NULL	NULL	NULL	NULL	NULL	NULL		ZNF143.p2:ZNF143;
chr11	47369141	rs4752987	A	G	0	0	0.0168626	0	70	NULL	NULL	NULL	NULL	NULL	NULL	NULL	NULL	NULL	NULL	NULL	NULL	NULL	NULL	NULL	NULL	NULL	NULL	NULL	M4546_1.02:RFX5;SP4_f1:SP4;	HTF4_f1:HTF4;M0216_1.02:NHLH2;M2299_1.02:MYF5;M6355_1.02:MYOG;M6358_1.02:NEUROD1;M6554_1.02:ZNF238;MA0521.1:Tcf12;MA0522.1:Tcf3;MA0816.1:Ascl2;SP4_f1:SP4;UP00099_1:Ascl2;ZN238_f1:ZNF238;
chr11	47369488	rs10769258	T	C	0	0	0.11874	1	70	NULL	NULL	NULL	NULL	NULL	NULL	NULL	NULL	NULL	NULL	NULL	NULL	NULL	NULL	NULL	NULL	1089		Astro:ENSG00000228477;		UP00044_1:Maf;
chr11	47370194	rs67472071	A	G	0	0	-0.000124637	0	70	NULL	NULL	NULL	NULL	NULL	NULL	NULL	NULL	NULL	NULL	NULL	NULL	NULL	NULL	NULL	NULL	NULL	NULL	NULL	COT2_f1:COT2;M1458_1.02:RORB;M1475_1.02:CXR;MA0728.1:Nr2f6;MA0729.1:RARA;RARB_full:RARB;THA_f1:THA;THA_f2:THA;UP00009_1:Nr2f2;UP00010_1:Tcfap2b;UP00053_1:Rxra;UP00066_1:Hnf4;sci09.v2_Nr2f2_2192:Nr2f2;	COT2_f1:COT2;M1458_1.02:RORB;M4576_1.02:RXRalpha;M6152_1.02:ATF1;M6389_1.02:NR2C1;MA0728.1:Nr2f6;THA_f1:THA;THA_f2:THA;UP00053_1:Rxra;
chr11	47370328	rs7928163	A	G	0	0	-0.00375114	0	70	NULL	NULL	NULL	NULL	NULL	NULL	NULL	NULL	NULL	NULL	NULL	NULL	NULL	NULL	NULL	NULL	NULL	NULL	NULL	EHF.p2:EHF;ELF5_DBD:ELF5;EP300.p2:EP300;GABP1+GABP2_f1:GABP1+GABP2;M0706_1.02:Elf4;M2390_1.02:EHF;M4539_1.02:ELK4;M4568_1.02:GABPA;M5425_1.02:ETV6;M6208_1.02:ELK3;M6224_1.02:ETV7;M6226_1.02:FEV;MA0156.1:FEV;MA0474.1:Erg;MA0598.2:EHF;STAT1:STAT1;h-ETV6:ETV6;m-EHF:EHF;	ELF1_full:ELF1;EP300.p2:EP300;M4484_1.02:ZNF143;M4527_1.02:SMARCC2;M4598_1.02:E2F4;M4618_1.02:ETS1;M5425_1.02:ETV6;M6208_1.02:ELK3;M6226_1.02:FEV;M6379_1.02:NKX3-2;STAT1:STAT1;h-ETV6:ETV6;m-EHF:EHF;
chr11	47370397	rs10437655	A	G	0	0	0.0474708	0	70	NULL	NULL	NULL	NULL	NULL	NULL	NULL	NULL	NULL	NULL	NULL	NULL	NULL	NULL	NULL	NULL	NULL	NULL	NULL
chr11	47370563	rs7928419	A	G	0	0	0.00942105	0	70	NULL	NULL	NULL	NULL	NULL	NULL	NULL	NULL	NULL	NULL	NULL	NULL	NULL	NULL	NULL	NULL	NULL	NULL	NULL	HIC2_DBD:HIC2;M4667_1.02:REST;M6547_1.02:ZFX;MA0079.1:SP1;	KLF16_DBD:KLF16;KLF4:KLF4;M0405_1.02:KLF7;M2391_1.02:KLF5;M4667_1.02:REST;M5209_1.02:SP5;M5856_1.02:SP8;M6127_1.02:Klf2;M6336_1.02:MAZ;M6483_1.02:SP4;M6547_1.02:ZFX;M6552_1.02:ZNF148;MA0079.1:SP1;MA0685.1:SP4;MA0746.1:SP3;SP1.p2:SP1;SP1_DBD:SP1;SP4_f1:SP4;TBX4_DBD_2:TBX4;
chr11	47371752	rs11039212	A	T	0	0	-0.250417	1	70	NULL	NULL	NULL	NULL	NULL	NULL	NULL	NULL	NULL	NULL	NULL	NULL	NULL	NULL	NULL	NULL	NULL	NULL	NULL	Irx3_DBD:Irx3;M2289_1.02:JUN;THB_f1:THB;
chr11	47372087	rs4992357	T	C	0	0	0.0219374	0	70	NULL	NULL	NULL	NULL	NULL	NULL	NULL	NULL	NULL	NULL	NULL	NULL	NULL	NULL	NULL	NULL	1095		L23:COL9A2;		cell08_Obox2_3438:Obox2;
chr11	47372754	rs896817	T	C	0	0	0.00641016	0	70	NULL	NULL	NULL	NULL	NULL	NULL	NULL	NULL	NULL	NULL	NULL	NULL	NULL	NULL	NULL	NULL	NULL	NULL	NULL	COT1_f1:COT1;M2304_1.02:Nr5a2;M4576_1.02:RXRalpha;M6383_1.02:NR1H2;M6547_1.02:ZFX;	M1963_1.02:ZFY;M6547_1.02:ZFX;MAX_DBD_1:MAX;
chr11	47372787	rs896816	T	C	0	0	0.165234	1	70	NULL	NULL	NULL	NULL	NULL	NULL	NULL	NULL	NULL	NULL	NULL	NULL	NULL	NULL	NULL	NULL	1097		MG:CITED4;	UP00208_1:Obox5;	M6106_1.02:Trp73;MA0861.1:TP73;
chr11	47373689	rs7940536	A	G	1	0	0.0676634	0	70	NULL	NULL	NULL	NULL	NULL	NULL	NULL	NULL	NULL	NULL	NULL	NULL	NULL	NULL	NULL	NULL	NULL	NULL	NULL	BARHL2_full_3:BARHL2;Barhl1_DBD_3:Barhl1;EVX2_DBD:EVX2;GFI1B.p2:GFI1B;LHX6_full_2:LHX6;M1018_1.02:HLX;M2285_1.02:Gfi1b;PDX1_DBD_1:PDX1;UP00132_1:Evx2;UP00184_1:Lhx8;UP00256_2:Lhx6;	GFI1B.p2:GFI1B;LHX6_full_2:LHX6;M1890_1.02:NFYA;M2285_1.02:Gfi1b;M2301_1.02:NFYB;M6373_1.02:NFYC;PBX3_f2:PBX3;PDX1_DBD_1:PDX1;UP00184_1:Lhx8;UP00256_2:Lhx6;
chr11	47375802	rs56030824	A	G	1	0	-0.0318183	0	70	NULL	NULL	NULL	NULL	NULL	NULL	NULL	NULL	NULL	NULL	NULL	NULL	NULL	NULL	NULL	NULL	1099		ODC:RN7SL326P;	EGR1_full:EGR1;EGR2_full:EGR2;M0426_1.02:Zfp3;M4440_1.02:NR3C1;M5974_1.02:ZNF524;M6326_1.02:KLF8;M6483_1.02:SP4;MA0007.1:Ar;MA0066.1:PPARG;SP4_f1:SP4;UP00007_1:Egr1;WT1_f1:WT1;	EGR1_full:EGR1;EGR2_full:EGR2;HES1.p2:HES1;M6346_1.02:MLXIPL;M6483_1.02:SP4;M6539_1.02:ZBTB7B;MA0066.1:PPARG;MLXPL_f1:MLXPL;TFAP2B.p2:TFAP2B;UP00007_1:Egr1;WT1_f1:WT1;
chr11	47376163	rs55677087	C	G	1	0	0.0624536	0	70	NULL	NULL	NULL	NULL	NULL	NULL	NULL	NULL	NULL	NULL	NULL	NULL	NULL	NULL	NULL	NULL	1100		Astro:KCNQ4;MG:KCNQ4;	HEY2_f1:HEY2;RREB1.p2:RREB1;sci09.v2_Gm397_1753:Gm397;
chr11	47377412	rs12146565	A	G	1	0	-0.0680339	0	70	NULL	NULL	NULL	NULL	NULL	NULL	NULL	NULL	NULL	NULL	NULL	NULL	NULL	NULL	NULL	NULL	NULL	NULL	NULL	IRF1:IRF1;M4598_1.02:E2F4;M6154_1.02:ATF5;MA0528.1:ZNF263;MA0729.1:RARA;RBPJ.p2:RBPJ;	HOX{A5:HOX{A5,B5};M4598_1.02:E2F4;M6154_1.02:ATF5;MA0113.1:NR3C1;MA0528.1:ZNF263;NR3C1.p2:NR3C1;RBPJ.p2:RBPJ;
chr11	47378051	rs2278890	A	G	1	0	-0.0693773	0	70	NULL	NULL	NULL	NULL	NULL	NULL	NULL	NULL	NULL	NULL	NULL	NULL	NULL	NULL	NULL	NULL	NULL	NULL	NULL	Ci:Ci;GLI1:GLI1;M6336_1.02:MAZ;M6483_1.02:SP4;M6539_1.02:ZBTB7B;M6547_1.02:ZFX;PURA_f1:PURA;SP4_f1:SP4;	M6483_1.02:SP4;M6539_1.02:ZBTB7B;M6547_1.02:ZFX;PURA_f1:PURA;SP4_f1:SP4;
chr11	47379051	rs3758675	A	G	1	0	0.0143751	0	70	NULL	NULL	NULL	NULL	NULL	NULL	NULL	NULL	NULL	NULL	NULL	NULL	NULL	NULL	NULL	NULL	NULL	NULL	NULL
chr11	47379507	rs11601173	A	G	0	0	0.0302533	0	70	NULL	NULL	NULL	NULL	NULL	NULL	NULL	NULL	NULL	NULL	NULL	NULL	NULL	NULL	NULL	NULL	NULL	NULL	NULL	TAL1_f2:TAL1;	OVOL1_f1:OVOL1;SRBP2_f1:SREBF2;TAL1_f2:TAL1;
chr11	47379509	rs11607981	T	G	0	0	0.0644577	0	70	NULL	NULL	NULL	NULL	NULL	NULL	NULL	NULL	NULL	NULL	NULL	NULL	NULL	NULL	NULL	NULL	NULL	NULL	NULL	TAL1_f2:TAL1;	M0195_1.02:Msc;M2264_1.02:ATOH1;M5116_1.02:ATOH8;M6358_1.02:NEUROD1;MA0669.1:NEUROG2;TAL1_f2:TAL1;TFE2_f2:TFE2;
chr11	47379620	rs11601603	A	C	1	0	-0.0233463	0	70	NULL	NULL	NULL	NULL	NULL	NULL	NULL	NULL	NULL	NULL	NULL	NULL	NULL	NULL	NULL	NULL	NULL	NULL	NULL	HOX{A5:HOX{A5,B5};HXA1_f1:HXA1;M2388_1.02:SREBF2;M6291_1.02:HOXA1;M6295_1.02:HOXB1;MA0088.2:ZNF143;MA0528.1:ZNF263;MA0594.1:Hoxa9;RREB1.p2:RREB1;nbt06.v1_Rap1_deBruijn_v1:Rap1;	HOX{A5:HOX{A5,B5};M4604_1.02:ZNF263;M6123_1.02:ZNF281;M6295_1.02:HOXB1;MA0528.1:ZNF263;PURA_f1:PURA;RREB1.p2:RREB1;YY2_full_1:YY2;
chr11	47385041	rs11039216	T	C	0	0	-0.00440899	0	70	NULL	NULL	NULL	NULL	NULL	NULL	NULL	NULL	NULL	NULL	NULL	NULL	NULL	NULL	NULL	NULL	NULL	NULL	NULL	M0130_1.02:Setbp1;M1359_1.02:MYPOP;M2268_1.02:CEBPB;M4639_1.02:Yy1;MA0836.1:CEBPD;MA0837.1:CEBPE;MA0838.1:CEBPG;UP00031_1:Zbtb3;	M0613_1.02:Mbd1;M0671_1.02:ENSOANG00000014967;M4639_1.02:Yy1;SRBP2_f1:SREBF2;UP00031_1:Zbtb3;
chr11	47385888	rs11606287	A	C	0	0	0.0291661	0	70	NULL	NULL	NULL	NULL	NULL	NULL	NULL	NULL	NULL	NULL	NULL	NULL	NULL	NULL	NULL	NULL	NULL	NULL	NULL
chr11	47387041	rs35032070	A	G	0	0	0.00761128	0	70	NULL	NULL	NULL	NULL	NULL	NULL	NULL	NULL	NULL	NULL	NULL	NULL	NULL	NULL	NULL	NULL	NULL	NULL	NULL		HXD13_f1:HXD13;
chr11	47387500	rs11500477	A	T	1	0	-0.0245725	0	70	NULL	NULL	NULL	NULL	NULL	NULL	NULL	NULL	NULL	NULL	NULL	NULL	NULL	NULL	NULL	NULL	NULL	NULL	NULL	BPTF.p2:BPTF;IRF3_full:IRF3;M2283_1.02:FOXP1;M6243_1.02:FOXN2;UP00037_1:Zfp105;ZBTB16.p2:ZBTB16;	FOXD3.p2:FOXD3;IRF3_full:IRF3;M0131_1.02:Ahctf1;M6243_1.02:FOXN2;M6278_1.02:HLTF;UP00037_1:Zfp105;sci09.v2_Zfp105_2634:Zfp105;
chr11	47387661	rs7111957	T	C	1	0	0.00443361	0	70	NULL	NULL	NULL	NULL	NULL	NULL	NULL	NULL	NULL	NULL	NULL	NULL	NULL	NULL	NULL	NULL	NULL	NULL	NULL	ARID5B.p2:ARID5B;M5740_1.02:POU4F1;M5743_1.02:POU4F3;M6154_1.02:ATF5;M6157_1.02:BARX2;MEF2{A:MEF2{A,B};	MA0052.3:MEF2A;MEF2C_dimer:MEF2C;MEF2{A:MEF2{A,B};
chr11	47388649	rs6485753	T	C	1	0	0.039191	0	70	NULL	NULL	NULL	NULL	NULL	NULL	NULL	NULL	NULL	NULL	NULL	NULL	NULL	NULL	NULL	NULL	NULL	NULL	NULL	EGR2_full:EGR2;EP300.p2:EP300;FOXO6_DBD_3:FOXO6;KLF16_DBD:KLF16;KLF4:KLF4;M1906_1.02:SP1;M2391_1.02:KLF5;M5209_1.02:SP5;M5856_1.02:SP8;M6123_1.02:ZNF281;M6127_1.02:Klf2;M6212_1.02:EPAS1;M6336_1.02:MAZ;M6539_1.02:ZBTB7B;M6552_1.02:ZNF148;MA0079.2:SP1;MA0528.1:ZNF263;MA0685.1:SP4;MA0746.1:SP3;PATZ1.p2:PATZ1;PAX4.p2:PAX4;PURA_f1:PURA;RREB1.p2:RREB1;SP1.p2:SP1;SP1_DBD:SP1;SRBP2_f1:SREBF2;UP00002_1:Sp…	EGR1_full:EGR1;EGR2_full:EGR2;EGR4_DBD_2:EGR4;EP300.p2:EP300;KLF16_DBD:KLF16;KLF4:KLF4;M0401_1.02:Sp4;M0405_1.02:KLF7;M1906_1.02:SP1;M2391_1.02:KLF5;M5209_1.02:SP5;M5856_1.02:SP8;M6123_1.02:ZNF281;M6127_1.02:Klf2;M6336_1.02:MAZ;M6483_1.02:SP4;M6539_1.02:ZBTB7B;M6552_1.02:ZNF148;MA0079.1:SP1;MA0079.2:SP1;MA0528.1:ZNF263;MA0685.1:SP4;MA0746.1:SP3;MAZ.p2:MAZ;NR0B1_si:NR0B1;PATZ1.p2:PATZ1;PAX4.p2:PAX…
chr11	47388842	rs4752990	A	G	1	0	-0.090398	0	70	NULL	NULL	NULL	NULL	NULL	NULL	NULL	NULL	NULL	NULL	NULL	NULL	NULL	NULL	NULL	NULL	NULL	NULL	NULL	GCR_do:GCR;GZF1.p2:GZF1;YY2_full_2:YY2;	GCR_do:GCR;M0404_1.02:ZNF202;M0811_1.02:GCM1;M5487_1.02:GCM2;MA0163.1:PLAG1;sci09.v2_Gm397_1753:Gm397;
chr11	47389337	rs10838702	T	G	1	0	0.00354946	0	70	NULL	NULL	NULL	NULL	NULL	NULL	NULL	NULL	NULL	NULL	NULL	NULL	NULL	NULL	NULL	NULL	NULL	NULL	NULL	M6547_1.02:ZFX;UP00076_1:Rfxdc2;	M6547_1.02:ZFX;MA0815.1:TFAP2C;
chr11	47389400	rs4752993	T	C	1	0	0.0243462	0	70	NULL	NULL	NULL	NULL	NULL	NULL	NULL	NULL	NULL	NULL	NULL	NULL	NULL	NULL	NULL	NULL	NULL	NULL	NULL	M6389_1.02:NR2C1;	M6389_1.02:NR2C1;REST.p3:REST;
chr11	47389514	rs4752994	A	T	1	0	0.210694	1	70	NULL	NULL	NULL	NULL	NULL	NULL	NULL	NULL	NULL	NULL	NULL	NULL	NULL	NULL	NULL	NULL	NULL	NULL	NULL	M1906_1.02:SP1;M4604_1.02:ZNF263;M6123_1.02:ZNF281;M6336_1.02:MAZ;M6483_1.02:SP4;M6539_1.02:ZBTB7B;M6552_1.02:ZNF148;MA0685.1:SP4;PURA_f1:PURA;RREB1.p2:RREB1;SP1.p2:SP1;SP4_f1:SP4;TFAP4.p2:TFAP4;TFCP2.p2:TFCP2;UP00021_1:Zfp28;WT1_f1:WT1;	M1906_1.02:SP1;M4604_1.02:ZNF263;M6123_1.02:ZNF281;M6336_1.02:MAZ;M6539_1.02:ZBTB7B;M6552_1.02:ZNF148;MA0079.2:SP1;MA0685.1:SP4;MZF1.p2:MZF1;PURA_f1:PURA;RREB1.p2:RREB1;SP1.p2:SP1;UP00002_1:Sp;UP00021_1:Zfp28;WT1_f1:WT1;
chr11	47390030	rs10769262	A	G	1	0	0.0648967	0	70	NULL	NULL	NULL	NULL	NULL	NULL	NULL	NULL	NULL	NULL	NULL	NULL	NULL	NULL	NULL	NULL	NULL	NULL	NULL	GLI1:GLI1;	GLI1:GLI1;KLF3_f1:KLF3;M2301_1.02:NFYB;M6174_1.02:CEBPZ;M6373_1.02:NFYC;NFY{A:NFY{A,B};
chr11	47391924	rs12803525	A	G	1	0	0.0336983	0	70	NULL	NULL	NULL	NULL	NULL	NULL	NULL	NULL	NULL	NULL	NULL	NULL	NULL	NULL	NULL	NULL	NULL	NULL	NULL	AP2C_f1:TFAP2C;COE1_f2:COE1;M0083_1.02:Tcfap2b;M0084_1.02:Tcfap2c;M0085_1.02:TFAP2E;M1968_1.02:EBF1;M6336_1.02:MAZ;M6483_1.02:SP4;M6552_1.02:ZNF148;MA0154.1:EBF1;MA0528.1:ZNF263;SMRC1_f1:SMARCC1;SP4_f1:SP4;TFAP2{A:TFAP2{A,C};UP00005_1:Tcfap2a;UP00010_1:Tcfap2b;UP00028_1:Tcfap2e;UP00087_1:Tcfap2c;ZN143_si:ZNF143;ZNF148.p2:ZNF148;sci09.v2_Tcfap2e_3713:Tcfap2e;	AP2C_f1:TFAP2C;COE1_f2:COE1;M0083_1.02:Tcfap2b;M0084_1.02:Tcfap2c;M0085_1.02:TFAP2E;M1968_1.02:EBF1;M2391_1.02:KLF5;M4604_1.02:ZNF263;M6123_1.02:ZNF281;M6336_1.02:MAZ;M6483_1.02:SP4;M6539_1.02:ZBTB7B;M6552_1.02:ZNF148;MA0079.2:SP1;MA0154.1:EBF1;MA0154.3:EBF1;MA0528.1:ZNF263;SP1.p2:SP1;SP4_f1:SP4;TFAP2{A:TFAP2{A,C};UP00005_1:Tcfap2a;UP00006_1:Zic;UP00010_1:Tcfap2b;UP00028_1:Tcfap2e;UP00057_1:Zic;U…
chr11	47392182	rs11605672	A	G	1	0	0.0231871	0	70	NULL	NULL	NULL	NULL	NULL	NULL	NULL	NULL	NULL	NULL	NULL	NULL	NULL	NULL	NULL	NULL	NULL	NULL	NULL	HAND1:HAND1;UP00000_1:Smad3;	HAND1:HAND1;
chr11	47395085	rs55876153	A	G	1	0	-0.0071349	0	70	NULL	NULL	NULL	NULL	NULL	NULL	NULL	NULL	NULL	NULL	NULL	NULL	NULL	NULL	NULL	NULL	NULL	NULL	NULL	ETS1_full_2:ETS1;M1963_1.02:ZFY;M6547_1.02:ZFX;TFAP2B.p2:TFAP2B;TFAP4.p2:TFAP4;	EBF1.p2:EBF1;ETS1_full_2:ETS1;M1963_1.02:ZFY;M6483_1.02:SP4;M6539_1.02:ZBTB7B;M6547_1.02:ZFX;TFAP2B.p2:TFAP2B;TFAP4.p2:TFAP4;ZFX:ZFX;
chr11	47395195	rs1377416	T	C	1	0	0.0351394	0	70	NULL	NULL	NULL	NULL	NULL	NULL	NULL	NULL	NULL	NULL	NULL	NULL	NULL	NULL	NULL	NULL	NULL	NULL	NULL		M2287_1.02:HOXC9;MA0737.1:GLIS3;
chr11	47395632	rs10769263	A	C	1	0	-0.0293453	0	70	NULL	NULL	NULL	NULL	NULL	NULL	NULL	NULL	NULL	NULL	NULL	NULL	NULL	NULL	NULL	NULL	NULL	NULL	NULL	HXB6_f1:HXB6;HXD13_f1:HXD13;M6296_1.02:HOXB6;MA0594.1:Hoxa9;	HXB6_f1:HXB6;HXC8_f1:HXC8;HXD13_f1:HXD13;M2287_1.02:HOXC9;M6296_1.02:HOXB6;M6299_1.02:HOXC6;M6300_1.02:HOXC8;MA0594.1:Hoxa9;
chr11	47396755	rs12802273	T	C	0	0	0.00959458	0	70	NULL	NULL	NULL	NULL	NULL	NULL	NULL	NULL	NULL	NULL	NULL	NULL	NULL	NULL	NULL	NULL	NULL	NULL	NULL	M4604_1.02:ZNF263;M6539_1.02:ZBTB7B;M6547_1.02:ZFX;ZNF143.p2:ZNF143;	M4568_1.02:GABPA;M4604_1.02:ZNF263;M5965_1.02:ZIC4;M6422_1.02:PLAGL1;M6539_1.02:ZBTB7B;M6547_1.02:ZFX;NKX21_f1:NKX2-1;ZFX:ZFX;Zic3_DBD:Zic3;
chr11	47396914	rs58965622	C	G	0	0	-0.00837366	0	70	NULL	NULL	NULL	NULL	NULL	NULL	NULL	NULL	NULL	NULL	NULL	NULL	NULL	NULL	NULL	NULL	NULL	NULL	NULL	M4569_1.02:HSF1;M4598_1.02:E2F4;UP00053_1:Rxra;UP00066_1:Hnf4;	M4598_1.02:E2F4;M5320_1.02:CENPB;UP00066_1:Hnf4;
chr11	47397402	rs874896	C	G	0	0	-0.0173444	0	70	NULL	NULL	NULL	NULL	NULL	NULL	NULL	NULL	NULL	NULL	NULL	NULL	NULL	NULL	NULL	NULL	NULL	NULL	NULL	EBF1.p2:EBF1;M6539_1.02:ZBTB7B;TFAP4.p2:TFAP4;	EBF1.p2:EBF1;M6339_1.02:MECP2;MA0597.1:THAP1;TFAP2B.p2:TFAP2B;
chr11	47397578	rs7924485	A	G	0	0	0.00113997	0	70	NULL	NULL	NULL	NULL	NULL	NULL	NULL	NULL	NULL	NULL	NULL	NULL	NULL	NULL	NULL	NULL	NULL	NULL	NULL	M1359_1.02:MYPOP;TBX4_DBD_2:TBX4;TBX5_DBD_2:TBX5;TFAP2B.p2:TFAP2B;UP00097_1:Mtf;	HES1.p2:HES1;M0613_1.02:Mbd1;M4604_1.02:ZNF263;M4607_1.02:Fos;M6483_1.02:SP4;MGA_DBD_2:MGA;TBX4_DBD_2:TBX4;TBX5_DBD_2:TBX5;TFAP2B.p2:TFAP2B;
chr11	47397750	rs896815	T	G	0	0	0.0416777	0	70	NULL	NULL	NULL	NULL	NULL	NULL	NULL	NULL	NULL	NULL	NULL	NULL	NULL	NULL	NULL	NULL	NULL	NULL	NULL	M4607_1.02:Fos;M4623_1.02:JUNB;SMRC1_f1:SMARCC1;	GTF2I.p2:GTF2I;M1906_1.02:SP1;M4604_1.02:ZNF263;M5425_1.02:ETV6;MA0079.2:SP1;MA0528.1:ZNF263;PURA_f1:PURA;SP1.p2:SP1;SP4_f1:SP4;TFAP2B.p2:TFAP2B;UP00002_1:Sp;WT1_f1:WT1;
chr11	47398112	rs1534576	T	G	0	0	0.04366	0	70	NULL	NULL	NULL	NULL	NULL	NULL	NULL	NULL	NULL	NULL	NULL	NULL	NULL	NULL	NULL	NULL	NULL	NULL	NULL	M6504_1.02:TBX3;MA0631.1:Six3;PAX4.p2:PAX4;UP00008_1:Six6;UP00159_1:Six2;UP00192_1:Six1;UP00388_1:Six6;	PAX4.p2:PAX4;UP00008_1:Six6;
chr11	47398206	rs1317164	T	G	0	0	-0.2083	1	70	NULL	NULL	NULL	NULL	NULL	NULL	NULL	NULL	NULL	NULL	NULL	NULL	NULL	NULL	NULL	NULL	NULL	NULL	NULL	MA0670.1:NFIA;NKX21_f1:NKX2-1;	HIC2_DBD:HIC2;M1669_1.02:PRKRIR;M6115_1.02:TP73;M6547_1.02:ZFX;TFAP2{A:TFAP2{A,C};
chr11	47401310	rs10838703	C	G	1	0	-0.00387991	0	70	NULL	NULL	NULL	NULL	NULL	NULL	NULL	NULL	NULL	NULL	NULL	NULL	NULL	NULL	NULL	NULL	NULL	NULL	NULL	CUX1_DBD_2:CUX1;M0403_1.02:Zfp711;M1867_1.02:GATA1;M1868_1.02:GATA2;M6225_1.02:MECOM;M6422_1.02:PLAGL1;MA0482.1:Gata4;	M0403_1.02:Zfp711;M1867_1.02:GATA1;M1868_1.02:GATA2;M4484_1.02:ZNF143;M6225_1.02:MECOM;MA0482.1:Gata4;UP00032_1:Gata3;
chr11	47401789	rs10769264	T	C	1	0	0.0750248	0	70	NULL	NULL	NULL	NULL	NULL	NULL	NULL	NULL	NULL	NULL	NULL	NULL	NULL	NULL	NULL	NULL	NULL	NULL	NULL	EGR2_full:EGR2;EGR4_DBD_2:EGR4;EP300.p2:EP300;M4598_1.02:E2F4;M4604_1.02:ZNF263;M5856_1.02:SP8;M6123_1.02:ZNF281;M6336_1.02:MAZ;M6539_1.02:ZBTB7B;M6552_1.02:ZNF148;MA0528.1:ZNF263;MZF1.p2:MZF1;RREB1.p2:RREB1;SP4_f1:SP4;UP00002_1:Sp;UP00007_1:Egr1;WT1_f1:WT1;	EGR4_DBD_2:EGR4;EP300.p2:EP300;M0404_1.02:ZNF202;M4598_1.02:E2F4;M5856_1.02:SP8;M6123_1.02:ZNF281;M6336_1.02:MAZ;M6483_1.02:SP4;M6539_1.02:ZBTB7B;M6552_1.02:ZNF148;MA0079.2:SP1;MA0163.1:PLAG1;MA0528.1:ZNF263;MZF1.p2:MZF1;PAX4.p2:PAX4;PURA_f1:PURA;RREB1.p2:RREB1;SP4_f1:SP4;UP00002_1:Sp;UP00007_1:Egr1;UP00021_1:Zfp28;UP00022_1:Zfp740;WT1_f1:WT1;ZNF740_full:ZNF740;sci09.v1_Zfp281_0973:Zfp281;
chr11	47402002	rs4752832	A	G	0	0	0.0171663	0	70	NULL	NULL	NULL	NULL	NULL	NULL	NULL	NULL	NULL	NULL	NULL	NULL	NULL	NULL	NULL	NULL	NULL	NULL	NULL	M1475_1.02:CXR;M2304_1.02:Nr5a2;M6389_1.02:NR2C1;MA0728.1:Nr2f6;MA0729.1:RARA;NR6A1.p2:NR6A1;	EP300.p2:EP300;M4569_1.02:HSF1;MA0106.1:TP53;MA0728.1:Nr2f6;
chr11	47402849	rs11039219	T	C	0	0	0.0819972	0	70	NULL	NULL	NULL	NULL	NULL	NULL	NULL	NULL	NULL	NULL	NULL	NULL	NULL	NULL	NULL	NULL	NULL	NULL	NULL	creb_5:CREB1;	M1359_1.02:MYPOP;M2268_1.02:CEBPB;MA0836.1:CEBPD;MA0837.1:CEBPE;MA0838.1:CEBPG;
chr11	47403166	rs10838704	T	C	0	0	0.00959359	0	70	NULL	NULL	NULL	NULL	NULL	NULL	NULL	NULL	NULL	NULL	NULL	NULL	NULL	NULL	NULL	NULL	NULL	NULL	NULL		MA0597.1:THAP1;ZN350_f1:ZNF350;
chr11	47403380	rs10838705	A	G	0	0	0.0152037	0	70	NULL	NULL	NULL	NULL	NULL	NULL	NULL	NULL	NULL	NULL	NULL	NULL	NULL	NULL	NULL	NULL	NULL	NULL	NULL	M6123_1.02:ZNF281;M6483_1.02:SP4;M6539_1.02:ZBTB7B;M6547_1.02:ZFX;MA0670.1:NFIA;P73_si:TP73;UP00022_1:Zfp740;ZNF148.p2:ZNF148;	EP300.p2:EP300;M6123_1.02:ZNF281;M6336_1.02:MAZ;M6483_1.02:SP4;M6539_1.02:ZBTB7B;M6547_1.02:ZFX;M6552_1.02:ZNF148;P73_si:TP73;RREB1.p2:RREB1;SP4_f1:SP4;UP00022_1:Zfp740;ZFX:ZFX;ZNF148.p2:ZNF148;
chr11	47405405	rs112060627	A	G	0	0	0.0139431	0	70	NULL	NULL	NULL	NULL	NULL	NULL	NULL	NULL	NULL	NULL	NULL	NULL	NULL	NULL	NULL	NULL	NULL	NULL	NULL	M1963_1.02:ZFY;M6115_1.02:TP73;M6336_1.02:MAZ;M6539_1.02:ZBTB7B;PURA_f1:PURA;	M1963_1.02:ZFY;M4604_1.02:ZNF263;M6336_1.02:MAZ;M6539_1.02:ZBTB7B;PURA_f1:PURA;SRBP2_f1:SREBF2;
chr11	47406116	rs61897431	T	C	0	0	-0.00630441	0	70	NULL	NULL	NULL	NULL	NULL	NULL	NULL	NULL	NULL	NULL	NULL	NULL	NULL	NULL	NULL	NULL	NULL	NULL	NULL	MA0112.3:ESR1;MA0258.1:ESR2;UP00031_1:Zbtb3;	M6211_1.02:EOMES;M6504_1.02:TBX3;MA0112.3:ESR1;MA0528.1:ZNF263;RREB1.p2:RREB1;SP4_f1:SP4;
chr11	47406188	rs11039221	T	C	0	0	0.0140718	0	70	NULL	NULL	NULL	NULL	NULL	NULL	NULL	NULL	NULL	NULL	NULL	NULL	NULL	NULL	NULL	NULL	NULL	NULL	NULL	HES5_DBD_2:HES5;HES7_DBD:HES7;HEY2_f1:HEY2;M1889_1.02:MAX;M2266_1.02:BHE40;M6345_1.02:MITF;MA0009.2:T;TEAD3_DBD_1:TEAD3;UP00035_1:Hic;creb_5:CREB1;	HEY2_f1:HEY2;NRF1_full:NRF1;TEAD3_DBD_1:TEAD3;
chr11	47406274	rs10838706	T	C	0	0	0.0390697	0	70	NULL	NULL	NULL	NULL	NULL	NULL	NULL	NULL	NULL	NULL	NULL	NULL	NULL	NULL	NULL	NULL	NULL	NULL	NULL	HEN1_si:HEN1;M6559_1.02:ZNF589;SREBF1:SREBF1;TFAP4.p2:TFAP4;TFE3_f1:TFE3;THB_do:THB;ZN589_f1:ZNF589;	M0083_1.02:Tcfap2b;M0085_1.02:TFAP2E;M6556_1.02:ZNF350;M6559_1.02:ZNF589;ZN350_f1:ZNF350;ZN589_f1:ZNF589;
chr11	47407014	rs4752999	T	C	1	0	0.109253	1	70	NULL	NULL	NULL	NULL	NULL	NULL	NULL	NULL	NULL	NULL	NULL	NULL	NULL	NULL	NULL	NULL	NULL	NULL	NULL
chr11	47407694	rs7107726	A	T	1	0	-0.00418456	0	70	NULL	NULL	NULL	NULL	NULL	NULL	NULL	NULL	NULL	NULL	NULL	NULL	NULL	NULL	NULL	NULL	NULL	NULL	NULL	HAND1:HAND1;M4569_1.02:HSF1;M6164_1.02:T;M6504_1.02:TBX3;	M4569_1.02:HSF1;M6164_1.02:T;MA0619.1:LIN54;
chr11	47408353	rs7947450	A	G	1	0	0.00215074	0	70	NULL	NULL	NULL	NULL	NULL	NULL	NULL	NULL	NULL	NULL	NULL	NULL	NULL	NULL	NULL	NULL	NULL	NULL	NULL	M1889_1.02:MAX;M1927_1.02:MYCL1;M2266_1.02:BHE40;M6162_1.02:ARNTL;MA0147.2:Myc;MYC_f1:MYC;RUNX2_DBD_2:RUNX2;RUNX3_DBD_3:RUNX3;	RUNX2_DBD_2:RUNX2;RUNX3_DBD_3:RUNX3;
chr11	47408907	rs7937331	T	C	1	0	0.0138741	0	70	NULL	NULL	NULL	NULL	NULL	NULL	NULL	NULL	NULL	NULL	NULL	NULL	NULL	NULL	NULL	NULL	NULL	NULL	NULL	M5974_1.02:ZNF524;M6336_1.02:MAZ;MA0163.1:PLAG1;SRBP2_f1:SREBF2;	M5974_1.02:ZNF524;M6336_1.02:MAZ;M6504_1.02:TBX3;MA0154.3:EBF1;PURA_f1:PURA;SRBP2_f1:SREBF2;ZN219_f1:ZNF219;
chr11	47409048	rs11039225	A	G	1	0	0.00642935	0	70	NULL	NULL	NULL	NULL	NULL	NULL	NULL	NULL	NULL	NULL	NULL	NULL	NULL	NULL	NULL	NULL	NULL	NULL	NULL	M6208_1.02:ELK3;	AP2C_f1:TFAP2C;M6208_1.02:ELK3;M6338_1.02:NR3C2;M6547_1.02:ZFX;
chr11	47410415	rs755555	T	C	1	0	0.0191764	0	70	NULL	NULL	NULL	NULL	NULL	NULL	NULL	NULL	NULL	NULL	NULL	NULL	NULL	NULL	NULL	NULL	NULL	NULL	NULL	HIC2_DBD:HIC2;M6547_1.02:ZFX;	M0671_1.02:ENSOANG00000014967;M1963_1.02:ZFY;M6547_1.02:ZFX;TFAP2B.p2:TFAP2B;UP00088_1:Plagl1;ZN423_f1:ZNF423;
chr11	47410483	rs755554	C	G	1	0	0.0340221	0	70	NULL	NULL	NULL	NULL	NULL	NULL	NULL	NULL	NULL	NULL	NULL	NULL	NULL	NULL	NULL	NULL	NULL	NULL	NULL	M4618_1.02:ETS1;MA0258.1:ESR2;	M4527_1.02:SMARCC2;M4618_1.02:ETS1;VDR_f2:VDR;
chr11	47410752	rs755553	A	G	1	0	0.15676	1	70	NULL	NULL	NULL	NULL	NULL	NULL	NULL	NULL	NULL	NULL	NULL	NULL	NULL	NULL	NULL	NULL	1147		Astro:RIMKLA;	MA0616.1:Hes2;UP00050_1:Bhlhb2;	M4543_1.02:MXI1;UP00046_1:Tcfe2a;UP00050_1:Bhlhb2;
chr11	47411174	rs10742802	T	G	1	0	-0.032943	0	70	NULL	NULL	NULL	NULL	NULL	NULL	NULL	NULL	NULL	NULL	NULL	NULL	NULL	NULL	NULL	NULL	NULL	NULL	NULL		M1906_1.02:SP1;M2391_1.02:KLF5;M6127_1.02:Klf2;PURA_f1:PURA;
chr11	47413226	rs6485756	A	G	1	0	0.00494726	0	70	NULL	NULL	NULL	NULL	NULL	NULL	NULL	NULL	NULL	NULL	NULL	NULL	NULL	NULL	NULL	NULL	NULL	NULL	NULL	MA0728.1:Nr2f6;	M4569_1.02:HSF1;MA0728.1:Nr2f6;MA0729.1:RARA;RARB_full:RARB;
chr11	47413435	rs2293576	A	G	0	0	-0.122885	1	70	NULL	NULL	NULL	NULL	NULL	NULL	NULL	NULL	NULL	NULL	NULL	NULL	NULL	NULL	NULL	NULL	NULL	NULL	NULL	M6385_1.02:NR1I2;	M6385_1.02:NR1I2;M6387_1.02:NR1I3;
chr11	47415651	rs2293577	T	C	0	0	0.0114169	0	70	NULL	NULL	NULL	NULL	NULL	NULL	NULL	NULL	NULL	NULL	NULL	NULL	NULL	NULL	NULL	NULL	NULL	NULL	NULL	M0435_1.02:Zkscan5;M4545_1.02:ZNF683;	M0422_1.02:ZIC5;M0435_1.02:Zkscan5;M4484_1.02:ZNF143;M4545_1.02:ZNF683;M4604_1.02:ZNF263;M6339_1.02:MECP2;NR6A1.p2:NR6A1;
chr11	47415852	rs2293578	T	C	0	0	0.310639	1	70	NULL	NULL	NULL	NULL	NULL	NULL	NULL	NULL	NULL	NULL	NULL	NULL	NULL	NULL	NULL	NULL	NULL	NULL	NULL	M4604_1.02:ZNF263;MA0149.1:EWSR1-FLI1;MA0528.1:ZNF263;PAX5.p2:PAX5;ZBTB6.p2:ZBTB6;	M2390_1.02:EHF;M6123_1.02:ZNF281;M6336_1.02:MAZ;MA0149.1:EWSR1-FLI1;MA0528.1:ZNF263;PAX5.p2:PAX5;
chr11	47416731	rs2053980	A	C	1	0	0.123412	1	70	NULL	NULL	NULL	NULL	NULL	NULL	NULL	NULL	NULL	NULL	NULL	NULL	NULL	NULL	NULL	NULL	1153		MG:HIVEP3;	M6236_1.02:FOXC2;UP00037_1:Zfp105;	BPTF.p2:BPTF;M1549_1.02:Sp100;UP00037_1:Zfp105;
chr11	47417893	rs2053979	A	G	1	0	0.0177249	0	70	NULL	NULL	NULL	NULL	NULL	NULL	NULL	NULL	NULL	NULL	NULL	NULL	NULL	NULL	NULL	NULL	NULL	NULL	NULL	M6483_1.02:SP4;NR4A3_f1:NR4A3;SP4_f1:SP4;UP00046_1:Tcfe2a;UP00099_1:Ascl2;ZEB1.p2:ZEB1;	M4685_1.02:TCF8;M6316_1.02:TCF4;M6483_1.02:SP4;MA0522.1:Tcf3;NR4A3_f1:NR4A3;SP4_f1:SP4;UP00022_1:Zfp740;UP00046_1:Tcfe2a;UP00099_1:Ascl2;ZEB1.p2:ZEB1;
chr11	47418387	rs10742803	A	G	1	0	0.0462143	0	70	NULL	NULL	NULL	NULL	NULL	NULL	NULL	NULL	NULL	NULL	NULL	NULL	NULL	NULL	NULL	NULL	NULL	NULL	NULL	COE1_f2:COE1;ESRRG_full_2:ESRRG;ZN423_f1:ZNF423;ZNF423.p2:ZNF423;	AP2C_f1:TFAP2C;COE1_f2:COE1;ESRRG_full_2:ESRRG;M0403_1.02:Zfp711;M1968_1.02:EBF1;M5974_1.02:ZNF524;M6422_1.02:PLAGL1;M6547_1.02:ZFX;MA0163.1:PLAG1;UP00047_1:Zbtb7;UP00088_1:Plagl1;
chr11	47418732	rs2293580	A	T	1	0	0.0625082	0	70	NULL	NULL	NULL	NULL	NULL	NULL	NULL	NULL	NULL	NULL	NULL	NULL	NULL	NULL	NULL	NULL	NULL	NULL	NULL	EGR1_full:EGR1;EGR2_full:EGR2;EGR4_DBD_2:EGR4;FOXO6_DBD_3:FOXO6;KLF16_DBD:KLF16;M0404_1.02:ZNF202;M1640_1.02:TBX6;M4598_1.02:E2F4;M4685_1.02:TCF8;M6306_1.02:INSM1;M6483_1.02:SP4;M6539_1.02:ZBTB7B;M6552_1.02:ZNF148;MA0685.1:SP4;MA0746.1:SP3;PURA_f1:PURA;RREB1.p2:RREB1;UP00002_1:Sp;UP00007_1:Egr1;UP00021_1:Zfp28;UP00022_1:Zfp740;WT1_f1:WT1;ZNF148.p2:ZNF148;ZNF740_full:ZNF740;	EGR1_full:EGR1;EGR2_full:EGR2;EGR4_DBD_2:EGR4;EP300.p2:EP300;KLF16_DBD:KLF16;M0404_1.02:ZNF202;M4604_1.02:ZNF263;M6123_1.02:ZNF281;M6483_1.02:SP4;M6539_1.02:ZBTB7B;M6552_1.02:ZNF148;MA0528.1:ZNF263;MA0685.1:SP4;MA0746.1:SP3;MZF1.p2:MZF1;RREB1.p2:RREB1;UP00002_1:Sp;UP00007_1:Egr1;WT1_f1:WT1;ZN219_f1:ZNF219;
chr11	47419207	rs2293579	A	G	1	0	0.00515611	0	70	NULL	NULL	NULL	NULL	NULL	NULL	NULL	NULL	NULL	NULL	NULL	NULL	NULL	NULL	NULL	NULL	NULL	NULL	NULL	M6103_1.02:Trp53;MA0029.1:Mecom;REST.p3:REST;UP00011_1:Irf6;	M4667_1.02:REST;M6441_1.02:PTF1A;REST.p3:REST;
chr11	47419921	rs3781627	A	T	1	0	0.00120202	0	70	NULL	NULL	NULL	NULL	NULL	NULL	NULL	NULL	NULL	NULL	NULL	NULL	NULL	NULL	NULL	NULL	NULL	NULL	NULL
chr11	47421342	rs3781626	A	T	0	0	-0.000762271	0	70	NULL	NULL	NULL	NULL	NULL	NULL	NULL	NULL	NULL	NULL	NULL	NULL	NULL	NULL	NULL	NULL	NULL	NULL	NULL	M6251_1.02:FUBP1;
chr11	47421529	rs3781625	T	C	1	0	-0.288043	1	70	NULL	NULL	NULL	NULL	NULL	NULL	NULL	NULL	NULL	NULL	NULL	NULL	NULL	NULL	NULL	NULL	NULL	NULL	NULL	KAISO_f1:KAISO;M4604_1.02:ZNF263;M6483_1.02:SP4;NFIX_full_4:NFIX;TLX1..3_NFIC{dimer}.p2:TLX1..3::NFIC;	KAISO_f1:KAISO;M0428_1.02:ZNF691;M4604_1.02:ZNF263;M6483_1.02:SP4;REST.p3:REST;THB_do:THB;TLX1..3_NFIC{dimer}.p2:TLX1..3::NFIC;
chr11	47421700	rs3781624	T	C	0	0	0.0336921	0	70	NULL	NULL	NULL	NULL	NULL	NULL	NULL	NULL	NULL	NULL	NULL	NULL	NULL	NULL	NULL	NULL	NULL	NULL	NULL	M0397_1.02:Zfp263;M5971_1.02:ZKSCAN3;ZNF306_full:ZNF306;	M0397_1.02:Zfp263;M1963_1.02:ZFY;M6337_1.02:MBD2;M6547_1.02:ZFX;
chr11	47422043	rs7925299	C	G	0	0	0.021967	0	70	NULL	NULL	NULL	NULL	NULL	NULL	NULL	NULL	NULL	NULL	NULL	NULL	NULL	NULL	NULL	NULL	NULL	NULL	NULL	BPTF.p2:BPTF;FOXD3.p2:FOXD3;FOXG1_DBD_1:FOXG1;FOXJ2_DBD_1:FOXJ2;IRF3_full:IRF3;M0720_1.02:RCJMB04_8e18;M0728_1.02:FOXJ1;M0736_1.02:FOXK2;M2283_1.02:FOXP1;M2385_1.02:FOXP2;M4635_1.02:STAT2;M6225_1.02:MECOM;M6235_1.02:FOXC1;M6243_1.02:FOXN2;M6244_1.02:FOXM1;M6251_1.02:FUBP1;M6311_1.02:IRF5;MA0029.1:Mecom;SRY.p2:SRY;UP00025_1:Foxk1;UP00030_1:Sox1;UP00037_1:Zfp105;UP00039_1:Foxj3;UP00041_1:Foxj1;UP00…	AIRE.p2:AIRE;BPTF.p2:BPTF;FOXD3.p2:FOXD3;FOXG1_DBD_1:FOXG1;FOXJ2_DBD_1:FOXJ2;FOXJ3_DBD_2:FOXJ3;IRF1:IRF1;IRF3_full:IRF3;M0720_1.02:RCJMB04_8e18;M0728_1.02:FOXJ1;M0736_1.02:FOXK2;M2283_1.02:FOXP1;M2385_1.02:FOXP2;M4635_1.02:STAT2;M6147_1.02:ARID3A;M6243_1.02:FOXN2;M6251_1.02:FUBP1;M6311_1.02:IRF5;M6490_1.02:SRY;PAX4.p2:PAX4;SRY.p2:SRY;UP00025_1:Foxk1;UP00030_1:Sox1;UP00037_1:Zfp105;UP00039_1:Foxj3…
chr11	47424741	rs55927797	A	T	1	0	-0.0343327	0	70	NULL	NULL	NULL	NULL	NULL	NULL	NULL	NULL	NULL	NULL	NULL	NULL	NULL	NULL	NULL	NULL	NULL	NULL	NULL	EBF1.p2:EBF1;M1475_1.02:CXR;M6377_1.02:NKX2-8;M6384_1.02:NR1H4;M6385_1.02:NR1I2;NKX28_f1:NKX2-8;PAX4.p2:PAX4;STAT1:STAT1;UP00165_1:Titf1;	M0428_1.02:ZNF691;PAX4.p2:PAX4;PAX5.p2:PAX5;
chr11	47425795	rs10838709	T	C	1	0	0.00898291	0	70	NULL	NULL	NULL	NULL	NULL	NULL	NULL	NULL	NULL	NULL	NULL	NULL	NULL	NULL	NULL	NULL	NULL	NULL	NULL	UP00085_1:Sfpi1;	UP00085_1:Sfpi1;
chr11	47426946	rs11600581	T	C	1	0	0.0533922	0	70	NULL	NULL	NULL	NULL	NULL	NULL	NULL	NULL	NULL	NULL	NULL	NULL	NULL	NULL	NULL	NULL	NULL	NULL	NULL	M4527_1.02:SMARCC2;M6383_1.02:NR1H2;M6387_1.02:NR1I3;	M6387_1.02:NR1I3;
chr11	47427521	rs12292911	A	G	1	0	0.0647093	0	70	NULL	NULL	NULL	NULL	NULL	NULL	NULL	NULL	NULL	NULL	NULL	NULL	NULL	NULL	NULL	NULL	NULL	NULL	NULL	HMGA1:HMGA1;M6399_1.02:ONECUT2;ONEC2_si:ONEC2;UP00148_1:Hdx;	M4840_1.02:FEZF1;M5976_1.02:ZNF713;
chr11	47427550	rs60075622	T	G	1	0	0.020916	0	70	NULL	NULL	NULL	NULL	NULL	NULL	NULL	NULL	NULL	NULL	NULL	NULL	NULL	NULL	NULL	NULL	NULL	NULL	NULL	BPTF.p2:BPTF;CDX1:CDX1;FOXD3.p2:FOXD3;FOXJ2_DBD_1:FOXJ2;FOXJ3_DBD_2:FOXJ3;FOX{I1: FOX{I1,J2};M0720_1.02:RCJMB04_8e18;M0728_1.02:FOXJ1;M2283_1.02:FOXP1;M6234_1.02:FOXA3;M6238_1.02:FOXF1;M6243_1.02:FOXN2;M6244_1.02:FOXM1;M6251_1.02:FUBP1;M6490_1.02:SRY;UP00030_1:Sox1;UP00034_1:Sox7;UP00037_1:Zfp105;UP00062_1:Sox4;sci09.v2_Zfp105_2634:Zfp105;	BPTF.p2:BPTF;FOXJ2_DBD_1:FOXJ2;FOXJ3_DBD_2:FOXJ3;FOX{I1: FOX{I1,J2};M0728_1.02:FOXJ1;M6234_1.02:FOXA3;M6236_1.02:FOXC2;M6238_1.02:FOXF1;M6243_1.02:FOXN2;M6244_1.02:FOXM1;M6251_1.02:FUBP1;M6490_1.02:SRY;UP00037_1:Zfp105;sci09.v2_Zfp105_2634:Zfp105;
chr11	47428787	rs35496532	T	C	0	0	0.0098287	0	70	NULL	NULL	NULL	NULL	NULL	NULL	NULL	NULL	NULL	NULL	NULL	NULL	NULL	NULL	NULL	NULL	1168		L23:SVBP;	FOX{F1:FOX{F1,F2};MA0030.1:FOXF2;SPDEF_full_2:SPDEF;	SPDEF_full_2:SPDEF;
chr11	47433000	rs4434960	A	T	1	0	0.113123	1	70	NULL	NULL	NULL	NULL	NULL	NULL	NULL	NULL	NULL	NULL	NULL	NULL	NULL	NULL	NULL	NULL	NULL	NULL	NULL	UP00031_1:Zbtb3;	M4551_1.02:ZNF274;M4653_1.02:Zfp110;M6539_1.02:ZBTB7B;
chr11	47433421	rs2868459	C	G	0	0	0.26011	1	70	NULL	NULL	NULL	NULL	NULL	NULL	NULL	NULL	NULL	NULL	NULL	NULL	NULL	NULL	NULL	NULL	1170		MG:SZT2;ODC:SZT2;	M4604_1.02:ZNF263;M5133_1.02:ZIC3;M5965_1.02:ZIC4;UP00099_1:Ascl2;Zic3_DBD:Zic3;	M1963_1.02:ZFY;M4604_1.02:ZNF263;M6547_1.02:ZFX;UP00099_1:Ascl2;
chr11	47435988	rs11604680	A	G	0	0	-0.00930198	0	70	NULL	NULL	NULL	NULL	NULL	NULL	NULL	NULL	NULL	NULL	NULL	NULL	NULL	NULL	NULL	NULL	1171		MG:SZT2;	M2319_1.02:TCF7L2;RREB1.p2:RREB1;UP00054_1:Tcf;	M2319_1.02:TCF7L2;MA0769.1:Tcf7;RREB1.p2:RREB1;TF7L2_f1:TF7L2;UP00054_1:Tcf;UP00058_1:Tcf;UP00067_1:Lef1;
chr11	47437214	rs7106956	T	C	1	0	-0.0642159	0	70	NULL	NULL	NULL	NULL	NULL	NULL	NULL	NULL	NULL	NULL	NULL	NULL	NULL	NULL	NULL	NULL	NULL	NULL	NULL	UP00031_1:Zbtb3;	M6155_1.02:ATF6;M6539_1.02:ZBTB7B;M6547_1.02:ZFX;TFCP2.p2:TFCP2;UP00031_1:Zbtb3;ZNF148.p2:ZNF148;
chr11	47438412	rs35705029	A	T	1	0	0.0109216	0	70	NULL	NULL	NULL	NULL	NULL	NULL	NULL	NULL	NULL	NULL	NULL	NULL	NULL	NULL	NULL	NULL	NULL	NULL	NULL	NMYC:NMYC;TWST1_f1:TWST1;UP00053_1:Rxra;UP00066_1:Hnf4;	M1963_1.02:ZFY;M4569_1.02:HSF1;SP1.p2:SP1;TFAP2B.p2:TFAP2B;UP00053_1:Rxra;UP00066_1:Hnf4;
chr11	47439350	rs11039238	T	C	0	0	0.0517281	0	70	NULL	NULL	NULL	NULL	NULL	NULL	NULL	NULL	NULL	NULL	NULL	NULL	NULL	NULL	NULL	NULL	NULL	NULL	NULL	M0398_1.02:ZSCAN10;PITX1..3.p2:PITX1;PITX2;PITX3;RREB1.p2:RREB1;	M0398_1.02:ZSCAN10;M5500_1.02:GSC;M5720_1.02:PITX3;PAX5.p2:PAX5;PITX1..3.p2:PITX1;PITX2;PITX3;RREB1.p2:RREB1;
chr11	47440142	rs7103835	A	G	0	0	0.0240663	0	70	NULL	NULL	NULL	NULL	NULL	NULL	NULL	NULL	NULL	NULL	NULL	NULL	NULL	NULL	NULL	NULL	NULL	NULL	NULL	M4667_1.02:REST;M6126_1.02:Esrrb;NR2F1_DBD_1:NR2F1;REST.p3:REST;RXRG_full_1:RXRG;TBX4_DBD_2:TBX4;TBX5_DBD_2:TBX5;	M6126_1.02:Esrrb;RXRG_full_1:RXRG;
chr11	47440232	rs7103648	A	G	0	0	0.0103758	0	70	NULL	NULL	NULL	NULL	NULL	NULL	NULL	NULL	NULL	NULL	NULL	NULL	NULL	NULL	NULL	NULL	NULL	NULL	NULL	M6346_1.02:MLXIPL;MA0163.1:PLAG1;MLXPL_f1:MLXPL;	EHF_si:EHF;ELF1_full:ELF1;
chr11	47440589	rs7104036	A	G	0	0	0.0338695	0	70	NULL	NULL	NULL	NULL	NULL	NULL	NULL	NULL	NULL	NULL	NULL	NULL	NULL	NULL	NULL	NULL	NULL	NULL	NULL	FOXJ3_DBD_2:FOXJ3;HXD13_f1:HXD13;M6251_1.02:FUBP1;M6391_1.02:NR2E3;UP00180_1:Hoxd13;	M0641_1.02:Dmrta1;
chr11	47444454	rs4752838	A	G	0	0	-0.0227765	0	70	NULL	NULL	NULL	NULL	NULL	NULL	NULL	NULL	NULL	NULL	NULL	NULL	NULL	NULL	NULL	NULL	NULL	NULL	NULL	NKX25_f1:NKX2-5;	M6336_1.02:MAZ;
chr11	47444890	rs11039244	A	G	0	0	0.0350069	0	70	NULL	NULL	NULL	NULL	NULL	NULL	NULL	NULL	NULL	NULL	NULL	NULL	NULL	NULL	NULL	NULL	NULL	NULL	NULL	AIRE.p2:AIRE;BARHL2_full_3:BARHL2;Barhl1_DBD_3:Barhl1;FOX{I1: FOX{I1,J2};M1965_1.02:FOXA1;M6234_1.02:FOXA3;M6238_1.02:FOXF1;M6399_1.02:ONECUT2;ONEC2_si:ONEC2;PAX4.p2:PAX4;UP00025_1:Foxk1;UP00039_1:Foxj3;UP00041_1:Foxj1;UP00061_1:Foxl1;UP00073_1:Foxa2;UP00200_2:Nkx6-1;	BARHL2_full_3:BARHL2;Barhl1_DBD_3:Barhl1;M1965_1.02:FOXA1;M6399_1.02:ONECUT2;MYBL2_DBD_2:MYBL2;ONEC2_si:ONEC2;PAX4.p2:PAX4;UP00025_1:Foxk1;UP00039_1:Foxj3;UP00041_1:Foxj1;UP00061_1:Foxl1;UP00073_1:Foxa2;
chr11	47445238	rs7925389	A	T	0	0	0.003441	0	70	NULL	NULL	NULL	NULL	NULL	NULL	NULL	NULL	NULL	NULL	NULL	NULL	NULL	NULL	NULL	NULL	NULL	NULL	NULL	CDX1:CDX1;FOXD2_DBD_1:FOXD2;FOXD3.p2:FOXD3;M0131_1.02:Ahctf1;M6243_1.02:FOXN2;TEAD4_f1:TEAD4;UP00029_1:Tbp;UP00037_1:Zfp105;	CDX1:CDX1;FOXD2_DBD_1:FOXD2;FOXD3.p2:FOXD3;M0131_1.02:Ahctf1;TEAD4_f1:TEAD4;UP00029_1:Tbp;
chr11	47445620	rs12577643	A	T	0	0	-0.00699634	0	70	NULL	NULL	NULL	NULL	NULL	NULL	NULL	NULL	NULL	NULL	NULL	NULL	NULL	NULL	NULL	NULL	NULL	NULL	NULL	HMGA1:HMGA1;M4840_1.02:FEZF1;M5976_1.02:ZNF713;M6311_1.02:IRF5;ZBTB16.p2:ZBTB16;	CDX1:CDX1;HMGA1:HMGA1;M6311_1.02:IRF5;M6399_1.02:ONECUT2;ONEC2_si:ONEC2;
chr11	47452594	rs12361415	T	G	0	0	0.00451392	0	70	0.986526	-0.0228601	NULL	NULL	NULL	NULL	NULL	NULL	NULL	NULL	NULL	NULL	NULL	NULL	NULL	NULL	NULL	NULL	NULL	AIRE.p2:AIRE;M0728_1.02:FOXJ1;M4439_1.02:FOXA1;sci09.v2_Zfp105_2634:Zfp105;	PAX4.p2:PAX4;
chr11	47453637	rs35184771	T	G	1	0	0.0279949	0	70	NULL	NULL	NULL	NULL	NULL	NULL	NULL	NULL	NULL	NULL	NULL	NULL	NULL	NULL	NULL	NULL	NULL	NULL	NULL	M1581_1.02:CIC;M1890_1.02:NFYA;M5689_1.02:NRL;UP00184_1:Lhx8;UP00227_1:Duxl;UP00256_2:Lhx6;ZNF148.p2:ZNF148;	M1581_1.02:CIC;M1890_1.02:NFYA;UP00227_1:Duxl;ZNF148.p2:ZNF148;
chr11	47465333	rs1317149	T	C	0	0	0.00223945	0	70	NULL	NULL	NULL	NULL	NULL	NULL	NULL	NULL	NULL	NULL	NULL	NULL	NULL	NULL	NULL	NULL	NULL	NULL	NULL
chr11	47474194	rs11039255	T	G	1	0	0.0501418	0	70	NULL	NULL	NULL	NULL	NULL	NULL	NULL	NULL	NULL	NULL	NULL	NULL	NULL	NULL	NULL	NULL	NULL	NULL	NULL	M6539_1.02:ZBTB7B;	M6539_1.02:ZBTB7B;UP00227_1:Duxl;
chr11	47478848	rs12224672	T	C	1	0	0.269287	1	70	0.426464	-0.0753238	NULL	NULL	NULL	NULL	NULL	NULL	NULL	NULL	NULL	NULL	NULL	NULL	NULL	NULL	NULL	NULL	NULL	REST.p3:REST;TFAP4.p2:TFAP4;	HEN1_si:HEN1;M4604_1.02:ZNF263;M6270_1.02:NHLH1;MYFfamily.p2:MYF;REST.p3:REST;TFAP4.p2:TFAP4;
chr11	47487585	rs7933019	C	G	0	0	-0.00508209	0	70	0.542961	0.0900623	NULL	NULL	NULL	NULL	NULL	NULL	NULL	NULL	NULL	NULL	NULL	NULL	NULL	NULL	NULL	NULL	NULL	FOXP3.p2:FOXP3;M6236_1.02:FOXC2;TAL1_f2:TAL1;
chr11	47501662	rs11039265	A	C	1	0	-0.00852361	0	70	NULL	NULL	NULL	NULL	NULL	NULL	NULL	NULL	NULL	NULL	NULL	NULL	NULL	NULL	NULL	NULL	NULL	NULL	NULL	AIRE.p2:AIRE;ARI3A_do:ARI3A;FOXJ2_DBD_1:FOXJ2;FOXJ3_DBD_2:FOXJ3;M2283_1.02:FOXP1;M6243_1.02:FOXN2;UP00029_1:Tbp;UP00037_1:Zfp105;	AIRE.p2:AIRE;BPTF.p2:BPTF;HMGA1:HMGA1;M6147_1.02:ARID3A;M6399_1.02:ONECUT2;UP00037_1:Zfp105;
chr11	47505500	rs10838724	T	G	0	0	0.020118	0	70	NULL	NULL	NULL	NULL	NULL	NULL	NULL	NULL	NULL	NULL	NULL	NULL	NULL	NULL	NULL	NULL	NULL	NULL	NULL		M4667_1.02:REST;M6464_1.02:SMAD2;ZNF423.p2:ZNF423;
chr11	47508472	rs6485758	A	G	0	0	0.00874029	0	70	0.203948	0.0278814	NULL	NULL	NULL	NULL	NULL	NULL	NULL	NULL	NULL	NULL	NULL	NULL	NULL	NULL	NULL	NULL	NULL	M5804_1.02:SCRT1;M5805_1.02:SCRT2;M6154_1.02:ATF5;UP00192_1:Six1;	M2298_1.02:MEIS1;M6154_1.02:ATF5;MA0782.1:PKNOX1;PPARA_f2:PPARA;
chr11	47510843	rs11039266	T	G	0	0	0.00656018	0	70	0.00856007	-0.207118	NULL	NULL	NULL	NULL	NULL	NULL	NULL	NULL	NULL	NULL	NULL	NULL	NULL	NULL	NULL	NULL	NULL	ELF5_DBD:ELF5;MA0156.1:FEV;UP00090_1:Elf;	NKX28_f1:NKX2-8;
chr11	47518145	rs4752845	T	C	0	0	-0.00685964	0	70	NULL	NULL	NULL	NULL	NULL	NULL	NULL	NULL	NULL	NULL	NULL	NULL	NULL	NULL	NULL	NULL	NULL	NULL	NULL	BPTF.p2:BPTF;M6251_1.02:FUBP1;UP00074_1:Isgf3;	BPTF.p2:BPTF;IRF1:IRF1;M6557_1.02:ZNF384;PO2F1_f1:PO2F1;PO2F2_si:PO2F2;
chr11	47525494	rs34958982	T	C	1	0	0.165547	1	70	NULL	NULL	NULL	NULL	NULL	NULL	NULL	NULL	NULL	NULL	NULL	NULL	NULL	NULL	NULL	NULL	NULL	NULL	NULL	GTF2A1:GTF2A1;M4636_1.02:THAP1;UP00047_1:Zbtb7;	GTF2A1:GTF2A1;M4636_1.02:THAP1;M6306_1.02:INSM1;UP00047_1:Zbtb7;
chr11	47536319	rs10838725	T	C	0	0	0.0162417	0	70	0.817435	-0.00978887	NULL	NULL	NULL	NULL	NULL	NULL	NULL	NULL	NULL	NULL	NULL	NULL	NULL	NULL	NULL	NULL	NULL	M1925_1.02:CEBPA;M2268_1.02:CEBPB;M6234_1.02:FOXA3;	UP00031_1:Zbtb3;
chr11	47538881	rs61895112	T	C	1	0	-0.273296	1	70	0.94337	-0.0176132	NULL	NULL	NULL	NULL	NULL	NULL	NULL	NULL	NULL	NULL	NULL	NULL	NULL	NULL	NULL	NULL	NULL		PAX4.p2:PAX4;
chr11	47543233	rs11039284	G	A	0	0	0.00429939	0	70	0.512455	-0.171906	NULL	NULL	NULL	NULL	NULL	NULL	NULL	NULL	NULL	NULL	NULL	NULL	NULL	NULL	NULL	NULL	NULL	M4640_1.02:ZBTB7A;	M4640_1.02:ZBTB7A;
chr11	47546522	rs66749409	T	C	0	0	0.0286559	0	70	NULL	NULL	NULL	NULL	NULL	NULL	NULL	NULL	NULL	NULL	NULL	NULL	NULL	NULL	NULL	NULL	NULL	NULL	NULL		GLIS1_DBD:GLIS1;TFAP2B.p2:TFAP2B;
chr11	47546792	rs10838726	C	G	0	0	-0.00982718	0	70	0.000175162	0.169432	NULL	NULL	NULL	NULL	NULL	NULL	NULL	NULL	NULL	NULL	NULL	NULL	NULL	NULL	NULL	NULL	NULL	UP00052_1:Osr2;
chr11	47550415	rs12225051	T	C	1	0	0.0153003	0	70	0.385435	0.141553	NULL	NULL	NULL	NULL	NULL	NULL	NULL	NULL	NULL	NULL	NULL	NULL	NULL	NULL	NULL	NULL	NULL	M4546_1.02:RFX5;Rfx3_DBD:Rfx3;	LHX6_full_2:LHX6;M0216_1.02:NHLH2;M2285_1.02:Gfi1b;M5187_1.02:GFI1;PITX1..3.p2:PITX1;PITX2;PITX3;SP4_f1:SP4;TBX4_DBD_2:TBX4;
chr11	47550727	rs11039290	A	G	0	0	-0.000594956	0	70	0.00185451	0.163131	NULL	NULL	NULL	NULL	NULL	NULL	NULL	NULL	NULL	NULL	NULL	NULL	NULL	NULL	NULL	NULL	NULL	HMGA1:HMGA1;M0131_1.02:Ahctf1;M5976_1.02:ZNF713;M6251_1.02:FUBP1;STAT5{A:STAT5{A,B};	HMGA1:HMGA1;M5976_1.02:ZNF713;
chr11	47551790	rs71475921	A	G	1	0	-0.534506	1	70	0.0158803	0.17539	NULL	NULL	NULL	NULL	NULL	NULL	NULL	NULL	NULL	NULL	NULL	NULL	NULL	NULL	NULL	NULL	NULL	BACH2.p2:BACH2;M4526_1.02:SMARCC1;M4604_1.02:ZNF263;M4607_1.02:Fos;M4608_1.02:JUN;M4623_1.02:JUNB;M6385_1.02:NR1I2;MA0105.4:NFKB1;MA0778.1:NFKB2;SMRC1_f1:SMARCC1;THA_f2:THA;THB_do:THB;	ESRRG_full_2:ESRRG;Esrra_DBD_1:Esrra;M4604_1.02:ZNF263;M6385_1.02:NR1I2;M6387_1.02:NR1I3;M6483_1.02:SP4;M6486_1.02:SPZ1;M6553_1.02:ZNF219;MA0105.4:NFKB1;SP4_f1:SP4;THA_f2:THA;THB_do:THB;
chr11	47559891	rs11039297	A	G	0	0	0.0708691	0	70	0.920054	-0.0221088	NULL	NULL	NULL	NULL	NULL	NULL	NULL	NULL	NULL	NULL	NULL	NULL	NULL	NULL	NULL	NULL	NULL	M4546_1.02:RFX5;	HTF4_f1:HTF4;M0216_1.02:NHLH2;M2299_1.02:MYF5;M6355_1.02:MYOG;M6358_1.02:NEUROD1;M6554_1.02:ZNF238;MA0521.1:Tcf12;MA0522.1:Tcf3;MA0816.1:Ascl2;UP00099_1:Ascl2;UP00109_1:Obox6;ZN238_f1:ZNF238;
chr11	47561569	rs12798346	T	C	0	0	0.0367904	0	70	NULL	NULL	NULL	NULL	NULL	NULL	NULL	NULL	NULL	NULL	NULL	NULL	NULL	NULL	NULL	NULL	NULL	NULL	NULL	M5838_1.02:SOX8;
chr11	47564824	rs56400411	T	G	1	0	0.0466925	0	70	NULL	NULL	NULL	NULL	NULL	NULL	NULL	NULL	NULL	NULL	NULL	NULL	NULL	NULL	NULL	NULL	NULL	NULL	NULL	TEAD1_full_2:TEAD1;TEAD3_DBD_1:TEAD3;UP00258_1:Tgif2;	M1528_1.02:RFX6;M4343_1.02:Arid2;RFX5_DBD_2:RFX5;Rfx3_DBD:Rfx3;SOX15_full_3:SOX15;TEAD1_full_2:TEAD1;UP00035_1:Hic;UP00056_1:Rfx;
chr11	47568155	rs7945473	T	C	0	0	0.00103584	0	70	NULL	NULL	NULL	NULL	NULL	NULL	NULL	NULL	NULL	NULL	NULL	NULL	NULL	NULL	NULL	NULL	NULL	NULL	NULL	ERR1_f1:ERR1;ERR3_f1:ERR3;ESRRB:ESRRB;M1458_1.02:RORB;M2304_1.02:Nr5a2;M4598_1.02:E2F4;M6126_1.02:Esrrb;M6215_1.02:ESRRB;M6393_1.02:NR4A1;M6498_1.02:NR5A1;MA0141.2:Esrrb;MA0141.3:ESRRB;MA0728.1:Nr2f6;NR4A3_f1:NR4A3;NR5A1:NR5A1;Nr2e1_DBD_2:Nr2e1;RARB_full:RARB;UP00079_1:Esrra;	ERR1_f1:ERR1;ERR3_f1:ERR3;M0174_1.02:Tcfe3;M1458_1.02:RORB;M4480_1.02:Usf1;M4481_1.02:USF2;M4598_1.02:E2F4;MA0728.1:Nr2f6;NR1D1_f1:NR1D1;Nr2e1_DBD_2:Nr2e1;RARB_full:RARB;THB_do:THB;UP00053_1:Rxra;UP00066_1:Hnf4;VDR_f1:VDR;sci09.v2_Nr2f2_2192:Nr2f2;
chr11	47578886	rs2280231	T	C	0	0	-0.00218946	0	70	0.825038	0.0397958	NULL	NULL	NULL	NULL	NULL	NULL	NULL	NULL	NULL	NULL	NULL	NULL	NULL	NULL	NULL	NULL	NULL	MA0112.3:ESR1;MA0258.1:ESR2;	M5856_1.02:SP8;RUNX2_DBD_2:RUNX2;RUNX3_DBD_3:RUNX3;
chr11	47581177	rs2030166	T	C	0	0	0.0521481	0	70	NULL	NULL	NULL	NULL	NULL	NULL	NULL	NULL	NULL	NULL	NULL	NULL	NULL	NULL	NULL	NULL	NULL	NULL	NULL
chr11	47584931	rs11605348	A	G	1	0	0.0127779	0	70	NULL	NULL	0.00571246	-0.00236944	NULL	NULL	NULL	NULL	NULL	NULL	NULL	NULL	NULL	NULL	NULL	NULL	NULL	NULL	NULL		M1963_1.02:ZFY;
chr11	47585313	rs12287076	C	G	1	0	0.098904	0	70	2.18e-05	0.150618	NULL	NULL	NULL	NULL	NULL	NULL	NULL	NULL	NULL	NULL	NULL	NULL	NULL	NULL	NULL	NULL	NULL	HES1.p2:HES1;M6278_1.02:HLTF;M6504_1.02:TBX3;	Creb3l2_DBD_1:Creb3l2;HIF1A.p2:HIF1A;M6155_1.02:ATF6;M6210_1.02:ENO1;M6278_1.02:HLTF;
chr11	47585583	rs10838731	T	C	1	0	0.0484942	0	70	0.0194799	0.139228	NULL	NULL	NULL	NULL	NULL	NULL	NULL	NULL	NULL	NULL	NULL	NULL	NULL	NULL	NULL	NULL	NULL	M1968_1.02:EBF1;M4569_1.02:HSF1;M6547_1.02:ZFX;MA0116.1:Znf423;SP4_f1:SP4;TFAP2B.p2:TFAP2B;TWST1_f1:TWST1;UP00002_1:Sp;UP00053_1:Rxra;UP00066_1:Hnf4;WT1_f1:WT1;	M0427_1.02:Dnajc21;M4569_1.02:HSF1;M6483_1.02:SP4;M6547_1.02:ZFX;SP4_f1:SP4;TFAP2B.p2:TFAP2B;UP00002_1:Sp;UP00053_1:Rxra;UP00066_1:Hnf4;ZFX:ZFX;
chr11	47594246	rs35624992	C	G	0	0	-0.0280287	0	70	NULL	NULL	NULL	NULL	NULL	NULL	NULL	NULL	NULL	NULL	NULL	NULL	NULL	NULL	NULL	NULL	NULL	NULL	NULL	GCM1_full_1:GCM1;HEY2_f1:HEY2;M6483_1.02:SP4;M6547_1.02:ZFX;SP4_f1:SP4;	GCM1_full_1:GCM1;HEN1_si:HEN1;HEY2_f1:HEY2;M1669_1.02:PRKRIR;M6483_1.02:SP4;M6539_1.02:ZBTB7B;PURA_f1:PURA;SP4_f1:SP4;ZFP161.p2:ZFP161;
chr11	47599417	rs78339356	A	T	0	0	0.00460713	0	70	NULL	NULL	NULL	NULL	NULL	NULL	NULL	NULL	NULL	NULL	NULL	NULL	NULL	NULL	NULL	NULL	NULL	NULL	NULL	IRF4_full:IRF4;M4545_1.02:ZNF683;MA0652.1:IRF8;PRDM1_dimer:PRDM1;	GCR_do:GCR;
chr11	47600587	rs12799623	A	G	0	0	0.00019797	0	70	NULL	NULL	NULL	NULL	NULL	NULL	NULL	NULL	NULL	NULL	NULL	NULL	NULL	NULL	NULL	NULL	NULL	NULL	NULL	HES5_DBD_2:HES5;HES7_DBD:HES7;HEY2_f1:HEY2;M1889_1.02:MAX;M2266_1.02:BHE40;M6345_1.02:MITF;MA0009.2:T;TEAD3_DBD_1:TEAD3;UP00035_1:Hic;	BHLHB3_full:BHLHB3;Bhlhb2_DBD_1:Bhlhb2;CMYC:CMYC;HES5_DBD_2:HES5;HES7_DBD:HES7;HEY1_DBD:HEY1;HEY2_f1:HEY2;HMX1.p2:HMX1;M0181_1.02:Mlx;M0193_1.02:Tcfeb;M0198_1.02:SOHLH2;M0200_1.02:Clock;M0201_1.02:Tcfec;M0212_1.02:TCFL5;M1419_1.02:Gm98;M1889_1.02:MAX;M1927_1.02:MYCL1;M2266_1.02:BHE40;M4480_1.02:Usf1;M4481_1.02:USF2;M4532_1.02:MYC;M4543_1.02:MXI1;M5321_1.02:CLOCK;M5634_1.02:MNT;M5932_1.02:TFEC;M61…
chr11	47602338	rs12363232	T	C	0	0	0.00951309	0	70	NULL	NULL	NULL	NULL	NULL	NULL	NULL	NULL	NULL	NULL	NULL	NULL	NULL	NULL	NULL	NULL	NULL	NULL	NULL		RBPJ.p2:RBPJ;
chr11	47603162	rs12419692	A	C	0	0	0.0878598	0	70	NULL	NULL	NULL	NULL	NULL	NULL	NULL	NULL	NULL	NULL	NULL	NULL	NULL	NULL	NULL	NULL	NULL	NULL	NULL	GTF2A1:GTF2A1;
chr11	47604940	rs10769282	T	G	0	0	-0.0141359	0	70	0.268797	-0.0507988	NULL	NULL	NULL	NULL	NULL	NULL	NULL	NULL	NULL	NULL	NULL	NULL	NULL	NULL	1216		ODC:ARMH1;	AIRE.p2:AIRE;BPTF.p2:BPTF;CDX1:CDX1;FOXD3.p2:FOXD3;FOXJ2_DBD_1:FOXJ2;FOXJ3_DBD_2:FOXJ3;M0720_1.02:RCJMB04_8e18;M0728_1.02:FOXJ1;M2283_1.02:FOXP1;M6243_1.02:FOXN2;M6244_1.02:FOXM1;M6251_1.02:FUBP1;M6399_1.02:ONECUT2;M6490_1.02:SRY;ONEC2_si:ONEC2;UP00030_1:Sox1;UP00037_1:Zfp105;UP00062_1:Sox4;	AIRE.p2:AIRE;BPTF.p2:BPTF;FOXG1_DBD_1:FOXG1;FOX{F1:FOX{F1,F2};HMGA1:HMGA1;M2283_1.02:FOXP1;M6235_1.02:FOXC1;M6243_1.02:FOXN2;M6251_1.02:FUBP1;M6399_1.02:ONECUT2;ONEC2_si:ONEC2;UP00037_1:Zfp105;
chr11	47618877	rs1064608	C	G	0	0	-0.0515223	0	70	NULL	NULL	NULL	NULL	NULL	NULL	NULL	NULL	NULL	NULL	NULL	NULL	NULL	NULL	NULL	NULL	NULL	NULL	NULL	UP00079_1:Esrra;	M1668_1.02:PRKRIR;M4444_1.02:RELA;M4468_1.02:NFKB1;M6449_1.02:REL;M6511_1.02:RELA;MA0101.1:REL;cell08_Obox2_3438:Obox2;
chr11	47622339	rs3817335	A	T	0	0	-0.0138219	0	70	NULL	NULL	NULL	NULL	NULL	NULL	NULL	NULL	NULL	NULL	NULL	NULL	NULL	NULL	NULL	NULL	NULL	NULL	NULL	HESX1_DBD_2:HESX1;M4453_1.02:BCL11A;M6164_1.02:T;MA0009.2:T;PO3F1_f1:PO3F1;UP00228_1:Bapx1;	Esrra_DBD_1:Esrra;M6375_1.02:NKX2-2;M6385_1.02:NR1I2;NKX22_si:NKX2-2;UP00017_1:Nkx3-1;UP00228_1:Bapx1;
chr11	47626490	rs4752856	A	G	0	0	-0.00166286	0	70	NULL	NULL	NULL	NULL	NULL	NULL	NULL	NULL	NULL	NULL	NULL	NULL	NULL	NULL	NULL	NULL	NULL	NULL	NULL	FOXP3.p2:FOXP3;M2316_1.02:Stat6;UP00034_1:Sox7;	M2316_1.02:Stat6;M5363_1.02:E2F8;
chr11	47634200	rs4752857	T	C	0	0	0.0276401	0	70	NULL	NULL	NULL	NULL	NULL	NULL	NULL	NULL	NULL	NULL	NULL	NULL	NULL	NULL	NULL	NULL	NULL	NULL	NULL	M6504_1.02:TBX3;NKX2-1:NKX2-1;REST.p3:REST;UP00107_1:Nkx2-4;UP00165_1:Titf1;UP00190_1:Nkx2-3;UP00389_1:Nkx3-1;	M6504_1.02:TBX3;
chr11	47636762	rs12794570	T	C	1	0	0.014745	0	70	NULL	NULL	NULL	NULL	NULL	NULL	NULL	NULL	NULL	NULL	NULL	NULL	NULL	NULL	NULL	NULL	NULL	NULL	NULL	AIRE.p2:AIRE;BPTF.p2:BPTF;CDX1:CDX1;IRF3_full:IRF3;M0118_1.02:Zfp957;	AIRE.p2:AIRE;BPTF.p2:BPTF;IRF3_full:IRF3;PAX4.p2:PAX4;
chr11	47637583	rs7118178	A	G	0	0	0.0164648	0	70	NULL	NULL	NULL	NULL	NULL	NULL	NULL	NULL	NULL	NULL	NULL	NULL	NULL	NULL	NULL	NULL	1222		Astro:ENSG00000226499;ODC:ENSG00000226499;ODC:OSTCP5;Astro:ENSG00000226499;ODC:ENSG00000226499;ODC:OSTCP5;Astro:ENSG00000226499;ODC:ENSG00000226499;ODC:OSTCP5;Astro:ENSG00000226499;ODC:ENSG00000226499;ODC:OSTCP5;
chr11	47641380	rs7120548	T	C	1	0	0.140414	1	70	0.00479208	0.178225	NULL	NULL	NULL	NULL	NULL	NULL	NULL	NULL	NULL	NULL	NULL	NULL	NULL	NULL	NULL	NULL	NULL	ALX1.p2:ALX1;ZBTB16.p2:ZBTB16;	MA0107.1:RELA;
chr11	47641497	rs10838738	A	G	1	0	0.0626871	0	70	NULL	NULL	1.09207	0.428987	NULL	NULL	NULL	NULL	NULL	NULL	NULL	NULL	NULL	NULL	NULL	NULL	1224		MG:ENSG00000226499;ODC:ENSG00000226499;MG:ENSG00000226499;ODC:ENSG00000226499;MG:ENSG00000226499;ODC:ENSG00000226499;MG:ENSG00000226499;ODC:ENSG00000226499;	RARB_full:RARB;RFX2_DBD_2:RFX2;	RARB_full:RARB;
chr11	47648113	rs12787646	T	C	0	0	0.0138123	0	70	NULL	NULL	0.144357	0.163514	NULL	NULL	NULL	NULL	NULL	NULL	NULL	NULL	NULL	NULL	NULL	NULL	NULL	NULL	NULL	SRBP1_f2:SREBF1;UP00031_1:Zbtb3;ZNF143.p2:ZNF143;	HINFP1_full_2:HINFP1;ZNF143.p2:ZNF143;
chr11	47652532	rs11039327	A	T	0	0	-0.0241809	0	70	NULL	NULL	2.46529	0.767739	NULL	NULL	NULL	NULL	NULL	NULL	NULL	NULL	NULL	NULL	NULL	NULL	NULL	NULL	NULL	HEY2_f1:HEY2;M1915_1.02:ZNF76;M2321_1.02:TP63;M4607_1.02:Fos;M4623_1.02:JUNB;MA0258.1:ESR2;P53_f2:TP53;ZN143_si:ZNF143;ZNF143.p2:ZNF143;	M1915_1.02:ZNF76;M2321_1.02:TP63;TFCP2.p2:TFCP2;ZN143_si:ZNF143;
chr11	47665595	rs12787112	A	G	0	0	0.0188778	0	70	NULL	NULL	5.22254	-0.685845	NULL	NULL	NULL	NULL	NULL	NULL	NULL	NULL	NULL	NULL	NULL	NULL	NULL	NULL	NULL	M4527_1.02:SMARCC2;M6164_1.02:T;TBX4_DBD_2:TBX4;TBX5_DBD_2:TBX5;UP00026_1:Zscan4;UP00042_1:Gm397;sci09.v2_Gm397_1753:Gm397;	M0426_1.02:Zfp3;M1935_1.02:NR3C1;M6164_1.02:T;MA0113.2:NR3C1;MA0863.1:MTF1;UP00026_1:Zscan4;UP00042_1:Gm397;UP00097_1:Mtf;sci09.v2_Gm397_1753:Gm397;
chr11	47674288	rs11039332	A	G	0	0	-0.00306575	0	70	3.99e-08	0.71	NULL	NULL	NULL	NULL	NULL	NULL	NULL	NULL	NULL	NULL	NULL	NULL	NULL	NULL	NULL	NULL	NULL	HES1.p2:HES1;HIC2_DBD:HIC2;	M0405_1.02:KLF7;M4526_1.02:SMARCC1;M6483_1.02:SP4;M6556_1.02:ZNF350;MA0079.1:SP1;SP1_DBD:SP1;TBX4_DBD_2:TBX4;TBX5_DBD_2:TBX5;TFAP2B.p2:TFAP2B;
chr11	47675044	rs12365079	A	T	0	0	-2.80966e-05	0	70	0.639858	0.00211102	NULL	NULL	NULL	NULL	NULL	NULL	NULL	NULL	NULL	NULL	NULL	NULL	NULL	NULL	NULL	NULL	NULL
chr11	47678331	rs10128705	T	C	0	0	-0.0116379	0	70	NULL	NULL	NULL	NULL	NULL	NULL	NULL	NULL	NULL	NULL	NULL	NULL	NULL	NULL	NULL	NULL	NULL	NULL	NULL	AIRE.p2:AIRE;ARI3A_do:ARI3A;HXC6_f1:HXC6;M2267_1.02:CDX2;M6147_1.02:ARID3A;M6225_1.02:MECOM;M6299_1.02:HOXC6;M6399_1.02:ONECUT2;ONEC2_si:ONEC2;UP00121_1:Hoxd10;UP00133_1:Cdx2;UP00134_1:Hoxb13;UP00207_1:Hoxb9;UP00217_1:Hoxa10;UP00225_1:Hlx1;UP00240_1:Cdx1;UP00255_1:Dbx1;ZBTB16.p2:ZBTB16;	AIRE.p2:AIRE;ARI3A_do:ARI3A;HXC6_f1:HXC6;M6147_1.02:ARID3A;M6299_1.02:HOXC6;M6399_1.02:ONECUT2;ONEC2_si:ONEC2;UP00121_1:Hoxd10;UP00254_1:Pou2f1;ZBTB16.p2:ZBTB16;
chr11	47678616	rs147311748	T	G	0	0	-0.00372186	0	70	0.333154	0.0742014	NULL	NULL	NULL	NULL	NULL	NULL	NULL	NULL	NULL	NULL	NULL	NULL	NULL	NULL	NULL	NULL	NULL	M1640_1.02:TBX6;M5628_1.02:MGA;TBX4_DBD_2:TBX4;TBX5_DBD_2:TBX5;UP00031_1:Zbtb3;	M1628_1.02:TBX10;M1640_1.02:TBX6;M5628_1.02:MGA;SP4_f1:SP4;TBR1_full:TBR1;TBX4_DBD_2:TBX4;TBX5_DBD_2:TBX5;UP00031_1:Zbtb3;UP00068_1:Eomes;
chr11	47694772	rs10838747	C	G	0	0	0.0114138	0	70	NULL	NULL	NULL	NULL	NULL	NULL	NULL	NULL	NULL	NULL	NULL	NULL	NULL	NULL	NULL	NULL	NULL	NULL	NULL	HOX{A5:HOX{A5,B5};M2281_1.02:FOXH1;MA0528.1:ZNF263;PURA_f1:PURA;	HOX{A5:HOX{A5,B5};
chr11	47694829	rs10838748	T	G	0	0	-0.00863672	0	70	NULL	NULL	NULL	NULL	NULL	NULL	NULL	NULL	NULL	NULL	NULL	NULL	NULL	NULL	NULL	NULL	NULL	NULL	NULL	M6123_1.02:ZNF281;MA0079.2:SP1;MA0528.1:ZNF263;MZF1.p2:MZF1;UP00021_1:Zfp28;	M1906_1.02:SP1;M4604_1.02:ZNF263;M6123_1.02:ZNF281;M6306_1.02:INSM1;M6336_1.02:MAZ;M6552_1.02:ZNF148;MA0079.2:SP1;MA0528.1:ZNF263;MAZ.p2:MAZ;MZF1.p2:MZF1;PURA_f1:PURA;UP00021_1:Zfp28;
chr11	47695423	rs11039342	A	C	0	0	0.0113485	0	70	NULL	NULL	NULL	NULL	NULL	NULL	NULL	NULL	NULL	NULL	NULL	NULL	NULL	NULL	NULL	NULL	NULL	NULL	NULL	M6211_1.02:EOMES;M6504_1.02:TBX3;UP00068_1:Eomes;UP00148_1:Hdx;	M1507_1.02:LCOR;M6211_1.02:EOMES;M6504_1.02:TBX3;UP00148_1:Hdx;
chr11	47701960	rs11823949	A	G	0	0	0.00894626	0	70	NULL	NULL	NULL	NULL	NULL	NULL	NULL	NULL	NULL	NULL	NULL	NULL	NULL	NULL	NULL	NULL	NULL	NULL	NULL	GCR_do:GCR;	GCR_do:GCR;
chr11	47703754	rs11604825	T	C	0	0	0.00225374	0	70	NULL	NULL	NULL	NULL	NULL	NULL	NULL	NULL	NULL	NULL	NULL	NULL	NULL	NULL	NULL	NULL	NULL	NULL	NULL	M6544_1.02:HIVEP1;ZEP1_f1:ZEP1;	M6544_1.02:HIVEP1;RHD_2:RHD;RHD_4:RHD;ZEP1_f1:ZEP1;crel_2:CREB1;p52_2:p52;p65:RELA;relb_2:relb;
chr11	47705425	rs11602395	C	G	0	0	0.00437111	0	70	NULL	NULL	NULL	NULL	NULL	NULL	NULL	NULL	NULL	NULL	NULL	NULL	NULL	NULL	NULL	NULL	NULL	NULL	NULL	THA_f2:THA;UP00219_1:Cutl1;	SRBP2_f1:SREBF2;
chr11	47707065	rs11039348	A	G	0	0	-0.0126923	0	70	NULL	NULL	NULL	NULL	NULL	NULL	NULL	NULL	NULL	NULL	NULL	NULL	NULL	NULL	NULL	NULL	NULL	NULL	NULL	BHLHB3_full:BHLHB3;Bhlhb2_DBD_1:Bhlhb2;CMYC:CMYC;HES5_DBD_2:HES5;HES7_DBD:HES7;HEY1_DBD:HEY1;HEY2_f1:HEY2;M0181_1.02:Mlx;M0198_1.02:SOHLH2;M0200_1.02:Clock;M0201_1.02:Tcfec;M0212_1.02:TCFL5;M1927_1.02:MYCL1;M2266_1.02:BHE40;M2321_1.02:TP63;M4543_1.02:MXI1;M5321_1.02:CLOCK;M5632_1.02:MLX;M5634_1.02:MNT;M5932_1.02:TFEC;MA0009.2:T;MA0058.1:MAX;MA0058.3:MAX;MA0104.2:Mycn;MA0147.1:Myc;MA0626.1:Npas2;M…	BHLHB3_full:BHLHB3;Bhlhb2_DBD_1:Bhlhb2;CMYC:CMYC;HES5_DBD_2:HES5;HES7_DBD:HES7;HEY1_DBD:HEY1;HEY2_f1:HEY2;M0181_1.02:Mlx;M0193_1.02:Tcfeb;M0198_1.02:SOHLH2;M0200_1.02:Clock;M0201_1.02:Tcfec;M0212_1.02:TCFL5;M1419_1.02:Gm98;M1915_1.02:ZNF76;M1927_1.02:MYCL1;M2266_1.02:BHE40;M2321_1.02:TP63;M4480_1.02:Usf1;M4481_1.02:USF2;M4543_1.02:MXI1;M5321_1.02:CLOCK;M5634_1.02:MNT;M5932_1.02:TFEC;MA0009.2:T;MA…
chr11	47711942	rs1017730	A	G	0	0	0.0569734	0	70	NULL	NULL	NULL	NULL	NULL	NULL	NULL	NULL	NULL	NULL	NULL	NULL	NULL	NULL	NULL	NULL	NULL	NULL	NULL	M2321_1.02:TP63;MA0861.1:TP73;	M2321_1.02:TP63;M6120_1.02:Gli3;TFCP2.p2:TFCP2;sci09.v2_Gm397_1753:Gm397;
chr11	47715949	rs11039355	T	C	1	0	0.298437	1	70	NULL	NULL	NULL	NULL	NULL	NULL	NULL	NULL	NULL	NULL	NULL	NULL	NULL	NULL	NULL	NULL	NULL	NULL	NULL	M4546_1.02:RFX5;SP4_f1:SP4;	M4546_1.02:RFX5;SP4_f1:SP4;TFAP2B.p2:TFAP2B;
chr11	47726257	rs11039359	T	C	0	0	0.0381046	0	70	NULL	NULL	NULL	NULL	NULL	NULL	NULL	NULL	NULL	NULL	NULL	NULL	NULL	NULL	NULL	NULL	NULL	NULL	NULL	M6346_1.02:MLXIPL;MLXPL_f1:MLXPL;	M0195_1.02:Msc;M2264_1.02:ATOH1;M5116_1.02:ATOH8;M6346_1.02:MLXIPL;MLXPL_f1:MLXPL;TFE2_f2:TFE2;TWST1_f1:TWST1;
chr11	47728408	rs7130758	T	C	0	0	0.00248574	0	70	NULL	NULL	NULL	NULL	NULL	NULL	NULL	NULL	NULL	NULL	NULL	NULL	NULL	NULL	NULL	NULL	NULL	NULL	NULL	ATF6A_si:ATF6A;Creb3l2_DBD_1:Creb3l2;M0195_1.02:Msc;M1556_1.02:IRC900814;M6358_1.02:NEUROD1;M6554_1.02:ZNF238;MA0669.1:NEUROG2;TAL1_f2:TAL1;TFE2_f2:TFE2;ZN238_f1:ZNF238;	ATF6A_si:ATF6A;Creb3l2_DBD_1:Creb3l2;GLIS1_DBD:GLIS1;HES1.p2:HES1;M0203_1.02:Figla;M1640_1.02:TBX6;M5116_1.02:ATOH8;M6316_1.02:TCF4;M6358_1.02:NEUROD1;M6468_1.02:SNAI1;MA0522.1:Tcf3;MEIS2_DBD_1:MEIS2;MYOD1.p2:MYOD1;SNAI2_f1:SNAI2;TFE2_f2:TFE2;TWST1_f1:TWST1;ZEB1.p2:ZEB1;sci09.v2_Tcfe2a_3865:Tcfe2a;
chr11	47731223	rs17788930	A	G	0	0	-0.0124533	0	70	NULL	NULL	NULL	NULL	NULL	NULL	NULL	NULL	NULL	NULL	NULL	NULL	NULL	NULL	NULL	NULL	NULL	NULL	NULL		M1524_1.02:RFX8;M1528_1.02:RFX6;M4546_1.02:RFX5;UP00056_1:Rfx;UP00098_1:Rfx;sci09.v1_Rfx3_4970:Rfx3;
chr11	47734923	rs12803191	A	C	0	0	0.00365757	0	70	NULL	NULL	NULL	NULL	NULL	NULL	NULL	NULL	NULL	NULL	NULL	NULL	NULL	NULL	NULL	NULL	NULL	NULL	NULL	MA0258.1:ESR2;TLX1..3_NFIC{dimer}.p2:TLX1..3::NFIC;	M4930_1.02:NPAS4;MA0258.1:ESR2;TLX1..3_NFIC{dimer}.p2:TLX1..3::NFIC;
chr11	47736897	rs34910028	T	C	0	0	0.00149404	0	70	NULL	NULL	NULL	NULL	NULL	NULL	NULL	NULL	NULL	NULL	NULL	NULL	NULL	NULL	NULL	NULL	NULL	NULL	NULL	M2298_1.02:MEIS1;	M2298_1.02:MEIS1;SRBP1_f2:SREBF1;
chr11	47738526	rs12807014	T	C	0	0	-0.018271	0	70	0.839889	0.0116741	NULL	NULL	NULL	NULL	NULL	NULL	NULL	NULL	NULL	NULL	NULL	NULL	NULL	NULL	1246		ODC:NSUN4;	M1925_1.02:CEBPA;M2268_1.02:CEBPB;	M1925_1.02:CEBPA;M2268_1.02:CEBPB;TFCP2.p2:TFCP2;UP00031_1:Zbtb3;
chr11	47739919	rs11602339	T	C	0	0	0.00144559	0	70	NULL	NULL	NULL	NULL	NULL	NULL	NULL	NULL	NULL	NULL	NULL	NULL	NULL	NULL	NULL	NULL	NULL	NULL	NULL	M1023_1.02:Obox6;M1053_1.02:Obox1;M1069_1.02:AC189028.1;M6418_1.02:PITX2;NRF1_full:NRF1;PITX1..3.p2:PITX1;PITX2;PITX3;TEAD3_DBD_1:TEAD3;	HEY2_f1:HEY2;M6418_1.02:PITX2;NRF1_full:NRF1;PITX1..3.p2:PITX1;PITX2;PITX3;TEAD3_DBD_1:TEAD3;
chr11	47741464	rs10838757	T	C	0	0	0.0131059	0	70	NULL	NULL	0.422666	-0.304664	NULL	NULL	NULL	NULL	NULL	NULL	NULL	NULL	NULL	NULL	NULL	NULL	NULL	NULL	NULL
chr11	47748012	rs34923397	A	G	0	0	-0.0091412	0	70	NULL	NULL	NULL	NULL	NULL	NULL	NULL	NULL	NULL	NULL	NULL	NULL	NULL	NULL	NULL	NULL	1249		ODC:NSUN4;	M6346_1.02:MLXIPL;MA0163.1:PLAG1;MLXPL_f1:MLXPL;	ESRRB:ESRRB;M1963_1.02:ZFY;M2273_1.02:E2F6;M4604_1.02:ZNF263;M5209_1.02:SP5;M6336_1.02:MAZ;M6553_1.02:ZNF219;MA0163.1:PLAG1;ZN219_f1:ZNF219;
chr11	47748068	rs11039364	T	C	0	0	-0.00527403	0	70	0.205745	-0.10368	NULL	NULL	NULL	NULL	NULL	NULL	NULL	NULL	NULL	NULL	NULL	NULL	NULL	NULL	NULL	NULL	NULL	M5971_1.02:ZKSCAN3;	MA0105.4:NFKB1;MA0778.1:NFKB2;
chr11	47752686	rs12577383	T	C	0	0	-0.000651267	0	70	0.995018	0.0342634	NULL	NULL	NULL	NULL	NULL	NULL	NULL	NULL	NULL	NULL	NULL	NULL	NULL	NULL	1251		ODC:NSUN4;	KLF3_f1:KLF3;M1841_1.02:AR;M6326_1.02:KLF8;sci09.v2_Gm397_1753:Gm397;	M0426_1.02:Zfp3;M6326_1.02:KLF8;MA0258.1:ESR2;ZFP161.p2:ZFP161;
chr11	47758034	rs12421210	T	C	0	0	0.00581276	0	70	NULL	NULL	NULL	NULL	NULL	NULL	NULL	NULL	NULL	NULL	NULL	NULL	NULL	NULL	NULL	NULL	NULL	NULL	NULL	M6131_1.02:TFCP2L1;M6225_1.02:MECOM;MA0029.1:Mecom;TFCP2.p2:TFCP2;	M2321_1.02:TP63;M6115_1.02:TP73;M6131_1.02:TFCP2L1;P53_f2:TP53;TFCP2.p2:TFCP2;
chr11	47759202	rs7927445	T	G	0	0	-0.00145251	0	70	0.92056	0.0154766	NULL	NULL	NULL	NULL	NULL	NULL	NULL	NULL	NULL	NULL	NULL	NULL	NULL	NULL	NULL	NULL	NULL	M0203_1.02:Figla;M1640_1.02:TBX6;M5116_1.02:ATOH8;M5430_1.02:FIGLA;M5627_1.02:MESP1;M5628_1.02:MGA;M5636_1.02:MSC;M6316_1.02:TCF4;M6504_1.02:TBX3;MA0782.1:PKNOX1;MA0796.1:TGIF1;MA0832.1:Tcf21;Pknox2_DBD:Pknox2;TAL1_f2:TAL1;sci09.v2_Tcfe2a_3865:Tcfe2a;	HMX1.p2:HMX1;M1628_1.02:TBX10;M1640_1.02:TBX6;M4685_1.02:TCF8;M5116_1.02:ATOH8;M5430_1.02:FIGLA;M5627_1.02:MESP1;M5628_1.02:MGA;M6316_1.02:TCF4;M6504_1.02:TBX3;MA0782.1:PKNOX1;MA0796.1:TGIF1;Meis3_DBD_2:Meis3;Pknox2_DBD:Pknox2;T.p2:T;TBR1_full:TBR1;UP00046_1:Tcfe2a;UP00068_1:Eomes;sci09.v2_Tcfe2a_3865:Tcfe2a;
chr11	47759754	rs7927771	A	G	0	0	-0.0157613	0	70	NULL	NULL	NULL	NULL	NULL	NULL	NULL	NULL	NULL	NULL	NULL	NULL	NULL	NULL	NULL	NULL	1254		ODC:NSUN4;ODC:NSUN4;	MA0729.1:RARA;	M2304_1.02:Nr5a2;M5974_1.02:ZNF524;MA0512.2:Rxra;MA0729.1:RARA;NR6A1.p2:NR6A1;PAX2_DBD:PAX2;Rxrb_DBD:Rxrb;
chr11	47761524	rs12361031	A	G	0	0	0.0100703	0	70	NULL	NULL	NULL	NULL	NULL	NULL	NULL	NULL	NULL	NULL	NULL	NULL	NULL	NULL	NULL	NULL	NULL	NULL	NULL	MA0832.1:Tcf21;	SRBP1_f2:SREBF1;
chr11	47764632	rs7947730	T	C	0	0	0.00271977	0	70	NULL	NULL	NULL	NULL	NULL	NULL	NULL	NULL	NULL	NULL	NULL	NULL	NULL	NULL	NULL	NULL	NULL	NULL	NULL	BARHL2_full_3:BARHL2;Barhl1_DBD_3:Barhl1;HESX1_DBD_2:HESX1;HOX{A4:HOX{A4,D4};LHX6_full_2:LHX6;LHX9_DBD_2:LHX9;M1032_1.02:Prop1;M4833_1.02:GNOT1;M5635_1.02:MNX1;M5637_1.02:MSX1;M6188_1.02:DLX2;M6380_1.02:NOBOX;M6555_1.02:ZNF333;MA0052.3:MEF2A;MA0618.1:LBX1;MEF2{A:MEF2{A,B};Msx3_DBD_1:Msx3;PDX1_DBD_1:PDX1;UP00204_1:Gbx1;UP00234_1:Msx1;UP00251_1:Esx1;ZBTB16.p2:ZBTB16;	BARHL2_full_3:BARHL2;BARX1_DBD_1:BARX1;Barhl1_DBD_3:Barhl1;HESX1_DBD_2:HESX1;HOX{A4:HOX{A4,D4};LHX6_full_2:LHX6;LHX9_DBD_2:LHX9;M5637_1.02:MSX1;M6380_1.02:NOBOX;MA0897.1:Hmx2;MA0898.1:Hmx3;Msx3_DBD_1:Msx3;PDX1_DBD_1:PDX1;UP00077_1:Sr;UP00104_1:Hmx1;UP00204_1:Gbx1;ZBTB16.p2:ZBTB16;homeobox:homeobox;
chr11	47767530	rs12223593	T	G	1	0	0.0270338	0	70	2.84e-10	-0.466	NULL	NULL	NULL	NULL	NULL	NULL	NULL	NULL	NULL	NULL	NULL	NULL	NULL	NULL	NULL	NULL	NULL	M2301_1.02:NFYB;M6174_1.02:CEBPZ;M6373_1.02:NFYC;NFY{A:NFY{A,B};PBX3_f2:PBX3;	M6385_1.02:NR1I2;M6387_1.02:NR1I3;
chr11	47773617	rs35902101	T	C	0	0	0.01721	0	70	NULL	NULL	NULL	NULL	NULL	NULL	NULL	NULL	NULL	NULL	NULL	NULL	NULL	NULL	NULL	NULL	1258		Astro:MKNK1;	HIC2_DBD:HIC2;M1915_1.02:ZNF76;M2321_1.02:TP63;M4607_1.02:Fos;M4623_1.02:JUNB;M6106_1.02:Trp73;M6115_1.02:TP73;MA0079.1:SP1;MA0088.2:ZNF143;MA0106.1:TP53;MA0861.1:TP73;P53_f2:TP53;ZN143_si:ZNF143;	HES1.p2:HES1;HIC2_DBD:HIC2;M1915_1.02:ZNF76;M2321_1.02:TP63;M4526_1.02:SMARCC1;M4607_1.02:Fos;M4623_1.02:JUNB;P53_f2:TP53;ZN143_si:ZNF143;
chr11	47774510	rs11039389	T	C	0	0	0.0198425	0	70	NULL	NULL	NULL	NULL	NULL	NULL	NULL	NULL	NULL	NULL	NULL	NULL	NULL	NULL	NULL	NULL	NULL	NULL	NULL	MA0052.3:MEF2A;MEF2C_dimer:MEF2C;MEF2{A:MEF2{A,B};	MEF2C_dimer:MEF2C;PIT1_f1:PIT1;
chr11	47774743	rs11039390	C	G	0	0	0.0441066	0	70	NULL	NULL	NULL	NULL	NULL	NULL	NULL	NULL	NULL	NULL	NULL	NULL	NULL	NULL	NULL	NULL	NULL	NULL	NULL	M0203_1.02:Figla;M5430_1.02:FIGLA;M5627_1.02:MESP1;M6326_1.02:KLF8;M6468_1.02:SNAI1;SNAI2_f1:SNAI2;SRBP1_f2:SREBF1;TWST1_f1:TWST1;UP00006_1:Zic;UP00046_1:Tcfe2a;UP00057_1:Zic;UP00068_1:Eomes;UP00102_1:Zic;ZEB1.p2:ZEB1;sci09.v2_Tcfe2a_3865:Tcfe2a;	M0176_1.02:Tcfap4;M0203_1.02:Figla;MA0522.1:Tcf3;SRBP1_f2:SREBF1;TFCP2.p2:TFCP2;TWST1_f1:TWST1;UP00068_1:Eomes;ZBTB4_si:ZBTB4;
chr11	47775110	rs11039391	A	G	0	0	0.0268924	0	70	NULL	NULL	NULL	NULL	NULL	NULL	NULL	NULL	NULL	NULL	NULL	NULL	NULL	NULL	NULL	NULL	NULL	NULL	NULL		M6115_1.02:TP73;M6336_1.02:MAZ;PURA_f1:PURA;SP4_f1:SP4;
chr11	47778223	rs9909	C	G	0	0	-0.0165823	0	70	NULL	NULL	NULL	NULL	NULL	NULL	NULL	NULL	NULL	NULL	NULL	NULL	NULL	NULL	NULL	NULL	NULL	NULL	NULL
chr11	47783926	rs35805829	T	C	0	0	0.00311841	0	70	NULL	NULL	NULL	NULL	NULL	NULL	NULL	NULL	NULL	NULL	NULL	NULL	NULL	NULL	NULL	NULL	NULL	NULL	NULL	COT2_f1:COT2;M1458_1.02:RORB;M6152_1.02:ATF1;M6385_1.02:NR1I2;MA0728.1:Nr2f6;MA0828.1:SREBF2;SNAI2_f1:SNAI2;SREBF1:SREBF1;THA_f1:THA;THA_f2:THA;THB_do:THB;THB_f1:THB;UP00219_1:Cutl1;VDR_f1:VDR;	COT2_f1:COT2;M0176_1.02:Tcfap4;M0203_1.02:Figla;M1458_1.02:RORB;M5430_1.02:FIGLA;M6486_1.02:SPZ1;M6559_1.02:ZNF589;MA0728.1:Nr2f6;RXR{A:RXR{A,B};SNAI2_f1:SNAI2;SRBP2_f1:SREBF2;SREBF1:SREBF1;TFAP4.p2:TFAP4;TFE3_f1:TFE3;THA_f1:THA;THA_f2:THA;THB_do:THB;TWST1_f1:TWST1;UP00053_1:Rxra;UP00066_1:Hnf4;UP00219_1:Cutl1;VDR_f1:VDR;ZEB1.p2:ZEB1;ZN589_f1:ZNF589;
chr11	47784062	rs7105282	A	C	0	0	0.0217925	0	70	NULL	NULL	NULL	NULL	NULL	NULL	NULL	NULL	NULL	NULL	NULL	NULL	NULL	NULL	NULL	NULL	NULL	NULL	NULL	AIRE.p2:AIRE;BPTF.p2:BPTF;FOXD3.p2:FOXD3;FOXG1_DBD_1:FOXG1;FOXJ2_DBD_1:FOXJ2;FOXJ3_DBD_2:FOXJ3;M0720_1.02:RCJMB04_8e18;M0728_1.02:FOXJ1;M2283_1.02:FOXP1;M6243_1.02:FOXN2;M6244_1.02:FOXM1;M6251_1.02:FUBP1;M6399_1.02:ONECUT2;M6490_1.02:SRY;UP00030_1:Sox1;UP00037_1:Zfp105;UP00062_1:Sox4;	AIRE.p2:AIRE;BPTF.p2:BPTF;HMGA1:HMGA1;M6243_1.02:FOXN2;M6251_1.02:FUBP1;M6399_1.02:ONECUT2;UP00030_1:Sox1;UP00037_1:Zfp105;UP00062_1:Sox4;
chr11	47786222	rs2290850	T	C	0	0	0.0376836	0	70	NULL	NULL	NULL	NULL	NULL	NULL	NULL	NULL	NULL	NULL	NULL	NULL	NULL	NULL	NULL	NULL	NULL	NULL	NULL	FOXP3.p2:FOXP3;GTF2A1:GTF2A1;M1935_1.02:NR3C1;M6123_1.02:ZNF281;MA0113.2:NR3C1;	GTF2A1:GTF2A1;M6123_1.02:ZNF281;
chr11	47789757	rs7114011	A	C	0	0	0.00507717	0	70	0.183605	-0.127247	NULL	NULL	NULL	NULL	NULL	NULL	NULL	NULL	NULL	NULL	NULL	NULL	NULL	NULL	NULL	NULL	NULL	UP00027_1:Osr1;UP00052_1:Osr2;UP00150_1:Irx6;UP00223_2:Irx3;UP00236_1:Irx2;	BHE41_f1:BHE41;POU2F1..3.p2:POU2F1;POU2F2;POU2F3;UP00027_1:Osr1;
chr11	47790759	rs12787330	T	C	0	0	0.00976153	0	70	NULL	NULL	NULL	NULL	NULL	NULL	NULL	NULL	NULL	NULL	NULL	NULL	NULL	NULL	NULL	NULL	NULL	NULL	NULL	BPTF.p2:BPTF;FOXG1_DBD_1:FOXG1;HXD10_f1:HXD10;M0728_1.02:FOXJ1;M2283_1.02:FOXP1;M5322_1.02:CPEB1;M6234_1.02:FOXA3;M6243_1.02:FOXN2;M6251_1.02:FUBP1;M6301_1.02:HOXD10;UP00025_1:Foxk1;UP00037_1:Zfp105;UP00061_1:Foxl1;	BPTF.p2:BPTF;FOXD3.p2:FOXD3;FOXG1_DBD_1:FOXG1;FOXJ2_DBD_1:FOXJ2;HXD10_f1:HXD10;M0720_1.02:RCJMB04_8e18;M0728_1.02:FOXJ1;M2283_1.02:FOXP1;M6234_1.02:FOXA3;M6243_1.02:FOXN2;M6251_1.02:FUBP1;M6301_1.02:HOXD10;M6490_1.02:SRY;SMAD1:SMAD1;UP00025_1:Foxk1;UP00030_1:Sox1;UP00037_1:Zfp105;UP00061_1:Foxl1;UP00062_1:Sox4;
chr11	47795889	rs7120333	T	C	0	0	0.0201384	0	70	NULL	NULL	NULL	NULL	NULL	NULL	NULL	NULL	NULL	NULL	NULL	NULL	NULL	NULL	NULL	NULL	NULL	NULL	NULL	M4526_1.02:SMARCC1;M4623_1.02:JUNB;	MA0163.1:PLAG1;
chr11	47798689	rs34228231	A	G	0	0	0.00353187	0	70	NULL	NULL	NULL	NULL	NULL	NULL	NULL	NULL	NULL	NULL	NULL	NULL	NULL	NULL	NULL	NULL	NULL	NULL	NULL	M1927_1.02:MYCL1;M2321_1.02:TP63;M6106_1.02:Trp73;M6115_1.02:TP73;MA0147.2:Myc;MA0861.1:TP73;P53_f2:TP53;	M2321_1.02:TP63;M6106_1.02:Trp73;MA0861.1:TP73;UP00035_1:Hic;
chr11	47800665	rs11039398	T	C	0	0	0.0206583	0	70	0.0508938	-0.112354	NULL	NULL	NULL	NULL	NULL	NULL	NULL	NULL	NULL	NULL	NULL	NULL	NULL	NULL	NULL	NULL	NULL	M1023_1.02:Obox6;M1053_1.02:Obox1;M1069_1.02:AC189028.1;M6418_1.02:PITX2;M6504_1.02:TBX3;MA0009.1:T;PITX1..3.p2:PITX1;PITX2;PITX3;T.p2:T;TBR1_full:TBR1;	HMX1.p2:HMX1;HTF4_f1:HTF4;M4685_1.02:TCF8;M5116_1.02:ATOH8;M5430_1.02:FIGLA;M5627_1.02:MESP1;M6316_1.02:TCF4;M6418_1.02:PITX2;M6468_1.02:SNAI1;M6504_1.02:TBX3;MA0745.1:SNAI2;MA0782.1:PKNOX1;MA0796.1:TGIF1;Meis3_DBD_2:Meis3;PITX1..3.p2:PITX1;PITX2;PITX3;Pknox2_DBD:Pknox2;T.p2:T;UP00046_1:Tcfe2a;sci09.v2_Tcfe2a_3865:Tcfe2a;
chr11	47810566	rs112348392	A	T	0	0	-0.00849737	0	70	NULL	NULL	NULL	NULL	NULL	NULL	NULL	NULL	NULL	NULL	NULL	NULL	NULL	NULL	NULL	NULL	NULL	NULL	NULL	HXD13_f1:HXD13;UP00037_1:Zfp105;	AIRE.p2:AIRE;BPTF.p2:BPTF;FOXJ2_DBD_1:FOXJ2;UP00037_1:Zfp105;
chr11	47811241	rs11605774	A	G	0	0	-0.0661944	0	70	NULL	NULL	NULL	NULL	NULL	NULL	NULL	NULL	NULL	NULL	NULL	NULL	NULL	NULL	NULL	NULL	NULL	NULL	NULL	BACH2.p2:BACH2;BATF_si:BATF;ESRRB:ESRRB;ESRRG_full_2:ESRRG;Esrra_DBD_1:Esrra;M2321_1.02:TP63;M4526_1.02:SMARCC1;M4607_1.02:Fos;M4608_1.02:JUN;M4623_1.02:JUNB;M6126_1.02:Esrrb;MA0066.1:PPARG;MA0141.2:Esrrb;MA0258.1:ESR2;SMRC1_f1:SMARCC1;	ESRRG_full_2:ESRRG;Esrra_DBD_1:Esrra;HEY2_f1:HEY2;M2321_1.02:TP63;M4607_1.02:Fos;M4623_1.02:JUNB;
chr11	47814169	rs11039409	A	C	0	0	0.00536145	0	70	NULL	NULL	NULL	NULL	NULL	NULL	NULL	NULL	NULL	NULL	NULL	NULL	NULL	NULL	NULL	NULL	NULL	NULL	NULL	AIRE.p2:AIRE;BPTF.p2:BPTF;FOXD3.p2:FOXD3;FOXJ2_DBD_1:FOXJ2;FOX{I1: FOX{I1,J2};M0728_1.02:FOXJ1;M6243_1.02:FOXN2;M6244_1.02:FOXM1;M6251_1.02:FUBP1;UP00037_1:Zfp105;	AIRE.p2:AIRE;BPTF.p2:BPTF;CDX1:CDX1;FOXD3.p2:FOXD3;FOXG1_DBD_1:FOXG1;FOXJ2_DBD_1:FOXJ2;FOX{I1: FOX{I1,J2};M0728_1.02:FOXJ1;M6234_1.02:FOXA3;M6238_1.02:FOXF1;M6243_1.02:FOXN2;M6244_1.02:FOXM1;M6251_1.02:FUBP1;UP00030_1:Sox1;UP00037_1:Zfp105;UP00062_1:Sox4;sci09.v2_Zfp105_2634:Zfp105;
chr11	47814474	rs10458914	A	G	0	0	0.000526455	0	70	0.478202	0.116097	NULL	NULL	NULL	NULL	NULL	NULL	NULL	NULL	NULL	NULL	NULL	NULL	NULL	NULL	NULL	NULL	NULL	MA0112.3:ESR1;UP00031_1:Zbtb3;	GTF2I.p2:GTF2I;M1906_1.02:SP1;M6276_1.02:HINFP;MA0112.3:ESR1;MA0258.1:ESR2;UP00031_1:Zbtb3;WT1_f1:WT1;
chr11	47814510	rs12785833	T	C	0	0	0.00107703	0	70	NULL	NULL	NULL	NULL	NULL	NULL	NULL	NULL	NULL	NULL	NULL	NULL	NULL	NULL	NULL	NULL	NULL	NULL	NULL
chr11	47814750	rs7131262	A	T	0	0	-0.000764153	0	70	NULL	NULL	NULL	NULL	NULL	NULL	NULL	NULL	NULL	NULL	NULL	NULL	NULL	NULL	NULL	NULL	NULL	NULL	NULL	ARI3A_do:ARI3A;BARX1_DBD_1:BARX1;M6147_1.02:ARID3A;ZNF410_DBD:ZNF410;	BARHL2_full_3:BARHL2;Barhl1_DBD_3:Barhl1;PO3F2_si:PO3F2;
chr11	47820029	rs11039412	A	G	0	0	-0.00126521	0	70	NULL	NULL	NULL	NULL	NULL	NULL	NULL	NULL	NULL	NULL	NULL	NULL	NULL	NULL	NULL	NULL	NULL	NULL	NULL	COT1_f1:COT1;M4576_1.02:RXRalpha;THA_f1:THA;THA_f2:THA;THB_do:THB;THB_f1:THB;UP00066_1:Hnf4;	COT1_f1:COT1;M0083_1.02:Tcfap2b;M0085_1.02:TFAP2E;M4576_1.02:RXRalpha;M6389_1.02:NR2C1;SRBP2_f1:SREBF2;THB_do:THB;TLX1..3_NFIC{dimer}.p2:TLX1..3::NFIC;UP00066_1:Hnf4;
chr11	47825159	rs11039416	A	G	0	0	-0.00180094	0	70	NULL	NULL	NULL	NULL	NULL	NULL	NULL	NULL	NULL	NULL	NULL	NULL	NULL	NULL	NULL	NULL	NULL	NULL	NULL
chr11	47825876	rs35985502	A	G	0	0	0.00252737	0	70	NULL	NULL	NULL	NULL	NULL	NULL	NULL	NULL	NULL	NULL	NULL	NULL	NULL	NULL	NULL	NULL	NULL	NULL	NULL
chr11	47829824	rs34128973	T	C	0	0	0.0249002	0	70	NULL	NULL	NULL	NULL	NULL	NULL	NULL	NULL	NULL	NULL	NULL	NULL	NULL	NULL	NULL	NULL	NULL	NULL	NULL
chr11	47835968	rs4752873	T	C	0	0	0.00868988	0	70	NULL	NULL	NULL	NULL	NULL	NULL	NULL	NULL	NULL	NULL	NULL	NULL	NULL	NULL	NULL	NULL	1281		MG:LINC01389;ODC:LINC01389;MG:LINC01389;ODC:LINC01389;		M1963_1.02:ZFY;M6483_1.02:SP4;M6547_1.02:ZFX;TFAP2B.p2:TFAP2B;UP00097_1:Mtf;ZFX:ZFX;
chr11	47841567	rs11039426	A	G	0	0	-0.0115564	0	70	NULL	NULL	NULL	NULL	NULL	NULL	NULL	NULL	NULL	NULL	NULL	NULL	NULL	NULL	NULL	NULL	NULL	NULL	NULL	M0423_1.02:Zfp410;UP00033_1:Zfp41;	HXA1_f1:HXA1;M0423_1.02:Zfp410;M6291_1.02:HOXA1;UP00033_1:Zfp41;
chr11	47847301	rs12418852	C	G	1	0	0.129548	1	70	NULL	NULL	NULL	NULL	NULL	NULL	NULL	NULL	NULL	NULL	NULL	NULL	NULL	NULL	NULL	NULL	1283		L23:ENSG00000226252;	M0404_1.02:ZNF202;MA0079.1:SP1;MA0079.2:SP1;UP00116_1:Rhox6;UP00131_1:Gbx2;UP00132_1:Evx2;UP00136_1:Prrx2;UP00137_1:Hoxb3;UP00156_1:Msx2;UP00162_1:Evx1;UP00171_1:Msx3;UP00184_1:Lhx8;UP00201_1:Emx2;UP00204_1:Gbx1;UP00261_1:Lhx4;	UP00116_1:Rhox6;UP00132_1:Evx2;UP00136_1:Prrx2;UP00137_1:Hoxb3;UP00146_2:Pou6f1;UP00156_1:Msx2;UP00162_1:Evx1;UP00163_1:En2;UP00201_1:Emx2;UP00204_1:Gbx1;UP00234_1:Msx1;UP00247_1:Pax4;
chr11	47849816	rs113945456	C	G	0	0	-0.025927	0	70	NULL	NULL	NULL	NULL	NULL	NULL	NULL	NULL	NULL	NULL	NULL	NULL	NULL	NULL	NULL	NULL	1284		Astro:SKINT1L;	M1915_1.02:ZNF76;M1937_1.02:ZNF521;M4604_1.02:ZNF263;M6127_1.02:Klf2;M6336_1.02:MAZ;M6539_1.02:ZBTB7B;MA0116.1:Znf423;PAX5.p2:PAX5;UP00006_1:Zic;UP00102_1:Zic;ZNF143.p2:ZNF143;ZNF148.p2:ZNF148;ZNF423.p2:ZNF423;	M1915_1.02:ZNF76;ZNF143.p2:ZNF143;
chr11	47852812	rs4752797	A	G	0	0	-0.0167389	0	70	NULL	NULL	NULL	NULL	NULL	NULL	NULL	NULL	NULL	NULL	NULL	NULL	NULL	NULL	NULL	NULL	NULL	NULL	NULL	M1281_1.02:NAIF1;PAX5.p2:PAX5;	M4632_1.02:Sp2;M4639_1.02:Yy1;PAX5.p2:PAX5;ZFX:ZFX;
chr11	47855941	rs11039433	T	C	0	0	-0.0108795	0	70	NULL	NULL	NULL	NULL	NULL	NULL	NULL	NULL	NULL	NULL	NULL	NULL	NULL	NULL	NULL	NULL	NULL	NULL	NULL	M5711_1.02:PAX9;PAX2_DBD:PAX2;PAX6_DBD:PAX6;UP00224_1:Pax6;	AIRE.p2:AIRE;PAX2_DBD:PAX2;
chr11	47861785	rs7934481	T	C	0	0	0.00444296	0	70	0.000407129	-0.165392	NULL	NULL	NULL	NULL	NULL	NULL	NULL	NULL	NULL	NULL	NULL	NULL	NULL	NULL	NULL	NULL	NULL	M6186_1.02:DBP;
chr11	47868298	rs12798109	T	C	0	0	0.00722695	0	70	NULL	NULL	NULL	NULL	NULL	NULL	NULL	NULL	NULL	NULL	NULL	NULL	NULL	NULL	NULL	NULL	NULL	NULL	NULL	M2285_1.02:Gfi1b;MA0112.3:ESR1;	MA0112.3:ESR1;
chr11	47868620	rs12803857	A	G	0	0	0.0476112	0	70	NULL	NULL	NULL	NULL	NULL	NULL	NULL	NULL	NULL	NULL	NULL	NULL	NULL	NULL	NULL	NULL	NULL	NULL	NULL	M1628_1.02:TBX10;M1640_1.02:TBX6;M5628_1.02:MGA;M6212_1.02:EPAS1;MA0009.1:T;T.p2:T;TBR1_full:TBR1;TBX21_full_1:TBX21;UP00068_1:Eomes;	EGR1_full:EGR1;EGR2_full:EGR2;EGR4_DBD_2:EGR4;M5628_1.02:MGA;
chr11	47876983	rs4752881	G	A	0	0	-0.0157389	0	70	NULL	NULL	NULL	NULL	NULL	NULL	NULL	NULL	NULL	NULL	NULL	NULL	NULL	NULL	NULL	NULL	NULL	NULL	NULL	MA0009.2:T;UP00017_1:Nkx3-1;	MA0009.2:T;
chr11	47881331	rs12364432	A	G	0	0	0.0430838	0	70	NULL	NULL	NULL	NULL	NULL	NULL	NULL	NULL	NULL	NULL	NULL	NULL	NULL	NULL	NULL	NULL	NULL	NULL	NULL	TFAP4.p2:TFAP4;	TFAP2B.p2:TFAP2B;TFAP4.p2:TFAP4;
[truncated: 17,535 more rows]

## Sheet: Table S4-1
Table S4-1	differential H3K27ac intensities between healthy and AD samples
[truncated: 4,500 more rows]

## Sheet: Table S4-2
Table S4-2	differential H3K27me3 intensities between healthy and AD samples
[truncated: 2,800 more rows]

[truncated: 2 more sheets: Table S5, Table S6]
